# Supplementary material for: Comparative Transcriptome Analysis of Waterlogging-Sensitive and Tolerant Zombi Pea (Vigna vexillata) Reveals Energy Conservation and Root Plasticity Controlling Waterlogging Tolerance
Source: Plants (Basel). 2019 Aug 2;8(8):264. doi: 10.3390/plants8080264 (PMC6724125; doi:10.3390/plants8080264)
Supplement: Supplementary file 1 [file plants-08-00264-s001.zip]

Archive with 10 entries (9 files):
- Supplementary material/
- Supplementary material/Supplementary Figure_S1.jpg
- Supplementary material/Supplementary Figure_S2.jpg
- Supplementary material/Supplementary File_S1.fasta
- Supplementary material/Supplementary File_S2.fasta
- Supplementary material/Supplementary Table_S1.xlsx
- Supplementary material/Supplementary Table_S2.xlsx
- Supplementary material/Supplementary Table_S3.xlsx
- Supplementary material/Supplementary Table_S4.xlsx
- Supplementary material/Supplementary Table_S5.xlsx
