# Supplementary material for: Comparative Transcriptome Analysis of Waterlogging-Sensitive and Tolerant Zombi Pea (Vigna vexillata) Reveals Energy Conservation and Root Plasticity Controlling Waterlogging Tolerance
Source: Plants (Basel). 2019 Aug 2;8(8):264. doi: 10.3390/plants8080264 (PMC6724125; doi:10.3390/plants8080264)
Supplement: Supplementary file 1 [file plants-08-00264-s001.zip › Supplementary material/Supplementary Table_S1.xlsx]

## Sheet: Sequencing statistics
Sequencing statistics
Variety	condition	replication number	Reads	Yield (Gbases)	Q30 (%)
A408	NS	rep1	26452924	3.968	89.95
A408	NS	rep2	23841524	3.5762	90.69
A408	WS	rep1	22128084	3.2192	91.34
A408	WS	rep2	25665884	3.8499	90.3
Bali	NS	rep1	24687120	3.703	89.91
Bali	NS	rep2	23055042	3.4582	90.94
Bali	WS	rep1	23509320	3.5264	91.27
Bali	WS	rep2	23711232	3.5567	91.33

## Sheet: Assembly_statistics
Assembly statistics derived from Trinity assembly
Bali	Total trinity "genes"	80279
	Total trinity "transcripts"	173848
	Percent GC	0.3974
A408	Total trinity "genes"	74658
	Total trinity "transcripts"	154405
	Percent GC	0.397

## Sheet: Transcriptome_statistics
Transcriptomic contig statistic		All transcript	Longest isoform
Bali	Median contig length	809	368
	Average contig	1230	821
	Contig N10:	4372	4082
	Contig N20:	3451	3186
	Contig N30:	2880	2611
	Contig N40:	2453	2150
	Contig N50:	2087	1732
	total assenbly bases	214384601	65972562
A408	Median contig length	849	379
	Average contig	1263	857
	Contig N10:	4387	4201
	Contig N20:	3489	3277
	Contig N30:	2924	2682
	Contig N40:	2490	2230
	Contig N50:	2134	1819
	total assenbly bases	195135970	64014547

## Sheet: Mapping statistics
Bowtie2 alignment to assembled transcriptomes
Variety	condition	replication number	Overall alignment rate
A408	NS	rep1	0.97
A408	NS	rep2	0.9681
Bali	NS	rep1	0.967
Bali	NS	rep2	96.55%
A408	WS	rep1	0.9724
A408	WS	rep2	0.9708
Bali	WS	rep1	96.62%
Bali	WS	rep2	0.9674
