# Supplementary material for: Comparative Transcriptome Analysis of Waterlogging-Sensitive and Tolerant Zombi Pea (Vigna vexillata) Reveals Energy Conservation and Root Plasticity Controlling Waterlogging Tolerance
Source: Plants (Basel). 2019 Aug 2;8(8):264. doi: 10.3390/plants8080264 (PMC6724125; doi:10.3390/plants8080264)
Supplement: Supplementary file 1 [file plants-08-00264-s001.zip › Supplementary material/Supplementary Table_S2.xlsx]

## Sheet: A408_UniprotPK_annotation
Transcript_ID	Protein_ID	Uniprot_ID	Protein_Name						Entry name	Organism	Entry name	Organism	Length	Entry name	Status	Protein names	Organism	Length	Gene ontology IDs	Gene ontology (GO)	Entry name	Status	Protein names	Gene names	Organism	Length	Gene ontology (GO)	Gene ontology IDs	Entry name	Gene names	Organism	Entry name	Status	Gene names	Organism	Length	Gene ontology IDs	Gene ontology (GO)	Entry name	Status	Protein names	Gene names	Organism	Length	Entry name	Status	Protein names	Gene names	Organism
A_DN10001_c0_g1_i1	A_DN10001_c0_g1_i1|m.133730	EB1C_ARATH	Microtubule-associated protein RP/EB family member 1C (APC-binding protein EB1C) (End-binding protein 1C) (AtEB1C) (Protein ATEB1 homolog 1) (AtEB1H1)						EB1C_ARATH	Arabidopsis thaliana (Mouse-ear cress)	EB1C_ARATH	Arabidopsis thaliana (Mouse-ear cress)	329	EB1C_ARATH	reviewed	Microtubule-associated protein RP/EB family member 1C (APC-binding protein EB1C) (End-binding protein 1C) (AtEB1C) (Protein ATEB1 homolog 1) (AtEB1H1)	Arabidopsis thaliana (Mouse-ear cress)	329	GO:0005618; GO:0005634; GO:0005730; GO:0005819; GO:0005874; GO:0007049; GO:0008017; GO:0009524; GO:0009652; GO:0030865; GO:0051301	cell wall [GO:0005618]; microtubule [GO:0005874]; nucleolus [GO:0005730]; nucleus [GO:0005634]; phragmoplast [GO:0009524]; spindle [GO:0005819]; microtubule binding [GO:0008017]; cell cycle [GO:0007049]; cell division [GO:0051301]; cortical cytoskeleton organization [GO:0030865]; thigmotropism [GO:0009652]	EB1C_ARATH	reviewed	Microtubule-associated protein RP/EB family member 1C (APC-binding protein EB1C) (End-binding protein 1C) (AtEB1C) (Protein ATEB1 homolog 1) (AtEB1H1)	EB1C At5g67270 K3G17.3	Arabidopsis thaliana (Mouse-ear cress)	329	cell wall [GO:0005618]; microtubule [GO:0005874]; nucleolus [GO:0005730]; nucleus [GO:0005634]; phragmoplast [GO:0009524]; spindle [GO:0005819]; microtubule binding [GO:0008017]; cell cycle [GO:0007049]; cell division [GO:0051301]; cortical cytoskeleton organization [GO:0030865]; thigmotropism [GO:0009652]	GO:0005618; GO:0005634; GO:0005730; GO:0005819; GO:0005874; GO:0007049; GO:0008017; GO:0009524; GO:0009652; GO:0030865; GO:0051301	EB1C_ARATH	EB1C At5g67270 K3G17.3	Arabidopsis thaliana (Mouse-ear cress)	EB1C_ARATH	reviewed	EB1C At5g67270 K3G17.3	Arabidopsis thaliana (Mouse-ear cress)	329	GO:0005618; GO:0005634; GO:0005730; GO:0005819; GO:0005874; GO:0007049; GO:0008017; GO:0009524; GO:0009652; GO:0030865; GO:0051301	cell wall [GO:0005618]; microtubule [GO:0005874]; nucleolus [GO:0005730]; nucleus [GO:0005634]; phragmoplast [GO:0009524]; spindle [GO:0005819]; microtubule binding [GO:0008017]; cell cycle [GO:0007049]; cell division [GO:0051301]; cortical cytoskeleton organization [GO:0030865]; thigmotropism [GO:0009652]	EB1C_ARATH	reviewed	Microtubule-associated protein RP/EB family member 1C (APC-binding protein EB1C) (End-binding protein 1C) (AtEB1C) (Protein ATEB1 homolog 1) (AtEB1H1)	EB1C At5g67270 K3G17.3	Arabidopsis thaliana (Mouse-ear cress)	329	EB1C_ARATH	reviewed	Microtubule-associated protein RP/EB family member 1C (APC-binding protein EB1C) (End-binding protein 1C) (AtEB1C) (Protein ATEB1 homolog 1) (AtEB1H1)	EB1C At5g67270 K3G17.3	Arabidopsis thaliana (Mouse-ear cress)
A_DN10001_c0_g1_i2	A_DN10001_c0_g1_i2|m.133731	EB1C_ARATH	Microtubule-associated protein RP/EB family member 1C (APC-binding protein EB1C) (End-binding protein 1C) (AtEB1C) (Protein ATEB1 homolog 1) (AtEB1H1)						SHR_ARATH	Arabidopsis thaliana (Mouse-ear cress)	SHR_ARATH	Arabidopsis thaliana (Mouse-ear cress)	531	SHR_ARATH	reviewed	Protein SHORT-ROOT (AtSHR) (GRAS family protein 26) (AtGRAS-26) (Protein SHOOT GRAVITROPISM 7)	Arabidopsis thaliana (Mouse-ear cress)	531	GO:0003700; GO:0005634; GO:0005769; GO:0005770; GO:0006351; GO:0008356; GO:0009956; GO:0032350; GO:0043565; GO:0045930; GO:0048366; GO:0055037; GO:0055072	early endosome [GO:0005769]; late endosome [GO:0005770]; nucleus [GO:0005634]; recycling endosome [GO:0055037]; DNA-binding transcription factor activity [GO:0003700]; sequence-specific DNA binding [GO:0043565]; asymmetric cell division [GO:0008356]; iron ion homeostasis [GO:0055072]; leaf development [GO:0048366]; negative regulation of mitotic cell cycle [GO:0045930]; radial pattern formation […	SHR_ARATH	reviewed	Protein SHORT-ROOT (AtSHR) (GRAS family protein 26) (AtGRAS-26) (Protein SHOOT GRAVITROPISM 7)	SHR SGR7 At4g37650 F19F18.140	Arabidopsis thaliana (Mouse-ear cress)	531	early endosome [GO:0005769]; late endosome [GO:0005770]; nucleus [GO:0005634]; recycling endosome [GO:0055037]; DNA-binding transcription factor activity [GO:0003700]; sequence-specific DNA binding [GO:0043565]; asymmetric cell division [GO:0008356]; iron ion homeostasis [GO:0055072]; leaf development [GO:0048366]; negative regulation of mitotic cell cycle [GO:0045930]; radial pattern formation […	GO:0003700; GO:0005634; GO:0005769; GO:0005770; GO:0006351; GO:0008356; GO:0009956; GO:0032350; GO:0043565; GO:0045930; GO:0048366; GO:0055037; GO:0055072	SHR_ARATH	SHR SGR7 At4g37650 F19F18.140	Arabidopsis thaliana (Mouse-ear cress)	SHR_ARATH	reviewed	SHR SGR7 At4g37650 F19F18.140	Arabidopsis thaliana (Mouse-ear cress)	531	GO:0003700; GO:0005634; GO:0005769; GO:0005770; GO:0006351; GO:0008356; GO:0009956; GO:0032350; GO:0043565; GO:0045930; GO:0048366; GO:0055037; GO:0055072	early endosome [GO:0005769]; late endosome [GO:0005770]; nucleus [GO:0005634]; recycling endosome [GO:0055037]; DNA-binding transcription factor activity [GO:0003700]; sequence-specific DNA binding [GO:0043565]; asymmetric cell division [GO:0008356]; iron ion homeostasis [GO:0055072]; leaf development [GO:0048366]; negative regulation of mitotic cell cycle [GO:0045930]; radial pattern formation […	SHR_ARATH	reviewed	Protein SHORT-ROOT (AtSHR) (GRAS family protein 26) (AtGRAS-26) (Protein SHOOT GRAVITROPISM 7)	SHR SGR7 At4g37650 F19F18.140	Arabidopsis thaliana (Mouse-ear cress)	531	SHR_ARATH	reviewed	Protein SHORT-ROOT (AtSHR) (GRAS family protein 26) (AtGRAS-26) (Protein SHOOT GRAVITROPISM 7)	SHR SGR7 At4g37650 F19F18.140	Arabidopsis thaliana (Mouse-ear cress)
A_DN10004_c0_g1_i1	A_DN10004_c0_g1_i1|m.133736	SHR_ARATH	Protein SHORT-ROOT (AtSHR) (GRAS family protein 26) (AtGRAS-26) (Protein SHOOT GRAVITROPISM 7)						SNM1_ARATH	Arabidopsis thaliana (Mouse-ear cress)	SNM1_ARATH	Arabidopsis thaliana (Mouse-ear cress)	484	SNM1_ARATH	reviewed	DNA cross-link repair protein SNM1 (AtSNM1)	Arabidopsis thaliana (Mouse-ear cress)	484	GO:0000784; GO:0003684; GO:0006281; GO:0006303; GO:0031848; GO:0035312; GO:0036297	nuclear chromosome, telomeric region [GO:0000784]; 5'-3' exodeoxyribonuclease activity [GO:0035312]; damaged DNA binding [GO:0003684]; DNA repair [GO:0006281]; double-strand break repair via nonhomologous end joining [GO:0006303]; interstrand cross-link repair [GO:0036297]; protection from non-homologous end joining at telomere [GO:0031848]	SNM1_ARATH	reviewed	DNA cross-link repair protein SNM1 (AtSNM1)	SNM1 At3g26680 MLJ15.8	Arabidopsis thaliana (Mouse-ear cress)	484	nuclear chromosome, telomeric region [GO:0000784]; 5'-3' exodeoxyribonuclease activity [GO:0035312]; damaged DNA binding [GO:0003684]; DNA repair [GO:0006281]; double-strand break repair via nonhomologous end joining [GO:0006303]; interstrand cross-link repair [GO:0036297]; protection from non-homologous end joining at telomere [GO:0031848]	GO:0000784; GO:0003684; GO:0006281; GO:0006303; GO:0031848; GO:0035312; GO:0036297	SNM1_ARATH	SNM1 At3g26680 MLJ15.8	Arabidopsis thaliana (Mouse-ear cress)	SNM1_ARATH	reviewed	SNM1 At3g26680 MLJ15.8	Arabidopsis thaliana (Mouse-ear cress)	484	GO:0000784; GO:0003684; GO:0006281; GO:0006303; GO:0031848; GO:0035312; GO:0036297	nuclear chromosome, telomeric region [GO:0000784]; 5'-3' exodeoxyribonuclease activity [GO:0035312]; damaged DNA binding [GO:0003684]; DNA repair [GO:0006281]; double-strand break repair via nonhomologous end joining [GO:0006303]; interstrand cross-link repair [GO:0036297]; protection from non-homologous end joining at telomere [GO:0031848]	SNM1_ARATH	reviewed	DNA cross-link repair protein SNM1 (AtSNM1)	SNM1 At3g26680 MLJ15.8	Arabidopsis thaliana (Mouse-ear cress)	484	SNM1_ARATH	reviewed	DNA cross-link repair protein SNM1 (AtSNM1)	SNM1 At3g26680 MLJ15.8	Arabidopsis thaliana (Mouse-ear cress)
A_DN10011_c0_g1_i2	A_DN10011_c0_g1_i2|m.133738	SNM1_ARATH	DNA cross-link repair protein SNM1 (AtSNM1)						SAP18_ARATH	Arabidopsis thaliana (Mouse-ear cress)	SAP18_ARATH	Arabidopsis thaliana (Mouse-ear cress)	152	SAP18_ARATH	reviewed	Histone deacetylase complex subunit SAP18 (18 kDa Sin3-associated polypeptide)	Arabidopsis thaliana (Mouse-ear cress)	152	GO:0005730; GO:0006351; GO:0006355; GO:0009651; GO:0009737	nucleolus [GO:0005730]; regulation of transcription, DNA-templated [GO:0006355]; response to abscisic acid [GO:0009737]; response to salt stress [GO:0009651]; transcription, DNA-templated [GO:0006351]	SAP18_ARATH	reviewed	Histone deacetylase complex subunit SAP18 (18 kDa Sin3-associated polypeptide)	At2g45640 F17K2.17	Arabidopsis thaliana (Mouse-ear cress)	152	nucleolus [GO:0005730]; regulation of transcription, DNA-templated [GO:0006355]; response to abscisic acid [GO:0009737]; response to salt stress [GO:0009651]; transcription, DNA-templated [GO:0006351]	GO:0005730; GO:0006351; GO:0006355; GO:0009651; GO:0009737	SAP18_ARATH	At2g45640 F17K2.17	Arabidopsis thaliana (Mouse-ear cress)	SAP18_ARATH	reviewed	At2g45640 F17K2.17	Arabidopsis thaliana (Mouse-ear cress)	152	GO:0005730; GO:0006351; GO:0006355; GO:0009651; GO:0009737	nucleolus [GO:0005730]; regulation of transcription, DNA-templated [GO:0006355]; response to abscisic acid [GO:0009737]; response to salt stress [GO:0009651]; transcription, DNA-templated [GO:0006351]	SAP18_ARATH	reviewed	Histone deacetylase complex subunit SAP18 (18 kDa Sin3-associated polypeptide)	At2g45640 F17K2.17	Arabidopsis thaliana (Mouse-ear cress)	152	SAP18_ARATH	reviewed	Histone deacetylase complex subunit SAP18 (18 kDa Sin3-associated polypeptide)	At2g45640 F17K2.17	Arabidopsis thaliana (Mouse-ear cress)
A_DN10018_c0_g1_i1	A_DN10018_c0_g1_i1|m.133725	SAP18_ARATH	Histone deacetylase complex subunit SAP18 (18 kDa Sin3-associated polypeptide)						GNOM_ARATH	Arabidopsis thaliana (Mouse-ear cress)	GNOM_ARATH	Arabidopsis thaliana (Mouse-ear cress)	1451	GNOM_ARATH	reviewed	ARF guanine-nucleotide exchange factor GNOM (Pattern formation protein EMB30) (Protein EMBRYO DEFECTIVE 30) (Protein MIZU-KUSSEI2) (Protein VASCULAR NETWORK 7)	Arabidopsis thaliana (Mouse-ear cress)	1451	GO:0000911; GO:0001736; GO:0005086; GO:0005768; GO:0005802; GO:0005829; GO:0005886; GO:0006897; GO:0007155; GO:0009793; GO:0009826; GO:0009880; GO:0009942; GO:0010008; GO:0010087; GO:0010274; GO:0010311; GO:0010540; GO:0015031; GO:0016192; GO:0032012; GO:0032509; GO:0042802; GO:0042803; GO:0048209; GO:0048765; GO:0071555	cytosol [GO:0005829]; endosome [GO:0005768]; endosome membrane [GO:0010008]; plasma membrane [GO:0005886]; trans-Golgi network [GO:0005802]; ARF guanyl-nucleotide exchange factor activity [GO:0005086]; identical protein binding [GO:0042802]; protein homodimerization activity [GO:0042803]; basipetal auxin transport [GO:0010540]; cell adhesion [GO:0007155]; cell wall organization [GO:0071555]; cyto…	GNOM_ARATH	reviewed	ARF guanine-nucleotide exchange factor GNOM (Pattern formation protein EMB30) (Protein EMBRYO DEFECTIVE 30) (Protein MIZU-KUSSEI2) (Protein VASCULAR NETWORK 7)	GN EMB30 GBF3 MIZ2 VAN7 At1g13980 F16A14.20 F7A19.7	Arabidopsis thaliana (Mouse-ear cress)	1451	cytosol [GO:0005829]; endosome [GO:0005768]; endosome membrane [GO:0010008]; plasma membrane [GO:0005886]; trans-Golgi network [GO:0005802]; ARF guanyl-nucleotide exchange factor activity [GO:0005086]; identical protein binding [GO:0042802]; protein homodimerization activity [GO:0042803]; basipetal auxin transport [GO:0010540]; cell adhesion [GO:0007155]; cell wall organization [GO:0071555]; cyto…	GO:0000911; GO:0001736; GO:0005086; GO:0005768; GO:0005802; GO:0005829; GO:0005886; GO:0006897; GO:0007155; GO:0009793; GO:0009826; GO:0009880; GO:0009942; GO:0010008; GO:0010087; GO:0010274; GO:0010311; GO:0010540; GO:0015031; GO:0016192; GO:0032012; GO:0032509; GO:0042802; GO:0042803; GO:0048209; GO:0048765; GO:0071555	GNOM_ARATH	GN EMB30 GBF3 MIZ2 VAN7 At1g13980 F16A14.20 F7A19.7	Arabidopsis thaliana (Mouse-ear cress)	GNOM_ARATH	reviewed	GN EMB30 GBF3 MIZ2 VAN7 At1g13980 F16A14.20 F7A19.7	Arabidopsis thaliana (Mouse-ear cress)	1451	GO:0000911; GO:0001736; GO:0005086; GO:0005768; GO:0005802; GO:0005829; GO:0005886; GO:0006897; GO:0007155; GO:0009793; GO:0009826; GO:0009880; GO:0009942; GO:0010008; GO:0010087; GO:0010274; GO:0010311; GO:0010540; GO:0015031; GO:0016192; GO:0032012; GO:0032509; GO:0042802; GO:0042803; GO:0048209; GO:0048765; GO:0071555	cytosol [GO:0005829]; endosome [GO:0005768]; endosome membrane [GO:0010008]; plasma membrane [GO:0005886]; trans-Golgi network [GO:0005802]; ARF guanyl-nucleotide exchange factor activity [GO:0005086]; identical protein binding [GO:0042802]; protein homodimerization activity [GO:0042803]; basipetal auxin transport [GO:0010540]; cell adhesion [GO:0007155]; cell wall organization [GO:0071555]; cyto…	GNOM_ARATH	reviewed	ARF guanine-nucleotide exchange factor GNOM (Pattern formation protein EMB30) (Protein EMBRYO DEFECTIVE 30) (Protein MIZU-KUSSEI2) (Protein VASCULAR NETWORK 7)	GN EMB30 GBF3 MIZ2 VAN7 At1g13980 F16A14.20 F7A19.7	Arabidopsis thaliana (Mouse-ear cress)	1451	GNOM_ARATH	reviewed	ARF guanine-nucleotide exchange factor GNOM (Pattern formation protein EMB30) (Protein EMBRYO DEFECTIVE 30) (Protein MIZU-KUSSEI2) (Protein VASCULAR NETWORK 7)	GN EMB30 GBF3 MIZ2 VAN7 At1g13980 F16A14.20 F7A19.7	Arabidopsis thaliana (Mouse-ear cress)
A_DN10029_c0_g1_i1	A_DN10029_c0_g1_i1|m.133740	GNOM_ARATH	ARF guanine-nucleotide exchange factor GNOM (Pattern formation protein EMB30) (Protein EMBRYO DEFECTIVE 30) (Protein MIZU-KUSSEI2) (Protein VASCULAR NETWORK 7)						Q3LUM3_GOSHI	Gossypium hirsutum (Upland cotton) (Gossypium mexicanum)	Q3LUM3_GOSHI	Gossypium hirsutum (Upland cotton) (Gossypium mexicanum)	447	Q3LUM3_GOSHI	unreviewed	Elongation factor 1-alpha	Gossypium hirsutum (Upland cotton) (Gossypium mexicanum)	447	GO:0003746; GO:0003924; GO:0005525; GO:0005737; GO:0090377; GO:0090378	cytoplasm [GO:0005737]; GTP binding [GO:0005525]; GTPase activity [GO:0003924]; translation elongation factor activity [GO:0003746]; seed trichome elongation [GO:0090378]; seed trichome initiation [GO:0090377]	Q3LUM3_GOSHI	unreviewed	Elongation factor 1-alpha	EF1A4 LOC107899668 LOC107933680 LOC107948331 LOC107948334	Gossypium hirsutum (Upland cotton) (Gossypium mexicanum)	447	cytoplasm [GO:0005737]; GTP binding [GO:0005525]; GTPase activity [GO:0003924]; translation elongation factor activity [GO:0003746]; seed trichome elongation [GO:0090378]; seed trichome initiation [GO:0090377]	GO:0003746; GO:0003924; GO:0005525; GO:0005737; GO:0090377; GO:0090378	Q3LUM3_GOSHI	EF1A4 LOC107899668 LOC107933680 LOC107948331 LOC107948334	Gossypium hirsutum (Upland cotton) (Gossypium mexicanum)	Q3LUM3_GOSHI	unreviewed	EF1A4 LOC107899668 LOC107933680 LOC107948331 LOC107948334	Gossypium hirsutum (Upland cotton) (Gossypium mexicanum)	447	GO:0003746; GO:0003924; GO:0005525; GO:0005737; GO:0090377; GO:0090378	cytoplasm [GO:0005737]; GTP binding [GO:0005525]; GTPase activity [GO:0003924]; translation elongation factor activity [GO:0003746]; seed trichome elongation [GO:0090378]; seed trichome initiation [GO:0090377]	Q3LUM3_GOSHI	unreviewed	Elongation factor 1-alpha	EF1A4 LOC107899668 LOC107933680 LOC107948331 LOC107948334	Gossypium hirsutum (Upland cotton) (Gossypium mexicanum)	447	Q3LUM3_GOSHI	unreviewed	Elongation factor 1-alpha	EF1A4 LOC107899668 LOC107933680 LOC107948331 LOC107948334	Gossypium hirsutum (Upland cotton) (Gossypium mexicanum)
A_DN10062_c0_g1_i1	A_DN10062_c0_g1_i1|m.133733	Q3LUM3_GOSHI	Elongation factor 1-alpha						R13L1_ARATH	Arabidopsis thaliana (Mouse-ear cress)	R13L1_ARATH	Arabidopsis thaliana (Mouse-ear cress)	1054	R13L1_ARATH	reviewed	Putative disease resistance RPP13-like protein 1	Arabidopsis thaliana (Mouse-ear cress)	1054	GO:0005524; GO:0005886; GO:0007165; GO:0009626; GO:0043531	plasma membrane [GO:0005886]; ADP binding [GO:0043531]; ATP binding [GO:0005524]; plant-type hypersensitive response [GO:0009626]; signal transduction [GO:0007165]	R13L1_ARATH	reviewed	Putative disease resistance RPP13-like protein 1	RPPL1 At3g14470 MOA2.9	Arabidopsis thaliana (Mouse-ear cress)	1054	plasma membrane [GO:0005886]; ADP binding [GO:0043531]; ATP binding [GO:0005524]; plant-type hypersensitive response [GO:0009626]; signal transduction [GO:0007165]	GO:0005524; GO:0005886; GO:0007165; GO:0009626; GO:0043531	R13L1_ARATH	RPPL1 At3g14470 MOA2.9	Arabidopsis thaliana (Mouse-ear cress)	R13L1_ARATH	reviewed	RPPL1 At3g14470 MOA2.9	Arabidopsis thaliana (Mouse-ear cress)	1054	GO:0005524; GO:0005886; GO:0007165; GO:0009626; GO:0043531	plasma membrane [GO:0005886]; ADP binding [GO:0043531]; ATP binding [GO:0005524]; plant-type hypersensitive response [GO:0009626]; signal transduction [GO:0007165]	R13L1_ARATH	reviewed	Putative disease resistance RPP13-like protein 1	RPPL1 At3g14470 MOA2.9	Arabidopsis thaliana (Mouse-ear cress)	1054	R13L1_ARATH	reviewed	Putative disease resistance RPP13-like protein 1	RPPL1 At3g14470 MOA2.9	Arabidopsis thaliana (Mouse-ear cress)
A_DN10112_c0_g1_i1	A_DN10112_c0_g1_i1|m.97049	R13L1_ARATH	Putative disease resistance RPP13-like protein 1						PPR32_ARATH	Arabidopsis thaliana (Mouse-ear cress)	PPR32_ARATH	Arabidopsis thaliana (Mouse-ear cress)	809	PPR32_ARATH	reviewed	Pentatricopeptide repeat-containing protein At1g11290, chloroplastic (Protein CHLORORESPIRATORY REDUCTION 22)	Arabidopsis thaliana (Mouse-ear cress)	809	GO:0003723; GO:0004519; GO:0006397; GO:0008270; GO:0009507; GO:0016556	chloroplast [GO:0009507]; endonuclease activity [GO:0004519]; RNA binding [GO:0003723]; zinc ion binding [GO:0008270]; mRNA modification [GO:0016556]; mRNA processing [GO:0006397]	PPR32_ARATH	reviewed	Pentatricopeptide repeat-containing protein At1g11290, chloroplastic (Protein CHLORORESPIRATORY REDUCTION 22)	PCMP-H40 CRR22 PCMP-H72 At1g11290 T28P6.20	Arabidopsis thaliana (Mouse-ear cress)	809	chloroplast [GO:0009507]; endonuclease activity [GO:0004519]; RNA binding [GO:0003723]; zinc ion binding [GO:0008270]; mRNA modification [GO:0016556]; mRNA processing [GO:0006397]	GO:0003723; GO:0004519; GO:0006397; GO:0008270; GO:0009507; GO:0016556	PPR32_ARATH	PCMP-H40 CRR22 PCMP-H72 At1g11290 T28P6.20	Arabidopsis thaliana (Mouse-ear cress)	PPR32_ARATH	reviewed	PCMP-H40 CRR22 PCMP-H72 At1g11290 T28P6.20	Arabidopsis thaliana (Mouse-ear cress)	809	GO:0003723; GO:0004519; GO:0006397; GO:0008270; GO:0009507; GO:0016556	chloroplast [GO:0009507]; endonuclease activity [GO:0004519]; RNA binding [GO:0003723]; zinc ion binding [GO:0008270]; mRNA modification [GO:0016556]; mRNA processing [GO:0006397]	PPR32_ARATH	reviewed	Pentatricopeptide repeat-containing protein At1g11290, chloroplastic (Protein CHLORORESPIRATORY REDUCTION 22)	PCMP-H40 CRR22 PCMP-H72 At1g11290 T28P6.20	Arabidopsis thaliana (Mouse-ear cress)	809	PPR32_ARATH	reviewed	Pentatricopeptide repeat-containing protein At1g11290, chloroplastic (Protein CHLORORESPIRATORY REDUCTION 22)	PCMP-H40 CRR22 PCMP-H72 At1g11290 T28P6.20	Arabidopsis thaliana (Mouse-ear cress)
A_DN1018_c0_g1_i1	A_DN1018_c0_g1_i1|m.91161	PPR32_ARATH	Pentatricopeptide repeat-containing protein At1g11290, chloroplastic (Protein CHLORORESPIRATORY REDUCTION 22)						O82354_ARATH	Arabidopsis thaliana (Mouse-ear cress)	O82354_ARATH	Arabidopsis thaliana (Mouse-ear cress)	221	O82354_ARATH	unreviewed	Late embryogenesis abundant (LEA) hydroxyproline-rich glycoprotein family	Arabidopsis thaliana (Mouse-ear cress)	221	GO:0005886; GO:0016021	integral component of membrane [GO:0016021]; plasma membrane [GO:0005886]	O82354_ARATH	unreviewed	Late embryogenesis abundant (LEA) hydroxyproline-rich glycoprotein family	At2g46150 At2g46150/T3F17.20 T3F17.20	Arabidopsis thaliana (Mouse-ear cress)	221	integral component of membrane [GO:0016021]; plasma membrane [GO:0005886]	GO:0005886; GO:0016021	O82354_ARATH	At2g46150 At2g46150/T3F17.20 T3F17.20	Arabidopsis thaliana (Mouse-ear cress)	O82354_ARATH	unreviewed	At2g46150 At2g46150/T3F17.20 T3F17.20	Arabidopsis thaliana (Mouse-ear cress)	221	GO:0005886; GO:0016021	integral component of membrane [GO:0016021]; plasma membrane [GO:0005886]	O82354_ARATH	unreviewed	Late embryogenesis abundant (LEA) hydroxyproline-rich glycoprotein family	At2g46150 At2g46150/T3F17.20 T3F17.20	Arabidopsis thaliana (Mouse-ear cress)	221	O82354_ARATH	unreviewed	Late embryogenesis abundant (LEA) hydroxyproline-rich glycoprotein family	At2g46150 At2g46150/T3F17.20 T3F17.20	Arabidopsis thaliana (Mouse-ear cress)
A_DN1018_c0_g1_i1	A_DN1018_c0_g1_i1|m.91161	PPR32_ARATH	Pentatricopeptide repeat-containing protein At1g11290, chloroplastic (Protein CHLORORESPIRATORY REDUCTION 22)						Q9ZV08_ARATH	Arabidopsis thaliana (Mouse-ear cress)	Q9ZV08_ARATH	Arabidopsis thaliana (Mouse-ear cress)	291	Q9ZV08_ARATH	unreviewed	Acyl-CoA N-acyltransferases (NAT) superfamily protein (At2g39000)	Arabidopsis thaliana (Mouse-ear cress)	291	GO:0006474; GO:0006475; GO:0008080; GO:0009507; GO:0017198; GO:0018002; GO:0022626; GO:0031415; GO:1990189; GO:1990190	chloroplast [GO:0009507]; cytosolic ribosome [GO:0022626]; NatA complex [GO:0031415]; N-acetyltransferase activity [GO:0008080]; peptide-glutamate-N-acetyltransferase activity [GO:1990190]; peptide-serine-N-acetyltransferase activity [GO:1990189]; internal protein amino acid acetylation [GO:0006475]; N-terminal peptidyl-glutamic acid acetylation [GO:0018002]; N-terminal peptidyl-serine acetylatio…	Q9ZV08_ARATH	unreviewed	Acyl-CoA N-acyltransferases (NAT) superfamily protein (At2g39000)	At2g39000 T7F6.17 T7F6_17	Arabidopsis thaliana (Mouse-ear cress)	291	chloroplast [GO:0009507]; cytosolic ribosome [GO:0022626]; NatA complex [GO:0031415]; N-acetyltransferase activity [GO:0008080]; peptide-glutamate-N-acetyltransferase activity [GO:1990190]; peptide-serine-N-acetyltransferase activity [GO:1990189]; internal protein amino acid acetylation [GO:0006475]; N-terminal peptidyl-glutamic acid acetylation [GO:0018002]; N-terminal peptidyl-serine acetylatio…	GO:0006474; GO:0006475; GO:0008080; GO:0009507; GO:0017198; GO:0018002; GO:0022626; GO:0031415; GO:1990189; GO:1990190	Q9ZV08_ARATH	At2g39000 T7F6.17 T7F6_17	Arabidopsis thaliana (Mouse-ear cress)	Q9ZV08_ARATH	unreviewed	At2g39000 T7F6.17 T7F6_17	Arabidopsis thaliana (Mouse-ear cress)	291	GO:0006474; GO:0006475; GO:0008080; GO:0009507; GO:0017198; GO:0018002; GO:0022626; GO:0031415; GO:1990189; GO:1990190	chloroplast [GO:0009507]; cytosolic ribosome [GO:0022626]; NatA complex [GO:0031415]; N-acetyltransferase activity [GO:0008080]; peptide-glutamate-N-acetyltransferase activity [GO:1990190]; peptide-serine-N-acetyltransferase activity [GO:1990189]; internal protein amino acid acetylation [GO:0006475]; N-terminal peptidyl-glutamic acid acetylation [GO:0018002]; N-terminal peptidyl-serine acetylatio…	Q9ZV08_ARATH	unreviewed	Acyl-CoA N-acyltransferases (NAT) superfamily protein (At2g39000)	At2g39000 T7F6.17 T7F6_17	Arabidopsis thaliana (Mouse-ear cress)	291	Q9ZV08_ARATH	unreviewed	Acyl-CoA N-acyltransferases (NAT) superfamily protein (At2g39000)	At2g39000 T7F6.17 T7F6_17	Arabidopsis thaliana (Mouse-ear cress)
A_DN1018_c0_g1_i1	A_DN1018_c0_g1_i1|m.91161	PPR32_ARATH	Pentatricopeptide repeat-containing protein At1g11290, chloroplastic (Protein CHLORORESPIRATORY REDUCTION 22)						NAC31_ARATH	Arabidopsis thaliana (Mouse-ear cress)	NAC31_ARATH	Arabidopsis thaliana (Mouse-ear cress)	334	NAC31_ARATH	reviewed	Protein CUP-SHAPED COTYLEDON 3 (NAC domain-containing protein 31) (ANAC031) (NAC domain-containing protein CUC3)	Arabidopsis thaliana (Mouse-ear cress)	334	GO:0003677; GO:0003700; GO:0005634; GO:0006351; GO:0007275; GO:0010014; GO:0010199	nucleus [GO:0005634]; DNA binding [GO:0003677]; DNA-binding transcription factor activity [GO:0003700]; meristem initiation [GO:0010014]; multicellular organism development [GO:0007275]; organ boundary specification between lateral organs and the meristem [GO:0010199]; transcription, DNA-templated [GO:0006351]	NAC31_ARATH	reviewed	Protein CUP-SHAPED COTYLEDON 3 (NAC domain-containing protein 31) (ANAC031) (NAC domain-containing protein CUC3)	NAC031 CUC3 NAC368 At1g76420 F14G6.2 F15M4.8	Arabidopsis thaliana (Mouse-ear cress)	334	nucleus [GO:0005634]; DNA binding [GO:0003677]; DNA-binding transcription factor activity [GO:0003700]; meristem initiation [GO:0010014]; multicellular organism development [GO:0007275]; organ boundary specification between lateral organs and the meristem [GO:0010199]; transcription, DNA-templated [GO:0006351]	GO:0003677; GO:0003700; GO:0005634; GO:0006351; GO:0007275; GO:0010014; GO:0010199	NAC31_ARATH	NAC031 CUC3 NAC368 At1g76420 F14G6.2 F15M4.8	Arabidopsis thaliana (Mouse-ear cress)	NAC31_ARATH	reviewed	NAC031 CUC3 NAC368 At1g76420 F14G6.2 F15M4.8	Arabidopsis thaliana (Mouse-ear cress)	334	GO:0003677; GO:0003700; GO:0005634; GO:0006351; GO:0007275; GO:0010014; GO:0010199	nucleus [GO:0005634]; DNA binding [GO:0003677]; DNA-binding transcription factor activity [GO:0003700]; meristem initiation [GO:0010014]; multicellular organism development [GO:0007275]; organ boundary specification between lateral organs and the meristem [GO:0010199]; transcription, DNA-templated [GO:0006351]	NAC31_ARATH	reviewed	Protein CUP-SHAPED COTYLEDON 3 (NAC domain-containing protein 31) (ANAC031) (NAC domain-containing protein CUC3)	NAC031 CUC3 NAC368 At1g76420 F14G6.2 F15M4.8	Arabidopsis thaliana (Mouse-ear cress)	334	NAC31_ARATH	reviewed	Protein CUP-SHAPED COTYLEDON 3 (NAC domain-containing protein 31) (ANAC031) (NAC domain-containing protein CUC3)	NAC031 CUC3 NAC368 At1g76420 F14G6.2 F15M4.8	Arabidopsis thaliana (Mouse-ear cress)
A_DN10206_c0_g1_i1	A_DN10206_c0_g1_i1|m.14587	O82354_ARATH	Late embryogenesis abundant (LEA) hydroxyproline-rich glycoprotein family						PP281_ARATH	Arabidopsis thaliana (Mouse-ear cress)	PP281_ARATH	Arabidopsis thaliana (Mouse-ear cress)	754	PP281_ARATH	reviewed	Pentatricopeptide repeat-containing protein At3g53700, chloroplastic (Protein MATERNAL EFFECT EMBRYO ARREST 40)	Arabidopsis thaliana (Mouse-ear cress)	754	GO:0003723; GO:0004519; GO:0009451; GO:0009507; GO:0009793	chloroplast [GO:0009507]; endonuclease activity [GO:0004519]; RNA binding [GO:0003723]; embryo development ending in seed dormancy [GO:0009793]; RNA modification [GO:0009451]	PP281_ARATH	reviewed	Pentatricopeptide repeat-containing protein At3g53700, chloroplastic (Protein MATERNAL EFFECT EMBRYO ARREST 40)	MEE40 At3g53700 F4P12_400 F5K20.2	Arabidopsis thaliana (Mouse-ear cress)	754	chloroplast [GO:0009507]; endonuclease activity [GO:0004519]; RNA binding [GO:0003723]; embryo development ending in seed dormancy [GO:0009793]; RNA modification [GO:0009451]	GO:0003723; GO:0004519; GO:0009451; GO:0009507; GO:0009793	PP281_ARATH	MEE40 At3g53700 F4P12_400 F5K20.2	Arabidopsis thaliana (Mouse-ear cress)	PP281_ARATH	reviewed	MEE40 At3g53700 F4P12_400 F5K20.2	Arabidopsis thaliana (Mouse-ear cress)	754	GO:0003723; GO:0004519; GO:0009451; GO:0009507; GO:0009793	chloroplast [GO:0009507]; endonuclease activity [GO:0004519]; RNA binding [GO:0003723]; embryo development ending in seed dormancy [GO:0009793]; RNA modification [GO:0009451]	PP281_ARATH	reviewed	Pentatricopeptide repeat-containing protein At3g53700, chloroplastic (Protein MATERNAL EFFECT EMBRYO ARREST 40)	MEE40 At3g53700 F4P12_400 F5K20.2	Arabidopsis thaliana (Mouse-ear cress)	754	PP281_ARATH	reviewed	Pentatricopeptide repeat-containing protein At3g53700, chloroplastic (Protein MATERNAL EFFECT EMBRYO ARREST 40)	MEE40 At3g53700 F4P12_400 F5K20.2	Arabidopsis thaliana (Mouse-ear cress)
A_DN10217_c0_g1_i1	A_DN10217_c0_g1_i1|m.14585	Q9ZV08_ARATH	Acyl-CoA N-acyltransferases (NAT) superfamily protein (At2g39000)						E0XJL2_GOSHI	Gossypium hirsutum (Upland cotton) (Gossypium mexicanum)	E0XJL2_GOSHI	Gossypium hirsutum (Upland cotton) (Gossypium mexicanum)	131	E0XJL2_GOSHI	unreviewed	Profilin	Gossypium hirsutum (Upland cotton) (Gossypium mexicanum)	131	GO:0003779; GO:0005618; GO:0005634; GO:0005730; GO:0005737; GO:0005819; GO:0005829; GO:0005886; GO:0008154; GO:0009506; GO:0009524; GO:0009826; GO:0010229; GO:0048046; GO:0048366; GO:0048527; GO:0090378; GO:0090379	apoplast [GO:0048046]; cell wall [GO:0005618]; cytoplasm [GO:0005737]; cytosol [GO:0005829]; nucleolus [GO:0005730]; nucleus [GO:0005634]; phragmoplast [GO:0009524]; plasma membrane [GO:0005886]; plasmodesma [GO:0009506]; spindle [GO:0005819]; actin binding [GO:0003779]; actin polymerization or depolymerization [GO:0008154]; inflorescence development [GO:0010229]; lateral root development [GO:004…	E0XJL2_GOSHI	unreviewed	Profilin	PFN2 LOC107932891	Gossypium hirsutum (Upland cotton) (Gossypium mexicanum)	131	apoplast [GO:0048046]; cell wall [GO:0005618]; cytoplasm [GO:0005737]; cytosol [GO:0005829]; nucleolus [GO:0005730]; nucleus [GO:0005634]; phragmoplast [GO:0009524]; plasma membrane [GO:0005886]; plasmodesma [GO:0009506]; spindle [GO:0005819]; actin binding [GO:0003779]; actin polymerization or depolymerization [GO:0008154]; inflorescence development [GO:0010229]; lateral root development [GO:004…	GO:0003779; GO:0005618; GO:0005634; GO:0005730; GO:0005737; GO:0005819; GO:0005829; GO:0005886; GO:0008154; GO:0009506; GO:0009524; GO:0009826; GO:0010229; GO:0048046; GO:0048366; GO:0048527; GO:0090378; GO:0090379	E0XJL2_GOSHI	PFN2 LOC107932891	Gossypium hirsutum (Upland cotton) (Gossypium mexicanum)	E0XJL2_GOSHI	unreviewed	PFN2 LOC107932891	Gossypium hirsutum (Upland cotton) (Gossypium mexicanum)	131	GO:0003779; GO:0005618; GO:0005634; GO:0005730; GO:0005737; GO:0005819; GO:0005829; GO:0005886; GO:0008154; GO:0009506; GO:0009524; GO:0009826; GO:0010229; GO:0048046; GO:0048366; GO:0048527; GO:0090378; GO:0090379	apoplast [GO:0048046]; cell wall [GO:0005618]; cytoplasm [GO:0005737]; cytosol [GO:0005829]; nucleolus [GO:0005730]; nucleus [GO:0005634]; phragmoplast [GO:0009524]; plasma membrane [GO:0005886]; plasmodesma [GO:0009506]; spindle [GO:0005819]; actin binding [GO:0003779]; actin polymerization or depolymerization [GO:0008154]; inflorescence development [GO:0010229]; lateral root development [GO:004…	E0XJL2_GOSHI	unreviewed	Profilin	PFN2 LOC107932891	Gossypium hirsutum (Upland cotton) (Gossypium mexicanum)	131	E0XJL2_GOSHI	unreviewed	Profilin	PFN2 LOC107932891	Gossypium hirsutum (Upland cotton) (Gossypium mexicanum)
A_DN10254_c0_g1_i1	A_DN10254_c0_g1_i1|m.14586	NAC31_ARATH	Protein CUP-SHAPED COTYLEDON 3 (NAC domain-containing protein 31) (ANAC031) (NAC domain-containing protein CUC3)						ABA4_ARATH	Arabidopsis thaliana (Mouse-ear cress)	ABA4_ARATH	Arabidopsis thaliana (Mouse-ear cress)	220	ABA4_ARATH	reviewed	Protein ABA DEFICIENT 4, chloroplastic	Arabidopsis thaliana (Mouse-ear cress)	220	GO:0009688; GO:0009941; GO:0016021; GO:0016122; GO:0016123; GO:0031969; GO:0032928	chloroplast envelope [GO:0009941]; chloroplast membrane [GO:0031969]; integral component of membrane [GO:0016021]; abscisic acid biosynthetic process [GO:0009688]; regulation of superoxide anion generation [GO:0032928]; xanthophyll biosynthetic process [GO:0016123]; xanthophyll metabolic process [GO:0016122]	ABA4_ARATH	reviewed	Protein ABA DEFICIENT 4, chloroplastic	ABA4 At1g67080 F1O19.13	Arabidopsis thaliana (Mouse-ear cress)	220	chloroplast envelope [GO:0009941]; chloroplast membrane [GO:0031969]; integral component of membrane [GO:0016021]; abscisic acid biosynthetic process [GO:0009688]; regulation of superoxide anion generation [GO:0032928]; xanthophyll biosynthetic process [GO:0016123]; xanthophyll metabolic process [GO:0016122]	GO:0009688; GO:0009941; GO:0016021; GO:0016122; GO:0016123; GO:0031969; GO:0032928	ABA4_ARATH	ABA4 At1g67080 F1O19.13	Arabidopsis thaliana (Mouse-ear cress)	ABA4_ARATH	reviewed	ABA4 At1g67080 F1O19.13	Arabidopsis thaliana (Mouse-ear cress)	220	GO:0009688; GO:0009941; GO:0016021; GO:0016122; GO:0016123; GO:0031969; GO:0032928	chloroplast envelope [GO:0009941]; chloroplast membrane [GO:0031969]; integral component of membrane [GO:0016021]; abscisic acid biosynthetic process [GO:0009688]; regulation of superoxide anion generation [GO:0032928]; xanthophyll biosynthetic process [GO:0016123]; xanthophyll metabolic process [GO:0016122]	ABA4_ARATH	reviewed	Protein ABA DEFICIENT 4, chloroplastic	ABA4 At1g67080 F1O19.13	Arabidopsis thaliana (Mouse-ear cress)	220	ABA4_ARATH	reviewed	Protein ABA DEFICIENT 4, chloroplastic	ABA4 At1g67080 F1O19.13	Arabidopsis thaliana (Mouse-ear cress)
A_DN1025_c0_g1_i1	A_DN1025_c0_g1_i1|m.91156	PP281_ARATH	Pentatricopeptide repeat-containing protein At3g53700, chloroplastic (Protein MATERNAL EFFECT EMBRYO ARREST 40)						Q9ZV57_ARATH	Arabidopsis thaliana (Mouse-ear cress)	Q9ZV57_ARATH	Arabidopsis thaliana (Mouse-ear cress)	163	Q9ZV57_ARATH	unreviewed	At2g32280 (GPI inositol-deacylase C, putative (DUF1218))	Arabidopsis thaliana (Mouse-ear cress)	163	GO:0010087; GO:0010305; GO:0010588; GO:0016021; GO:0048825	integral component of membrane [GO:0016021]; cotyledon development [GO:0048825]; cotyledon vascular tissue pattern formation [GO:0010588]; leaf vascular tissue pattern formation [GO:0010305]; phloem or xylem histogenesis [GO:0010087]	Q9ZV57_ARATH	unreviewed	At2g32280 (GPI inositol-deacylase C, putative (DUF1218))	VCC At2g32280 T32F6.20 T32F6_20	Arabidopsis thaliana (Mouse-ear cress)	163	integral component of membrane [GO:0016021]; cotyledon development [GO:0048825]; cotyledon vascular tissue pattern formation [GO:0010588]; leaf vascular tissue pattern formation [GO:0010305]; phloem or xylem histogenesis [GO:0010087]	GO:0010087; GO:0010305; GO:0010588; GO:0016021; GO:0048825	Q9ZV57_ARATH	VCC At2g32280 T32F6.20 T32F6_20	Arabidopsis thaliana (Mouse-ear cress)	Q9ZV57_ARATH	unreviewed	VCC At2g32280 T32F6.20 T32F6_20	Arabidopsis thaliana (Mouse-ear cress)	163	GO:0010087; GO:0010305; GO:0010588; GO:0016021; GO:0048825	integral component of membrane [GO:0016021]; cotyledon development [GO:0048825]; cotyledon vascular tissue pattern formation [GO:0010588]; leaf vascular tissue pattern formation [GO:0010305]; phloem or xylem histogenesis [GO:0010087]	Q9ZV57_ARATH	unreviewed	At2g32280 (GPI inositol-deacylase C, putative (DUF1218))	VCC At2g32280 T32F6.20 T32F6_20	Arabidopsis thaliana (Mouse-ear cress)	163	Q9ZV57_ARATH	unreviewed	At2g32280 (GPI inositol-deacylase C, putative (DUF1218))	VCC At2g32280 T32F6.20 T32F6_20	Arabidopsis thaliana (Mouse-ear cress)
A_DN1025_c0_g1_i1	A_DN1025_c0_g1_i1|m.91156	PP281_ARATH	Pentatricopeptide repeat-containing protein At3g53700, chloroplastic (Protein MATERNAL EFFECT EMBRYO ARREST 40)						RL32_ARATH	Arabidopsis thaliana (Mouse-ear cress)	RL32_ARATH	Arabidopsis thaliana (Mouse-ear cress)	390	RL32_ARATH	reviewed	60S ribosomal protein L3-2	Arabidopsis thaliana (Mouse-ear cress)	390	GO:0000027; GO:0003723; GO:0003735; GO:0006412; GO:0016020; GO:0022625	cytosolic large ribosomal subunit [GO:0022625]; membrane [GO:0016020]; RNA binding [GO:0003723]; structural constituent of ribosome [GO:0003735]; ribosomal large subunit assembly [GO:0000027]; translation [GO:0006412]	RL32_ARATH	reviewed	60S ribosomal protein L3-2	ARP2 RPL3B At1g61580 T25B24.7	Arabidopsis thaliana (Mouse-ear cress)	390	cytosolic large ribosomal subunit [GO:0022625]; membrane [GO:0016020]; RNA binding [GO:0003723]; structural constituent of ribosome [GO:0003735]; ribosomal large subunit assembly [GO:0000027]; translation [GO:0006412]	GO:0000027; GO:0003723; GO:0003735; GO:0006412; GO:0016020; GO:0022625	RL32_ARATH	ARP2 RPL3B At1g61580 T25B24.7	Arabidopsis thaliana (Mouse-ear cress)	RL32_ARATH	reviewed	ARP2 RPL3B At1g61580 T25B24.7	Arabidopsis thaliana (Mouse-ear cress)	390	GO:0000027; GO:0003723; GO:0003735; GO:0006412; GO:0016020; GO:0022625	cytosolic large ribosomal subunit [GO:0022625]; membrane [GO:0016020]; RNA binding [GO:0003723]; structural constituent of ribosome [GO:0003735]; ribosomal large subunit assembly [GO:0000027]; translation [GO:0006412]	RL32_ARATH	reviewed	60S ribosomal protein L3-2	ARP2 RPL3B At1g61580 T25B24.7	Arabidopsis thaliana (Mouse-ear cress)	390	RL32_ARATH	reviewed	60S ribosomal protein L3-2	ARP2 RPL3B At1g61580 T25B24.7	Arabidopsis thaliana (Mouse-ear cress)
A_DN1025_c0_g1_i1	A_DN1025_c0_g1_i1|m.91156	PP281_ARATH	Pentatricopeptide repeat-containing protein At3g53700, chloroplastic (Protein MATERNAL EFFECT EMBRYO ARREST 40)						RTNLE_ARATH	Arabidopsis thaliana (Mouse-ear cress)	RTNLE_ARATH	Arabidopsis thaliana (Mouse-ear cress)	255	RTNLE_ARATH	reviewed	Reticulon-like protein B5 (AtRTNLB5)	Arabidopsis thaliana (Mouse-ear cress)	255	GO:0005783; GO:0005789; GO:0005886; GO:0016021; GO:0080167	endoplasmic reticulum [GO:0005783]; endoplasmic reticulum membrane [GO:0005789]; integral component of membrane [GO:0016021]; plasma membrane [GO:0005886]; response to karrikin [GO:0080167]	RTNLE_ARATH	reviewed	Reticulon-like protein B5 (AtRTNLB5)	RTNLB5 At2g46170 T3F17.18	Arabidopsis thaliana (Mouse-ear cress)	255	endoplasmic reticulum [GO:0005783]; endoplasmic reticulum membrane [GO:0005789]; integral component of membrane [GO:0016021]; plasma membrane [GO:0005886]; response to karrikin [GO:0080167]	GO:0005783; GO:0005789; GO:0005886; GO:0016021; GO:0080167	RTNLE_ARATH	RTNLB5 At2g46170 T3F17.18	Arabidopsis thaliana (Mouse-ear cress)	RTNLE_ARATH	reviewed	RTNLB5 At2g46170 T3F17.18	Arabidopsis thaliana (Mouse-ear cress)	255	GO:0005783; GO:0005789; GO:0005886; GO:0016021; GO:0080167	endoplasmic reticulum [GO:0005783]; endoplasmic reticulum membrane [GO:0005789]; integral component of membrane [GO:0016021]; plasma membrane [GO:0005886]; response to karrikin [GO:0080167]	RTNLE_ARATH	reviewed	Reticulon-like protein B5 (AtRTNLB5)	RTNLB5 At2g46170 T3F17.18	Arabidopsis thaliana (Mouse-ear cress)	255	RTNLE_ARATH	reviewed	Reticulon-like protein B5 (AtRTNLB5)	RTNLB5 At2g46170 T3F17.18	Arabidopsis thaliana (Mouse-ear cress)
A_DN1025_c0_g1_i2	A_DN1025_c0_g1_i2|m.91158	PP281_ARATH	Pentatricopeptide repeat-containing protein At3g53700, chloroplastic (Protein MATERNAL EFFECT EMBRYO ARREST 40)						AHP6_ARATH	Arabidopsis thaliana (Mouse-ear cress)	AHP6_ARATH	Arabidopsis thaliana (Mouse-ear cress)	154	AHP6_ARATH	reviewed	Pseudo histidine-containing phosphotransfer protein 6 (Histidine-containing phosphotransfer protein 6)	Arabidopsis thaliana (Mouse-ear cress)	154	GO:0000160; GO:0005634; GO:0005737; GO:0005829; GO:0006468; GO:0009735; GO:0009736; GO:0010089; GO:0016310; GO:0043424	cytoplasm [GO:0005737]; cytosol [GO:0005829]; nucleus [GO:0005634]; protein histidine kinase binding [GO:0043424]; cytokinin-activated signaling pathway [GO:0009736]; phosphorelay signal transduction system [GO:0000160]; phosphorylation [GO:0016310]; protein phosphorylation [GO:0006468]; response to cytokinin [GO:0009735]; xylem development [GO:0010089]	AHP6_ARATH	reviewed	Pseudo histidine-containing phosphotransfer protein 6 (Histidine-containing phosphotransfer protein 6)	AHP6 AHP6b At1g80100 F18B13.18	Arabidopsis thaliana (Mouse-ear cress)	154	cytoplasm [GO:0005737]; cytosol [GO:0005829]; nucleus [GO:0005634]; protein histidine kinase binding [GO:0043424]; cytokinin-activated signaling pathway [GO:0009736]; phosphorelay signal transduction system [GO:0000160]; phosphorylation [GO:0016310]; protein phosphorylation [GO:0006468]; response to cytokinin [GO:0009735]; xylem development [GO:0010089]	GO:0000160; GO:0005634; GO:0005737; GO:0005829; GO:0006468; GO:0009735; GO:0009736; GO:0010089; GO:0016310; GO:0043424	AHP6_ARATH	AHP6 AHP6b At1g80100 F18B13.18	Arabidopsis thaliana (Mouse-ear cress)	AHP6_ARATH	reviewed	AHP6 AHP6b At1g80100 F18B13.18	Arabidopsis thaliana (Mouse-ear cress)	154	GO:0000160; GO:0005634; GO:0005737; GO:0005829; GO:0006468; GO:0009735; GO:0009736; GO:0010089; GO:0016310; GO:0043424	cytoplasm [GO:0005737]; cytosol [GO:0005829]; nucleus [GO:0005634]; protein histidine kinase binding [GO:0043424]; cytokinin-activated signaling pathway [GO:0009736]; phosphorelay signal transduction system [GO:0000160]; phosphorylation [GO:0016310]; protein phosphorylation [GO:0006468]; response to cytokinin [GO:0009735]; xylem development [GO:0010089]	AHP6_ARATH	reviewed	Pseudo histidine-containing phosphotransfer protein 6 (Histidine-containing phosphotransfer protein 6)	AHP6 AHP6b At1g80100 F18B13.18	Arabidopsis thaliana (Mouse-ear cress)	154	AHP6_ARATH	reviewed	Pseudo histidine-containing phosphotransfer protein 6 (Histidine-containing phosphotransfer protein 6)	AHP6 AHP6b At1g80100 F18B13.18	Arabidopsis thaliana (Mouse-ear cress)
A_DN1025_c0_g1_i2	A_DN1025_c0_g1_i2|m.91158	PP281_ARATH	Pentatricopeptide repeat-containing protein At3g53700, chloroplastic (Protein MATERNAL EFFECT EMBRYO ARREST 40)						RD19C_ARATH	Arabidopsis thaliana (Mouse-ear cress)	RD19C_ARATH	Arabidopsis thaliana (Mouse-ear cress)	373	RD19C_ARATH	reviewed	Probable cysteine protease RD19C (EC 3.4.22.-) (RD19-like protein 2)	Arabidopsis thaliana (Mouse-ear cress)	373	GO:0000323; GO:0004197; GO:0005615; GO:0005764; GO:0005773; GO:0051603	extracellular space [GO:0005615]; lysosome [GO:0005764]; lytic vacuole [GO:0000323]; vacuole [GO:0005773]; cysteine-type endopeptidase activity [GO:0004197]; proteolysis involved in cellular protein catabolic process [GO:0051603]	RD19C_ARATH	reviewed	Probable cysteine protease RD19C (EC 3.4.22.-) (RD19-like protein 2)	RD19C RDL2 At4g16190 dl4135w	Arabidopsis thaliana (Mouse-ear cress)	373	extracellular space [GO:0005615]; lysosome [GO:0005764]; lytic vacuole [GO:0000323]; vacuole [GO:0005773]; cysteine-type endopeptidase activity [GO:0004197]; proteolysis involved in cellular protein catabolic process [GO:0051603]	GO:0000323; GO:0004197; GO:0005615; GO:0005764; GO:0005773; GO:0051603	RD19C_ARATH	RD19C RDL2 At4g16190 dl4135w	Arabidopsis thaliana (Mouse-ear cress)	RD19C_ARATH	reviewed	RD19C RDL2 At4g16190 dl4135w	Arabidopsis thaliana (Mouse-ear cress)	373	GO:0000323; GO:0004197; GO:0005615; GO:0005764; GO:0005773; GO:0051603	extracellular space [GO:0005615]; lysosome [GO:0005764]; lytic vacuole [GO:0000323]; vacuole [GO:0005773]; cysteine-type endopeptidase activity [GO:0004197]; proteolysis involved in cellular protein catabolic process [GO:0051603]	RD19C_ARATH	reviewed	Probable cysteine protease RD19C (EC 3.4.22.-) (RD19-like protein 2)	RD19C RDL2 At4g16190 dl4135w	Arabidopsis thaliana (Mouse-ear cress)	373	RD19C_ARATH	reviewed	Probable cysteine protease RD19C (EC 3.4.22.-) (RD19-like protein 2)	RD19C RDL2 At4g16190 dl4135w	Arabidopsis thaliana (Mouse-ear cress)
A_DN1025_c0_g1_i2	A_DN1025_c0_g1_i2|m.91158	PP281_ARATH	Pentatricopeptide repeat-containing protein At3g53700, chloroplastic (Protein MATERNAL EFFECT EMBRYO ARREST 40)						PCP14_ARATH	Arabidopsis thaliana (Mouse-ear cress)	PCP14_ARATH	Arabidopsis thaliana (Mouse-ear cress)	107	PCP14_ARATH	reviewed	Precursor of CEP14 (PCEP14) [Cleaved into: C-terminally encoded peptide 14 (CEP14)]	Arabidopsis thaliana (Mouse-ear cress)	107	GO:0005179; GO:0006970; GO:0006995; GO:0007275; GO:0010037; GO:0048046; GO:1902025; GO:2000280	apoplast [GO:0048046]; hormone activity [GO:0005179]; cellular response to nitrogen starvation [GO:0006995]; multicellular organism development [GO:0007275]; nitrate import [GO:1902025]; regulation of root development [GO:2000280]; response to carbon dioxide [GO:0010037]; response to osmotic stress [GO:0006970]	PCP14_ARATH	reviewed	Precursor of CEP14 (PCEP14) [Cleaved into: C-terminally encoded peptide 14 (CEP14)]	CEP14 At1g29290 F28N24.30	Arabidopsis thaliana (Mouse-ear cress)	107	apoplast [GO:0048046]; hormone activity [GO:0005179]; cellular response to nitrogen starvation [GO:0006995]; multicellular organism development [GO:0007275]; nitrate import [GO:1902025]; regulation of root development [GO:2000280]; response to carbon dioxide [GO:0010037]; response to osmotic stress [GO:0006970]	GO:0005179; GO:0006970; GO:0006995; GO:0007275; GO:0010037; GO:0048046; GO:1902025; GO:2000280	PCP14_ARATH	CEP14 At1g29290 F28N24.30	Arabidopsis thaliana (Mouse-ear cress)	PCP14_ARATH	reviewed	CEP14 At1g29290 F28N24.30	Arabidopsis thaliana (Mouse-ear cress)	107	GO:0005179; GO:0006970; GO:0006995; GO:0007275; GO:0010037; GO:0048046; GO:1902025; GO:2000280	apoplast [GO:0048046]; hormone activity [GO:0005179]; cellular response to nitrogen starvation [GO:0006995]; multicellular organism development [GO:0007275]; nitrate import [GO:1902025]; regulation of root development [GO:2000280]; response to carbon dioxide [GO:0010037]; response to osmotic stress [GO:0006970]	PCP14_ARATH	reviewed	Precursor of CEP14 (PCEP14) [Cleaved into: C-terminally encoded peptide 14 (CEP14)]	CEP14 At1g29290 F28N24.30	Arabidopsis thaliana (Mouse-ear cress)	107	PCP14_ARATH	reviewed	Precursor of CEP14 (PCEP14) [Cleaved into: C-terminally encoded peptide 14 (CEP14)]	CEP14 At1g29290 F28N24.30	Arabidopsis thaliana (Mouse-ear cress)
A_DN10376_c0_g1_i1	A_DN10376_c0_g1_i1|m.63510	E0XJL2_GOSHI	Profilin						TMVRN_NICGU	Nicotiana glutinosa (Tobacco)	TMVRN_NICGU	Nicotiana glutinosa (Tobacco)	1144	TMVRN_NICGU	reviewed	TMV resistance protein N	Nicotiana glutinosa (Tobacco)	1144	GO:0005524; GO:0005737; GO:0007165; GO:0009626; GO:0043531	cytoplasm [GO:0005737]; ADP binding [GO:0043531]; ATP binding [GO:0005524]; plant-type hypersensitive response [GO:0009626]; signal transduction [GO:0007165]	TMVRN_NICGU	reviewed	TMV resistance protein N	N	Nicotiana glutinosa (Tobacco)	1144	cytoplasm [GO:0005737]; ADP binding [GO:0043531]; ATP binding [GO:0005524]; plant-type hypersensitive response [GO:0009626]; signal transduction [GO:0007165]	GO:0005524; GO:0005737; GO:0007165; GO:0009626; GO:0043531	TMVRN_NICGU	N	Nicotiana glutinosa (Tobacco)	TMVRN_NICGU	reviewed	N	Nicotiana glutinosa (Tobacco)	1144	GO:0005524; GO:0005737; GO:0007165; GO:0009626; GO:0043531	cytoplasm [GO:0005737]; ADP binding [GO:0043531]; ATP binding [GO:0005524]; plant-type hypersensitive response [GO:0009626]; signal transduction [GO:0007165]	TMVRN_NICGU	reviewed	TMV resistance protein N	N	Nicotiana glutinosa (Tobacco)	1144	TMVRN_NICGU	reviewed	TMV resistance protein N	N	Nicotiana glutinosa (Tobacco)
A_DN10415_c0_g1_i1	A_DN10415_c0_g1_i1|m.128751	ABA4_ARATH	Protein ABA DEFICIENT 4, chloroplastic						Q4W5W8_VICFA	Vicia faba (Broad bean) (Faba vulgaris)	Q4W5W8_VICFA	Vicia faba (Broad bean) (Faba vulgaris)	313	Q4W5W8_VICFA	unreviewed	Dynein light chain	Vicia faba (Broad bean) (Faba vulgaris)	313	GO:0007017; GO:0030286	dynein complex [GO:0030286]; microtubule-based process [GO:0007017]	Q4W5W8_VICFA	unreviewed	Dynein light chain	vfPIP	Vicia faba (Broad bean) (Faba vulgaris)	313	dynein complex [GO:0030286]; microtubule-based process [GO:0007017]	GO:0007017; GO:0030286	Q4W5W8_VICFA	vfPIP	Vicia faba (Broad bean) (Faba vulgaris)	Q4W5W8_VICFA	unreviewed	vfPIP	Vicia faba (Broad bean) (Faba vulgaris)	313	GO:0007017; GO:0030286	dynein complex [GO:0030286]; microtubule-based process [GO:0007017]	Q4W5W8_VICFA	unreviewed	Dynein light chain	vfPIP	Vicia faba (Broad bean) (Faba vulgaris)	313	Q4W5W8_VICFA	unreviewed	Dynein light chain	vfPIP	Vicia faba (Broad bean) (Faba vulgaris)
A_DN10415_c0_g1_i2	A_DN10415_c0_g1_i2|m.128752	ABA4_ARATH	Protein ABA DEFICIENT 4, chloroplastic						ACR4L_ARATH	Arabidopsis thaliana (Mouse-ear cress)	ACR4L_ARATH	Arabidopsis thaliana (Mouse-ear cress)	895	ACR4L_ARATH	reviewed	Serine/threonine-protein kinase-like protein ACR4 (EC 2.7.11.1) (Protein CRINKLY 4) (AtCR4)	Arabidopsis thaliana (Mouse-ear cress)	895	GO:0004674; GO:0005524; GO:0005886; GO:0009786; GO:0009793; GO:0009986; GO:0010311; GO:0016021; GO:0019199; GO:0030139; GO:0032585; GO:0042803; GO:0046777; GO:0048364; GO:0048439; GO:0048829; GO:0090627	cell surface [GO:0009986]; endocytic vesicle [GO:0030139]; integral component of membrane [GO:0016021]; multivesicular body membrane [GO:0032585]; plasma membrane [GO:0005886]; ATP binding [GO:0005524]; protein homodimerization activity [GO:0042803]; protein serine/threonine kinase activity [GO:0004674]; transmembrane receptor protein kinase activity [GO:0019199]; embryo development ending in see…	ACR4L_ARATH	reviewed	Serine/threonine-protein kinase-like protein ACR4 (EC 2.7.11.1) (Protein CRINKLY 4) (AtCR4)	ACR4 At3g59420 F25L23.280	Arabidopsis thaliana (Mouse-ear cress)	895	cell surface [GO:0009986]; endocytic vesicle [GO:0030139]; integral component of membrane [GO:0016021]; multivesicular body membrane [GO:0032585]; plasma membrane [GO:0005886]; ATP binding [GO:0005524]; protein homodimerization activity [GO:0042803]; protein serine/threonine kinase activity [GO:0004674]; transmembrane receptor protein kinase activity [GO:0019199]; embryo development ending in see…	GO:0004674; GO:0005524; GO:0005886; GO:0009786; GO:0009793; GO:0009986; GO:0010311; GO:0016021; GO:0019199; GO:0030139; GO:0032585; GO:0042803; GO:0046777; GO:0048364; GO:0048439; GO:0048829; GO:0090627	ACR4L_ARATH	ACR4 At3g59420 F25L23.280	Arabidopsis thaliana (Mouse-ear cress)	ACR4L_ARATH	reviewed	ACR4 At3g59420 F25L23.280	Arabidopsis thaliana (Mouse-ear cress)	895	GO:0004674; GO:0005524; GO:0005886; GO:0009786; GO:0009793; GO:0009986; GO:0010311; GO:0016021; GO:0019199; GO:0030139; GO:0032585; GO:0042803; GO:0046777; GO:0048364; GO:0048439; GO:0048829; GO:0090627	cell surface [GO:0009986]; endocytic vesicle [GO:0030139]; integral component of membrane [GO:0016021]; multivesicular body membrane [GO:0032585]; plasma membrane [GO:0005886]; ATP binding [GO:0005524]; protein homodimerization activity [GO:0042803]; protein serine/threonine kinase activity [GO:0004674]; transmembrane receptor protein kinase activity [GO:0019199]; embryo development ending in see…	ACR4L_ARATH	reviewed	Serine/threonine-protein kinase-like protein ACR4 (EC 2.7.11.1) (Protein CRINKLY 4) (AtCR4)	ACR4 At3g59420 F25L23.280	Arabidopsis thaliana (Mouse-ear cress)	895	ACR4L_ARATH	reviewed	Serine/threonine-protein kinase-like protein ACR4 (EC 2.7.11.1) (Protein CRINKLY 4) (AtCR4)	ACR4 At3g59420 F25L23.280	Arabidopsis thaliana (Mouse-ear cress)
A_DN10428_c0_g1_i1	A_DN10428_c0_g1_i1|m.128746	Q9ZV57_ARATH	At2g32280 (GPI inositol-deacylase C, putative (DUF1218))						RAA1G_ARATH	Arabidopsis thaliana (Mouse-ear cress)	RAA1G_ARATH	Arabidopsis thaliana (Mouse-ear cress)	217	RAA1G_ARATH	reviewed	Ras-related protein RABA1g (AtRABA1g)	Arabidopsis thaliana (Mouse-ear cress)	217	GO:0003924; GO:0005525; GO:0005829; GO:0005886; GO:0015031; GO:0042546; GO:0046686	cytosol [GO:0005829]; plasma membrane [GO:0005886]; GTP binding [GO:0005525]; GTPase activity [GO:0003924]; cell wall biogenesis [GO:0042546]; protein transport [GO:0015031]; response to cadmium ion [GO:0046686]	RAA1G_ARATH	reviewed	Ras-related protein RABA1g (AtRABA1g)	RABA1G At3g15060 K15M2.21	Arabidopsis thaliana (Mouse-ear cress)	217	cytosol [GO:0005829]; plasma membrane [GO:0005886]; GTP binding [GO:0005525]; GTPase activity [GO:0003924]; cell wall biogenesis [GO:0042546]; protein transport [GO:0015031]; response to cadmium ion [GO:0046686]	GO:0003924; GO:0005525; GO:0005829; GO:0005886; GO:0015031; GO:0042546; GO:0046686	RAA1G_ARATH	RABA1G At3g15060 K15M2.21	Arabidopsis thaliana (Mouse-ear cress)	RAA1G_ARATH	reviewed	RABA1G At3g15060 K15M2.21	Arabidopsis thaliana (Mouse-ear cress)	217	GO:0003924; GO:0005525; GO:0005829; GO:0005886; GO:0015031; GO:0042546; GO:0046686	cytosol [GO:0005829]; plasma membrane [GO:0005886]; GTP binding [GO:0005525]; GTPase activity [GO:0003924]; cell wall biogenesis [GO:0042546]; protein transport [GO:0015031]; response to cadmium ion [GO:0046686]	RAA1G_ARATH	reviewed	Ras-related protein RABA1g (AtRABA1g)	RABA1G At3g15060 K15M2.21	Arabidopsis thaliana (Mouse-ear cress)	217	RAA1G_ARATH	reviewed	Ras-related protein RABA1g (AtRABA1g)	RABA1G At3g15060 K15M2.21	Arabidopsis thaliana (Mouse-ear cress)
A_DN10428_c0_g1_i2	A_DN10428_c0_g1_i2|m.128747	Q9ZV57_ARATH	At2g32280 (GPI inositol-deacylase C, putative (DUF1218))						Q940U2_ARATH	Arabidopsis thaliana (Mouse-ear cress)	Q940U2_ARATH	Arabidopsis thaliana (Mouse-ear cress)	182	Q940U2_ARATH	unreviewed	AT5g05220/K18I23_2	Arabidopsis thaliana (Mouse-ear cress)	182	GO:0009507	chloroplast [GO:0009507]	Q940U2_ARATH	unreviewed	AT5g05220/K18I23_2	At5g05220 K18I23.2 K18I23_2	Arabidopsis thaliana (Mouse-ear cress)	182	chloroplast [GO:0009507]	GO:0009507	Q940U2_ARATH	At5g05220 K18I23.2 K18I23_2	Arabidopsis thaliana (Mouse-ear cress)	Q940U2_ARATH	unreviewed	At5g05220 K18I23.2 K18I23_2	Arabidopsis thaliana (Mouse-ear cress)	182	GO:0009507	chloroplast [GO:0009507]	Q940U2_ARATH	unreviewed	AT5g05220/K18I23_2	At5g05220 K18I23.2 K18I23_2	Arabidopsis thaliana (Mouse-ear cress)	182	Q940U2_ARATH	unreviewed	AT5g05220/K18I23_2	At5g05220 K18I23.2 K18I23_2	Arabidopsis thaliana (Mouse-ear cress)
A_DN10444_c0_g1_i1	A_DN10444_c0_g1_i1|m.128750	RL32_ARATH	60S ribosomal protein L3-2						PP125_ARATH	Arabidopsis thaliana (Mouse-ear cress)	PP125_ARATH	Arabidopsis thaliana (Mouse-ear cress)	482	PP125_ARATH	reviewed	Pentatricopeptide repeat-containing protein At1g74900, mitochondrial (Protein ORGANELLE TRANSCRIPT PROCESSING DEFECT 43)	Arabidopsis thaliana (Mouse-ear cress)	482	GO:0003723; GO:0004519; GO:0005739; GO:0008380; GO:0009451; GO:0043231	intracellular membrane-bounded organelle [GO:0043231]; mitochondrion [GO:0005739]; endonuclease activity [GO:0004519]; RNA binding [GO:0003723]; RNA modification [GO:0009451]; RNA splicing [GO:0008380]	PP125_ARATH	reviewed	Pentatricopeptide repeat-containing protein At1g74900, mitochondrial (Protein ORGANELLE TRANSCRIPT PROCESSING DEFECT 43)	OTP43 At1g74900 F25A4.13 F9E10.25	Arabidopsis thaliana (Mouse-ear cress)	482	intracellular membrane-bounded organelle [GO:0043231]; mitochondrion [GO:0005739]; endonuclease activity [GO:0004519]; RNA binding [GO:0003723]; RNA modification [GO:0009451]; RNA splicing [GO:0008380]	GO:0003723; GO:0004519; GO:0005739; GO:0008380; GO:0009451; GO:0043231	PP125_ARATH	OTP43 At1g74900 F25A4.13 F9E10.25	Arabidopsis thaliana (Mouse-ear cress)	PP125_ARATH	reviewed	OTP43 At1g74900 F25A4.13 F9E10.25	Arabidopsis thaliana (Mouse-ear cress)	482	GO:0003723; GO:0004519; GO:0005739; GO:0008380; GO:0009451; GO:0043231	intracellular membrane-bounded organelle [GO:0043231]; mitochondrion [GO:0005739]; endonuclease activity [GO:0004519]; RNA binding [GO:0003723]; RNA modification [GO:0009451]; RNA splicing [GO:0008380]	PP125_ARATH	reviewed	Pentatricopeptide repeat-containing protein At1g74900, mitochondrial (Protein ORGANELLE TRANSCRIPT PROCESSING DEFECT 43)	OTP43 At1g74900 F25A4.13 F9E10.25	Arabidopsis thaliana (Mouse-ear cress)	482	PP125_ARATH	reviewed	Pentatricopeptide repeat-containing protein At1g74900, mitochondrial (Protein ORGANELLE TRANSCRIPT PROCESSING DEFECT 43)	OTP43 At1g74900 F25A4.13 F9E10.25	Arabidopsis thaliana (Mouse-ear cress)
A_DN10495_c0_g1_i1	A_DN10495_c0_g1_i1|m.128749	RTNLE_ARATH	Reticulon-like protein B5 (AtRTNLB5)						PPR28_ARATH	Arabidopsis thaliana (Mouse-ear cress)	PPR28_ARATH	Arabidopsis thaliana (Mouse-ear cress)	598	PPR28_ARATH	reviewed	Pentatricopeptide repeat-containing protein At1g09900	Arabidopsis thaliana (Mouse-ear cress)	598	GO:0003723; GO:0004519; GO:0009451; GO:0016020; GO:0043231	intracellular membrane-bounded organelle [GO:0043231]; membrane [GO:0016020]; endonuclease activity [GO:0004519]; RNA binding [GO:0003723]; RNA modification [GO:0009451]	PPR28_ARATH	reviewed	Pentatricopeptide repeat-containing protein At1g09900	At1g09900 F21M12.38	Arabidopsis thaliana (Mouse-ear cress)	598	intracellular membrane-bounded organelle [GO:0043231]; membrane [GO:0016020]; endonuclease activity [GO:0004519]; RNA binding [GO:0003723]; RNA modification [GO:0009451]	GO:0003723; GO:0004519; GO:0009451; GO:0016020; GO:0043231	PPR28_ARATH	At1g09900 F21M12.38	Arabidopsis thaliana (Mouse-ear cress)	PPR28_ARATH	reviewed	At1g09900 F21M12.38	Arabidopsis thaliana (Mouse-ear cress)	598	GO:0003723; GO:0004519; GO:0009451; GO:0016020; GO:0043231	intracellular membrane-bounded organelle [GO:0043231]; membrane [GO:0016020]; endonuclease activity [GO:0004519]; RNA binding [GO:0003723]; RNA modification [GO:0009451]	PPR28_ARATH	reviewed	Pentatricopeptide repeat-containing protein At1g09900	At1g09900 F21M12.38	Arabidopsis thaliana (Mouse-ear cress)	598	PPR28_ARATH	reviewed	Pentatricopeptide repeat-containing protein At1g09900	At1g09900 F21M12.38	Arabidopsis thaliana (Mouse-ear cress)
A_DN10501_c0_g1_i1	A_DN10501_c0_g1_i1|m.134362	AHP6_ARATH	Pseudo histidine-containing phosphotransfer protein 6 (Histidine-containing phosphotransfer protein 6)						RL353_ARATH	Arabidopsis thaliana (Mouse-ear cress)	RL353_ARATH	Arabidopsis thaliana (Mouse-ear cress)	123	RL353_ARATH	reviewed	60S ribosomal protein L35-3	Arabidopsis thaliana (Mouse-ear cress)	123	GO:0000463; GO:0003729; GO:0003735; GO:0006412; GO:0022625	cytosolic large ribosomal subunit [GO:0022625]; mRNA binding [GO:0003729]; structural constituent of ribosome [GO:0003735]; maturation of LSU-rRNA from tricistronic rRNA transcript (SSU-rRNA, 5.8S rRNA, LSU-rRNA) [GO:0000463]; translation [GO:0006412]	RL353_ARATH	reviewed	60S ribosomal protein L35-3	RPL35C At3g55170 T26I12.50	Arabidopsis thaliana (Mouse-ear cress)	123	cytosolic large ribosomal subunit [GO:0022625]; mRNA binding [GO:0003729]; structural constituent of ribosome [GO:0003735]; maturation of LSU-rRNA from tricistronic rRNA transcript (SSU-rRNA, 5.8S rRNA, LSU-rRNA) [GO:0000463]; translation [GO:0006412]	GO:0000463; GO:0003729; GO:0003735; GO:0006412; GO:0022625	RL353_ARATH	RPL35C At3g55170 T26I12.50	Arabidopsis thaliana (Mouse-ear cress)	RL353_ARATH	reviewed	RPL35C At3g55170 T26I12.50	Arabidopsis thaliana (Mouse-ear cress)	123	GO:0000463; GO:0003729; GO:0003735; GO:0006412; GO:0022625	cytosolic large ribosomal subunit [GO:0022625]; mRNA binding [GO:0003729]; structural constituent of ribosome [GO:0003735]; maturation of LSU-rRNA from tricistronic rRNA transcript (SSU-rRNA, 5.8S rRNA, LSU-rRNA) [GO:0000463]; translation [GO:0006412]	RL353_ARATH	reviewed	60S ribosomal protein L35-3	RPL35C At3g55170 T26I12.50	Arabidopsis thaliana (Mouse-ear cress)	123	RL353_ARATH	reviewed	60S ribosomal protein L35-3	RPL35C At3g55170 T26I12.50	Arabidopsis thaliana (Mouse-ear cress)
A_DN10504_c0_g1_i1	A_DN10504_c0_g1_i1|m.134357	RD19C_ARATH	Probable cysteine protease RD19C (EC 3.4.22.-) (RD19-like protein 2)						B3H4G6_ARATH	Arabidopsis thaliana (Mouse-ear cress)	B3H4G6_ARATH	Arabidopsis thaliana (Mouse-ear cress)	366	B3H4G6_ARATH	unreviewed	Acyl-CoA-binding domain 3	Arabidopsis thaliana (Mouse-ear cress)	366	GO:0000062; GO:0001666; GO:0005576; GO:0006952; GO:0009617; GO:0009646; GO:0015908; GO:0042742; GO:0050832	extracellular region [GO:0005576]; fatty-acyl-CoA binding [GO:0000062]; defense response [GO:0006952]; defense response to bacterium [GO:0042742]; defense response to fungus [GO:0050832]; fatty acid transport [GO:0015908]; response to absence of light [GO:0009646]; response to bacterium [GO:0009617]; response to hypoxia [GO:0001666]	B3H4G6_ARATH	unreviewed	Acyl-CoA-binding domain 3	ACBP3 acyl-CoA-binding domain 3 At4g24230 T22A6.60 T22A6_60	Arabidopsis thaliana (Mouse-ear cress)	366	extracellular region [GO:0005576]; fatty-acyl-CoA binding [GO:0000062]; defense response [GO:0006952]; defense response to bacterium [GO:0042742]; defense response to fungus [GO:0050832]; fatty acid transport [GO:0015908]; response to absence of light [GO:0009646]; response to bacterium [GO:0009617]; response to hypoxia [GO:0001666]	GO:0000062; GO:0001666; GO:0005576; GO:0006952; GO:0009617; GO:0009646; GO:0015908; GO:0042742; GO:0050832	B3H4G6_ARATH	ACBP3 acyl-CoA-binding domain 3 At4g24230 T22A6.60 T22A6_60	Arabidopsis thaliana (Mouse-ear cress)	B3H4G6_ARATH	unreviewed	ACBP3 acyl-CoA-binding domain 3 At4g24230 T22A6.60 T22A6_60	Arabidopsis thaliana (Mouse-ear cress)	366	GO:0000062; GO:0001666; GO:0005576; GO:0006952; GO:0009617; GO:0009646; GO:0015908; GO:0042742; GO:0050832	extracellular region [GO:0005576]; fatty-acyl-CoA binding [GO:0000062]; defense response [GO:0006952]; defense response to bacterium [GO:0042742]; defense response to fungus [GO:0050832]; fatty acid transport [GO:0015908]; response to absence of light [GO:0009646]; response to bacterium [GO:0009617]; response to hypoxia [GO:0001666]	B3H4G6_ARATH	unreviewed	Acyl-CoA-binding domain 3	ACBP3 acyl-CoA-binding domain 3 At4g24230 T22A6.60 T22A6_60	Arabidopsis thaliana (Mouse-ear cress)	366	B3H4G6_ARATH	unreviewed	Acyl-CoA-binding domain 3	ACBP3 acyl-CoA-binding domain 3 At4g24230 T22A6.60 T22A6_60	Arabidopsis thaliana (Mouse-ear cress)
A_DN10527_c0_g1_i1	A_DN10527_c0_g1_i1|m.134360	PCP14_ARATH	Precursor of CEP14 (PCEP14) [Cleaved into: C-terminally encoded peptide 14 (CEP14)]						5GT1_PERFR	Perilla frutescens (Beefsteak mint) (Perilla ocymoides)	5GT1_PERFR	Perilla frutescens (Beefsteak mint) (Perilla ocymoides)	460	5GT1_PERFR	reviewed	Anthocyanidin 3-O-glucoside 5-O-glucosyltransferase 1 (EC 2.4.1.298) (UDP-glucose:anthocyanin 5-O-glucosyltransferase 3R4) (p3R4)	Perilla frutescens (Beefsteak mint) (Perilla ocymoides)	460	GO:0009718; GO:0016758; GO:0043473; GO:0102816	transferase activity, transferring hexosyl groups [GO:0016758]; UDP-D-glucose:delphinidin 3-O-glucosyl-5-O-caffeoylglucoside -O-beta-D-glucosyltransferase activity [GO:0102816]; anthocyanin-containing compound biosynthetic process [GO:0009718]; pigmentation [GO:0043473]	5GT1_PERFR	reviewed	Anthocyanidin 3-O-glucoside 5-O-glucosyltransferase 1 (EC 2.4.1.298) (UDP-glucose:anthocyanin 5-O-glucosyltransferase 3R4) (p3R4)	PF3R4	Perilla frutescens (Beefsteak mint) (Perilla ocymoides)	460	transferase activity, transferring hexosyl groups [GO:0016758]; UDP-D-glucose:delphinidin 3-O-glucosyl-5-O-caffeoylglucoside -O-beta-D-glucosyltransferase activity [GO:0102816]; anthocyanin-containing compound biosynthetic process [GO:0009718]; pigmentation [GO:0043473]	GO:0009718; GO:0016758; GO:0043473; GO:0102816	5GT1_PERFR	PF3R4	Perilla frutescens (Beefsteak mint) (Perilla ocymoides)	5GT1_PERFR	reviewed	PF3R4	Perilla frutescens (Beefsteak mint) (Perilla ocymoides)	460	GO:0009718; GO:0016758; GO:0043473; GO:0102816	transferase activity, transferring hexosyl groups [GO:0016758]; UDP-D-glucose:delphinidin 3-O-glucosyl-5-O-caffeoylglucoside -O-beta-D-glucosyltransferase activity [GO:0102816]; anthocyanin-containing compound biosynthetic process [GO:0009718]; pigmentation [GO:0043473]	5GT1_PERFR	reviewed	Anthocyanidin 3-O-glucoside 5-O-glucosyltransferase 1 (EC 2.4.1.298) (UDP-glucose:anthocyanin 5-O-glucosyltransferase 3R4) (p3R4)	PF3R4	Perilla frutescens (Beefsteak mint) (Perilla ocymoides)	460	5GT1_PERFR	reviewed	Anthocyanidin 3-O-glucoside 5-O-glucosyltransferase 1 (EC 2.4.1.298) (UDP-glucose:anthocyanin 5-O-glucosyltransferase 3R4) (p3R4)	PF3R4	Perilla frutescens (Beefsteak mint) (Perilla ocymoides)
A_DN10554_c0_g1_i1	A_DN10554_c0_g1_i1|m.134361	TMVRN_NICGU	TMV resistance protein N						ARP2_ARATH	Arabidopsis thaliana (Mouse-ear cress)	ARP2_ARATH	Arabidopsis thaliana (Mouse-ear cress)	389	ARP2_ARATH	reviewed	Actin-related protein 2 (Protein WURM)	Arabidopsis thaliana (Mouse-ear cress)	389	GO:0000902; GO:0003779; GO:0005524; GO:0005737; GO:0005885; GO:0007015; GO:0007275; GO:0009825; GO:0010090; GO:0030029; GO:0030036; GO:0034314	Arp2/3 protein complex [GO:0005885]; cytoplasm [GO:0005737]; actin binding [GO:0003779]; ATP binding [GO:0005524]; actin cytoskeleton organization [GO:0030036]; actin filament organization [GO:0007015]; actin filament-based process [GO:0030029]; Arp2/3 complex-mediated actin nucleation [GO:0034314]; cell morphogenesis [GO:0000902]; multicellular organism development [GO:0007275]; multidimensional…	ARP2_ARATH	reviewed	Actin-related protein 2 (Protein WURM)	ARP2 WRM At3g27000 MOJ10.7	Arabidopsis thaliana (Mouse-ear cress)	389	Arp2/3 protein complex [GO:0005885]; cytoplasm [GO:0005737]; actin binding [GO:0003779]; ATP binding [GO:0005524]; actin cytoskeleton organization [GO:0030036]; actin filament organization [GO:0007015]; actin filament-based process [GO:0030029]; Arp2/3 complex-mediated actin nucleation [GO:0034314]; cell morphogenesis [GO:0000902]; multicellular organism development [GO:0007275]; multidimensional…	GO:0000902; GO:0003779; GO:0005524; GO:0005737; GO:0005885; GO:0007015; GO:0007275; GO:0009825; GO:0010090; GO:0030029; GO:0030036; GO:0034314	ARP2_ARATH	ARP2 WRM At3g27000 MOJ10.7	Arabidopsis thaliana (Mouse-ear cress)	ARP2_ARATH	reviewed	ARP2 WRM At3g27000 MOJ10.7	Arabidopsis thaliana (Mouse-ear cress)	389	GO:0000902; GO:0003779; GO:0005524; GO:0005737; GO:0005885; GO:0007015; GO:0007275; GO:0009825; GO:0010090; GO:0030029; GO:0030036; GO:0034314	Arp2/3 protein complex [GO:0005885]; cytoplasm [GO:0005737]; actin binding [GO:0003779]; ATP binding [GO:0005524]; actin cytoskeleton organization [GO:0030036]; actin filament organization [GO:0007015]; actin filament-based process [GO:0030029]; Arp2/3 complex-mediated actin nucleation [GO:0034314]; cell morphogenesis [GO:0000902]; multicellular organism development [GO:0007275]; multidimensional…	ARP2_ARATH	reviewed	Actin-related protein 2 (Protein WURM)	ARP2 WRM At3g27000 MOJ10.7	Arabidopsis thaliana (Mouse-ear cress)	389	ARP2_ARATH	reviewed	Actin-related protein 2 (Protein WURM)	ARP2 WRM At3g27000 MOJ10.7	Arabidopsis thaliana (Mouse-ear cress)
A_DN10610_c0_g1_i1	A_DN10610_c0_g1_i1|m.38095	Q4W5W8_VICFA	Dynein light chain						ARP3_ARATH	Arabidopsis thaliana (Mouse-ear cress)	ARP3_ARATH	Arabidopsis thaliana (Mouse-ear cress)	427	ARP3_ARATH	reviewed	Actin-related protein 3 (Protein DISTORTED TRICHOMES 1)	Arabidopsis thaliana (Mouse-ear cress)	427	GO:0000902; GO:0003779; GO:0005524; GO:0005829; GO:0005885; GO:0007015; GO:0007275; GO:0009825; GO:0010090; GO:0034314	Arp2/3 protein complex [GO:0005885]; cytosol [GO:0005829]; actin binding [GO:0003779]; ATP binding [GO:0005524]; actin filament organization [GO:0007015]; Arp2/3 complex-mediated actin nucleation [GO:0034314]; cell morphogenesis [GO:0000902]; multicellular organism development [GO:0007275]; multidimensional cell growth [GO:0009825]; trichome morphogenesis [GO:0010090]	ARP3_ARATH	reviewed	Actin-related protein 3 (Protein DISTORTED TRICHOMES 1)	ARP3 DIS1 At1g13180 F3F19.20	Arabidopsis thaliana (Mouse-ear cress)	427	Arp2/3 protein complex [GO:0005885]; cytosol [GO:0005829]; actin binding [GO:0003779]; ATP binding [GO:0005524]; actin filament organization [GO:0007015]; Arp2/3 complex-mediated actin nucleation [GO:0034314]; cell morphogenesis [GO:0000902]; multicellular organism development [GO:0007275]; multidimensional cell growth [GO:0009825]; trichome morphogenesis [GO:0010090]	GO:0000902; GO:0003779; GO:0005524; GO:0005829; GO:0005885; GO:0007015; GO:0007275; GO:0009825; GO:0010090; GO:0034314	ARP3_ARATH	ARP3 DIS1 At1g13180 F3F19.20	Arabidopsis thaliana (Mouse-ear cress)	ARP3_ARATH	reviewed	ARP3 DIS1 At1g13180 F3F19.20	Arabidopsis thaliana (Mouse-ear cress)	427	GO:0000902; GO:0003779; GO:0005524; GO:0005829; GO:0005885; GO:0007015; GO:0007275; GO:0009825; GO:0010090; GO:0034314	Arp2/3 protein complex [GO:0005885]; cytosol [GO:0005829]; actin binding [GO:0003779]; ATP binding [GO:0005524]; actin filament organization [GO:0007015]; Arp2/3 complex-mediated actin nucleation [GO:0034314]; cell morphogenesis [GO:0000902]; multicellular organism development [GO:0007275]; multidimensional cell growth [GO:0009825]; trichome morphogenesis [GO:0010090]	ARP3_ARATH	reviewed	Actin-related protein 3 (Protein DISTORTED TRICHOMES 1)	ARP3 DIS1 At1g13180 F3F19.20	Arabidopsis thaliana (Mouse-ear cress)	427	ARP3_ARATH	reviewed	Actin-related protein 3 (Protein DISTORTED TRICHOMES 1)	ARP3 DIS1 At1g13180 F3F19.20	Arabidopsis thaliana (Mouse-ear cress)
A_DN10612_c0_g1_i1	A_DN10612_c0_g1_i1|m.38092	ACR4L_ARATH	Serine/threonine-protein kinase-like protein ACR4 (EC 2.7.11.1) (Protein CRINKLY 4) (AtCR4)						BOLA4_ARATH	Arabidopsis thaliana (Mouse-ear cress)	BOLA4_ARATH	Arabidopsis thaliana (Mouse-ear cress)	177	BOLA4_ARATH	reviewed	Protein BOLA4, chloroplastic/mitochondrial	Arabidopsis thaliana (Mouse-ear cress)	177	GO:0005739; GO:0009507	chloroplast [GO:0009507]; mitochondrion [GO:0005739]	BOLA4_ARATH	reviewed	Protein BOLA4, chloroplastic/mitochondrial	BOLA4 At5g17560 K10A8.40	Arabidopsis thaliana (Mouse-ear cress)	177	chloroplast [GO:0009507]; mitochondrion [GO:0005739]	GO:0005739; GO:0009507	BOLA4_ARATH	BOLA4 At5g17560 K10A8.40	Arabidopsis thaliana (Mouse-ear cress)	BOLA4_ARATH	reviewed	BOLA4 At5g17560 K10A8.40	Arabidopsis thaliana (Mouse-ear cress)	177	GO:0005739; GO:0009507	chloroplast [GO:0009507]; mitochondrion [GO:0005739]	BOLA4_ARATH	reviewed	Protein BOLA4, chloroplastic/mitochondrial	BOLA4 At5g17560 K10A8.40	Arabidopsis thaliana (Mouse-ear cress)	177	BOLA4_ARATH	reviewed	Protein BOLA4, chloroplastic/mitochondrial	BOLA4 At5g17560 K10A8.40	Arabidopsis thaliana (Mouse-ear cress)
A_DN10612_c0_g1_i2	A_DN10612_c0_g1_i2|m.38094	ACR4L_ARATH	Serine/threonine-protein kinase-like protein ACR4 (EC 2.7.11.1) (Protein CRINKLY 4) (AtCR4)						LEA31_ARATH	Arabidopsis thaliana (Mouse-ear cress)	LEA31_ARATH	Arabidopsis thaliana (Mouse-ear cress)	262	LEA31_ARATH	reviewed	Late embryogenesis abundant protein 31 (LEA 31) (Protein RESPONSIVE TO ABSCISIC ACID 28) (AtRAB28)	Arabidopsis thaliana (Mouse-ear cress)	262	GO:0005634; GO:0005730; GO:0005829; GO:0006873; GO:0009845; GO:0010226	cytosol [GO:0005829]; nucleolus [GO:0005730]; nucleus [GO:0005634]; cellular ion homeostasis [GO:0006873]; response to lithium ion [GO:0010226]; seed germination [GO:0009845]	LEA31_ARATH	reviewed	Late embryogenesis abundant protein 31 (LEA 31) (Protein RESPONSIVE TO ABSCISIC ACID 28) (AtRAB28)	RAB28 At3g22490 F16J14.5	Arabidopsis thaliana (Mouse-ear cress)	262	cytosol [GO:0005829]; nucleolus [GO:0005730]; nucleus [GO:0005634]; cellular ion homeostasis [GO:0006873]; response to lithium ion [GO:0010226]; seed germination [GO:0009845]	GO:0005634; GO:0005730; GO:0005829; GO:0006873; GO:0009845; GO:0010226	LEA31_ARATH	RAB28 At3g22490 F16J14.5	Arabidopsis thaliana (Mouse-ear cress)	LEA31_ARATH	reviewed	RAB28 At3g22490 F16J14.5	Arabidopsis thaliana (Mouse-ear cress)	262	GO:0005634; GO:0005730; GO:0005829; GO:0006873; GO:0009845; GO:0010226	cytosol [GO:0005829]; nucleolus [GO:0005730]; nucleus [GO:0005634]; cellular ion homeostasis [GO:0006873]; response to lithium ion [GO:0010226]; seed germination [GO:0009845]	LEA31_ARATH	reviewed	Late embryogenesis abundant protein 31 (LEA 31) (Protein RESPONSIVE TO ABSCISIC ACID 28) (AtRAB28)	RAB28 At3g22490 F16J14.5	Arabidopsis thaliana (Mouse-ear cress)	262	LEA31_ARATH	reviewed	Late embryogenesis abundant protein 31 (LEA 31) (Protein RESPONSIVE TO ABSCISIC ACID 28) (AtRAB28)	RAB28 At3g22490 F16J14.5	Arabidopsis thaliana (Mouse-ear cress)
A_DN10626_c0_g1_i1	A_DN10626_c0_g1_i1|m.38090	RAA1G_ARATH	Ras-related protein RABA1g (AtRABA1g)						Q42044_ARATH	Arabidopsis thaliana (Mouse-ear cress)	Q42044_ARATH	Arabidopsis thaliana (Mouse-ear cress)	134	Q42044_ARATH	unreviewed	At2g45180 (At2g45180/T14P1.1) (Bifunctional inhibitor/lipid-transfer protein/seed storage 2S albumin superfamily protein) (Expressed protein) (Putative proline-rich protein)	Arabidopsis thaliana (Mouse-ear cress)	134	GO:0009535; GO:0019904	chloroplast thylakoid membrane [GO:0009535]; protein domain specific binding [GO:0019904]	Q42044_ARATH	unreviewed	At2g45180 (At2g45180/T14P1.1) (Bifunctional inhibitor/lipid-transfer protein/seed storage 2S albumin superfamily protein) (Expressed protein) (Putative proline-rich protein)	At2g45180 F4L23.31	Arabidopsis thaliana (Mouse-ear cress)	134	chloroplast thylakoid membrane [GO:0009535]; protein domain specific binding [GO:0019904]	GO:0009535; GO:0019904	Q42044_ARATH	At2g45180 F4L23.31	Arabidopsis thaliana (Mouse-ear cress)	Q42044_ARATH	unreviewed	At2g45180 F4L23.31	Arabidopsis thaliana (Mouse-ear cress)	134	GO:0009535; GO:0019904	chloroplast thylakoid membrane [GO:0009535]; protein domain specific binding [GO:0019904]	Q42044_ARATH	unreviewed	At2g45180 (At2g45180/T14P1.1) (Bifunctional inhibitor/lipid-transfer protein/seed storage 2S albumin superfamily protein) (Expressed protein) (Putative proline-rich protein)	At2g45180 F4L23.31	Arabidopsis thaliana (Mouse-ear cress)	134	Q42044_ARATH	unreviewed	At2g45180 (At2g45180/T14P1.1) (Bifunctional inhibitor/lipid-transfer protein/seed storage 2S albumin superfamily protein) (Expressed protein) (Putative proline-rich protein)	At2g45180 F4L23.31	Arabidopsis thaliana (Mouse-ear cress)
A_DN10645_c0_g1_i1	A_DN10645_c0_g1_i1|m.38085	Q940U2_ARATH	AT5g05220/K18I23_2						Q9SU17_ARATH	Arabidopsis thaliana (Mouse-ear cress)	Q9SU17_ARATH	Arabidopsis thaliana (Mouse-ear cress)	285	Q9SU17_ARATH	unreviewed	At4g12690 (DUF868 family protein (DUF868))	Arabidopsis thaliana (Mouse-ear cress)	285	GO:0009506	plasmodesma [GO:0009506]	Q9SU17_ARATH	unreviewed	At4g12690 (DUF868 family protein (DUF868))	At4g12690 T20K18.40 T20K18_40	Arabidopsis thaliana (Mouse-ear cress)	285	plasmodesma [GO:0009506]	GO:0009506	Q9SU17_ARATH	At4g12690 T20K18.40 T20K18_40	Arabidopsis thaliana (Mouse-ear cress)	Q9SU17_ARATH	unreviewed	At4g12690 T20K18.40 T20K18_40	Arabidopsis thaliana (Mouse-ear cress)	285	GO:0009506	plasmodesma [GO:0009506]	Q9SU17_ARATH	unreviewed	At4g12690 (DUF868 family protein (DUF868))	At4g12690 T20K18.40 T20K18_40	Arabidopsis thaliana (Mouse-ear cress)	285	Q9SU17_ARATH	unreviewed	At4g12690 (DUF868 family protein (DUF868))	At4g12690 T20K18.40 T20K18_40	Arabidopsis thaliana (Mouse-ear cress)
A_DN10645_c0_g1_i1	A_DN10645_c0_g1_i1|m.38085	Q940U2_ARATH	AT5g05220/K18I23_2						Q9LIL3_ARATH	Arabidopsis thaliana (Mouse-ear cress)	Q9LIL3_ARATH	Arabidopsis thaliana (Mouse-ear cress)	248	Q9LIL3_ARATH	unreviewed	Aluminum induced protein with YGL and LRDR motifs	Arabidopsis thaliana (Mouse-ear cress)	248	GO:0005634; GO:0005829; GO:0005886; GO:0009737	cytosol [GO:0005829]; nucleus [GO:0005634]; plasma membrane [GO:0005886]; response to abscisic acid [GO:0009737]	Q9LIL3_ARATH	unreviewed	Aluminum induced protein with YGL and LRDR motifs	At3g22850	Arabidopsis thaliana (Mouse-ear cress)	248	cytosol [GO:0005829]; nucleus [GO:0005634]; plasma membrane [GO:0005886]; response to abscisic acid [GO:0009737]	GO:0005634; GO:0005829; GO:0005886; GO:0009737	Q9LIL3_ARATH	At3g22850	Arabidopsis thaliana (Mouse-ear cress)	Q9LIL3_ARATH	unreviewed	At3g22850	Arabidopsis thaliana (Mouse-ear cress)	248	GO:0005634; GO:0005829; GO:0005886; GO:0009737	cytosol [GO:0005829]; nucleus [GO:0005634]; plasma membrane [GO:0005886]; response to abscisic acid [GO:0009737]	Q9LIL3_ARATH	unreviewed	Aluminum induced protein with YGL and LRDR motifs	At3g22850	Arabidopsis thaliana (Mouse-ear cress)	248	Q9LIL3_ARATH	unreviewed	Aluminum induced protein with YGL and LRDR motifs	At3g22850	Arabidopsis thaliana (Mouse-ear cress)
A_DN10682_c0_g1_i1	A_DN10682_c0_g1_i1|m.38102	PP125_ARATH	Pentatricopeptide repeat-containing protein At1g74900, mitochondrial (Protein ORGANELLE TRANSCRIPT PROCESSING DEFECT 43)						DIR21_ARATH	Arabidopsis thaliana (Mouse-ear cress)	DIR21_ARATH	Arabidopsis thaliana (Mouse-ear cress)	189	DIR21_ARATH	reviewed	Dirigent protein 21 (AtDIR21)	Arabidopsis thaliana (Mouse-ear cress)	189	GO:0005576; GO:0005618	cell wall [GO:0005618]; extracellular region [GO:0005576]	DIR21_ARATH	reviewed	Dirigent protein 21 (AtDIR21)	DIR21 At1g65870 F12P19.3	Arabidopsis thaliana (Mouse-ear cress)	189	cell wall [GO:0005618]; extracellular region [GO:0005576]	GO:0005576; GO:0005618	DIR21_ARATH	DIR21 At1g65870 F12P19.3	Arabidopsis thaliana (Mouse-ear cress)	DIR21_ARATH	reviewed	DIR21 At1g65870 F12P19.3	Arabidopsis thaliana (Mouse-ear cress)	189	GO:0005576; GO:0005618	cell wall [GO:0005618]; extracellular region [GO:0005576]	DIR21_ARATH	reviewed	Dirigent protein 21 (AtDIR21)	DIR21 At1g65870 F12P19.3	Arabidopsis thaliana (Mouse-ear cress)	189	DIR21_ARATH	reviewed	Dirigent protein 21 (AtDIR21)	DIR21 At1g65870 F12P19.3	Arabidopsis thaliana (Mouse-ear cress)
A_DN10682_c0_g1_i1	A_DN10682_c0_g1_i1|m.38102	PP125_ARATH	Pentatricopeptide repeat-containing protein At1g74900, mitochondrial (Protein ORGANELLE TRANSCRIPT PROCESSING DEFECT 43)						PT432_ARATH	Arabidopsis thaliana (Mouse-ear cress)	PT432_ARATH	Arabidopsis thaliana (Mouse-ear cress)	350	PT432_ARATH	reviewed	Probable sugar phosphate/phosphate translocator At4g32390	Arabidopsis thaliana (Mouse-ear cress)	350	GO:0005768; GO:0005794; GO:0005802; GO:0008643; GO:0016021	endosome [GO:0005768]; Golgi apparatus [GO:0005794]; integral component of membrane [GO:0016021]; trans-Golgi network [GO:0005802]; carbohydrate transport [GO:0008643]	PT432_ARATH	reviewed	Probable sugar phosphate/phosphate translocator At4g32390	At4g32390 F8B4.90	Arabidopsis thaliana (Mouse-ear cress)	350	endosome [GO:0005768]; Golgi apparatus [GO:0005794]; integral component of membrane [GO:0016021]; trans-Golgi network [GO:0005802]; carbohydrate transport [GO:0008643]	GO:0005768; GO:0005794; GO:0005802; GO:0008643; GO:0016021	PT432_ARATH	At4g32390 F8B4.90	Arabidopsis thaliana (Mouse-ear cress)	PT432_ARATH	reviewed	At4g32390 F8B4.90	Arabidopsis thaliana (Mouse-ear cress)	350	GO:0005768; GO:0005794; GO:0005802; GO:0008643; GO:0016021	endosome [GO:0005768]; Golgi apparatus [GO:0005794]; integral component of membrane [GO:0016021]; trans-Golgi network [GO:0005802]; carbohydrate transport [GO:0008643]	PT432_ARATH	reviewed	Probable sugar phosphate/phosphate translocator At4g32390	At4g32390 F8B4.90	Arabidopsis thaliana (Mouse-ear cress)	350	PT432_ARATH	reviewed	Probable sugar phosphate/phosphate translocator At4g32390	At4g32390 F8B4.90	Arabidopsis thaliana (Mouse-ear cress)
A_DN10682_c0_g1_i1	A_DN10682_c0_g1_i1|m.38102	PP125_ARATH	Pentatricopeptide repeat-containing protein At1g74900, mitochondrial (Protein ORGANELLE TRANSCRIPT PROCESSING DEFECT 43)						SCRK7_ARATH	Arabidopsis thaliana (Mouse-ear cress)	SCRK7_ARATH	Arabidopsis thaliana (Mouse-ear cress)	343	SCRK7_ARATH	reviewed	Probable fructokinase-7 (EC 2.7.1.4)	Arabidopsis thaliana (Mouse-ear cress)	343	GO:0005524; GO:0005829; GO:0006000; GO:0006633; GO:0008865; GO:0016051; GO:0019252; GO:0046686	cytosol [GO:0005829]; ATP binding [GO:0005524]; fructokinase activity [GO:0008865]; carbohydrate biosynthetic process [GO:0016051]; fatty acid biosynthetic process [GO:0006633]; fructose metabolic process [GO:0006000]; response to cadmium ion [GO:0046686]; starch biosynthetic process [GO:0019252]	SCRK7_ARATH	reviewed	Probable fructokinase-7 (EC 2.7.1.4)	At5g51830 MIO24.3	Arabidopsis thaliana (Mouse-ear cress)	343	cytosol [GO:0005829]; ATP binding [GO:0005524]; fructokinase activity [GO:0008865]; carbohydrate biosynthetic process [GO:0016051]; fatty acid biosynthetic process [GO:0006633]; fructose metabolic process [GO:0006000]; response to cadmium ion [GO:0046686]; starch biosynthetic process [GO:0019252]	GO:0005524; GO:0005829; GO:0006000; GO:0006633; GO:0008865; GO:0016051; GO:0019252; GO:0046686	SCRK7_ARATH	At5g51830 MIO24.3	Arabidopsis thaliana (Mouse-ear cress)	SCRK7_ARATH	reviewed	At5g51830 MIO24.3	Arabidopsis thaliana (Mouse-ear cress)	343	GO:0005524; GO:0005829; GO:0006000; GO:0006633; GO:0008865; GO:0016051; GO:0019252; GO:0046686	cytosol [GO:0005829]; ATP binding [GO:0005524]; fructokinase activity [GO:0008865]; carbohydrate biosynthetic process [GO:0016051]; fatty acid biosynthetic process [GO:0006633]; fructose metabolic process [GO:0006000]; response to cadmium ion [GO:0046686]; starch biosynthetic process [GO:0019252]	SCRK7_ARATH	reviewed	Probable fructokinase-7 (EC 2.7.1.4)	At5g51830 MIO24.3	Arabidopsis thaliana (Mouse-ear cress)	343	SCRK7_ARATH	reviewed	Probable fructokinase-7 (EC 2.7.1.4)	At5g51830 MIO24.3	Arabidopsis thaliana (Mouse-ear cress)
A_DN10682_c0_g1_i1	A_DN10682_c0_g1_i1|m.38102	PP125_ARATH	Pentatricopeptide repeat-containing protein At1g74900, mitochondrial (Protein ORGANELLE TRANSCRIPT PROCESSING DEFECT 43)						GDL79_ARATH	Arabidopsis thaliana (Mouse-ear cress)	GDL79_ARATH	Arabidopsis thaliana (Mouse-ear cress)	366	GDL79_ARATH	reviewed	GDSL esterase/lipase At5g33370 (EC 3.1.1.-) (Extracellular lipase At5g33370)	Arabidopsis thaliana (Mouse-ear cress)	366	GO:0005576; GO:0016042; GO:0016788; GO:0042335	extracellular region [GO:0005576]; hydrolase activity, acting on ester bonds [GO:0016788]; cuticle development [GO:0042335]; lipid catabolic process [GO:0016042]	GDL79_ARATH	reviewed	GDSL esterase/lipase At5g33370 (EC 3.1.1.-) (Extracellular lipase At5g33370)	At5g33370 F19N2.90	Arabidopsis thaliana (Mouse-ear cress)	366	extracellular region [GO:0005576]; hydrolase activity, acting on ester bonds [GO:0016788]; cuticle development [GO:0042335]; lipid catabolic process [GO:0016042]	GO:0005576; GO:0016042; GO:0016788; GO:0042335	GDL79_ARATH	At5g33370 F19N2.90	Arabidopsis thaliana (Mouse-ear cress)	GDL79_ARATH	reviewed	At5g33370 F19N2.90	Arabidopsis thaliana (Mouse-ear cress)	366	GO:0005576; GO:0016042; GO:0016788; GO:0042335	extracellular region [GO:0005576]; hydrolase activity, acting on ester bonds [GO:0016788]; cuticle development [GO:0042335]; lipid catabolic process [GO:0016042]	GDL79_ARATH	reviewed	GDSL esterase/lipase At5g33370 (EC 3.1.1.-) (Extracellular lipase At5g33370)	At5g33370 F19N2.90	Arabidopsis thaliana (Mouse-ear cress)	366	GDL79_ARATH	reviewed	GDSL esterase/lipase At5g33370 (EC 3.1.1.-) (Extracellular lipase At5g33370)	At5g33370 F19N2.90	Arabidopsis thaliana (Mouse-ear cress)
A_DN10682_c0_g1_i2	A_DN10682_c0_g1_i2|m.38105	PPR28_ARATH	Pentatricopeptide repeat-containing protein At1g09900						F4ISL7_ARATH	Arabidopsis thaliana (Mouse-ear cress)	F4ISL7_ARATH	Arabidopsis thaliana (Mouse-ear cress)	2166	F4ISL7_ARATH	unreviewed	Embryo defective 2410	Arabidopsis thaliana (Mouse-ear cress)	2166	GO:0016021; GO:0048046	apoplast [GO:0048046]; integral component of membrane [GO:0016021]	F4ISL7_ARATH	unreviewed	Embryo defective 2410	emb2410 embryo defective 2410 At2g25660 F3N11.11 F3N11_11	Arabidopsis thaliana (Mouse-ear cress)	2166	apoplast [GO:0048046]; integral component of membrane [GO:0016021]	GO:0016021; GO:0048046	F4ISL7_ARATH	emb2410 embryo defective 2410 At2g25660 F3N11.11 F3N11_11	Arabidopsis thaliana (Mouse-ear cress)	F4ISL7_ARATH	unreviewed	emb2410 embryo defective 2410 At2g25660 F3N11.11 F3N11_11	Arabidopsis thaliana (Mouse-ear cress)	2166	GO:0016021; GO:0048046	apoplast [GO:0048046]; integral component of membrane [GO:0016021]	F4ISL7_ARATH	unreviewed	Embryo defective 2410	emb2410 embryo defective 2410 At2g25660 F3N11.11 F3N11_11	Arabidopsis thaliana (Mouse-ear cress)	2166	F4ISL7_ARATH	unreviewed	Embryo defective 2410	emb2410 embryo defective 2410 At2g25660 F3N11.11 F3N11_11	Arabidopsis thaliana (Mouse-ear cress)
A_DN10682_c0_g1_i2	A_DN10682_c0_g1_i2|m.38105	PPR28_ARATH	Pentatricopeptide repeat-containing protein At1g09900						IP5P5_ARATH	Arabidopsis thaliana (Mouse-ear cress)	IP5P5_ARATH	Arabidopsis thaliana (Mouse-ear cress)	529	IP5P5_ARATH	reviewed	Type I inositol polyphosphate 5-phosphatase 5 (At5PTase5) (EC 3.1.3.-) (Protein BRISTLED 1) (Protein DEFORMED ROOT HAIRS 4)	Arabidopsis thaliana (Mouse-ear cress)	529	GO:0009932; GO:0010053; GO:0016787; GO:0046856; GO:0048765; GO:0048766	hydrolase activity [GO:0016787]; cell tip growth [GO:0009932]; phosphatidylinositol dephosphorylation [GO:0046856]; root epidermal cell differentiation [GO:0010053]; root hair cell differentiation [GO:0048765]; root hair initiation [GO:0048766]	IP5P5_ARATH	reviewed	Type I inositol polyphosphate 5-phosphatase 5 (At5PTase5) (EC 3.1.3.-) (Protein BRISTLED 1) (Protein DEFORMED ROOT HAIRS 4)	IP5P5 BST1 DER4 MRH3 At5g65090 MQN23.2	Arabidopsis thaliana (Mouse-ear cress)	529	hydrolase activity [GO:0016787]; cell tip growth [GO:0009932]; phosphatidylinositol dephosphorylation [GO:0046856]; root epidermal cell differentiation [GO:0010053]; root hair cell differentiation [GO:0048765]; root hair initiation [GO:0048766]	GO:0009932; GO:0010053; GO:0016787; GO:0046856; GO:0048765; GO:0048766	IP5P5_ARATH	IP5P5 BST1 DER4 MRH3 At5g65090 MQN23.2	Arabidopsis thaliana (Mouse-ear cress)	IP5P5_ARATH	reviewed	IP5P5 BST1 DER4 MRH3 At5g65090 MQN23.2	Arabidopsis thaliana (Mouse-ear cress)	529	GO:0009932; GO:0010053; GO:0016787; GO:0046856; GO:0048765; GO:0048766	hydrolase activity [GO:0016787]; cell tip growth [GO:0009932]; phosphatidylinositol dephosphorylation [GO:0046856]; root epidermal cell differentiation [GO:0010053]; root hair cell differentiation [GO:0048765]; root hair initiation [GO:0048766]	IP5P5_ARATH	reviewed	Type I inositol polyphosphate 5-phosphatase 5 (At5PTase5) (EC 3.1.3.-) (Protein BRISTLED 1) (Protein DEFORMED ROOT HAIRS 4)	IP5P5 BST1 DER4 MRH3 At5g65090 MQN23.2	Arabidopsis thaliana (Mouse-ear cress)	529	IP5P5_ARATH	reviewed	Type I inositol polyphosphate 5-phosphatase 5 (At5PTase5) (EC 3.1.3.-) (Protein BRISTLED 1) (Protein DEFORMED ROOT HAIRS 4)	IP5P5 BST1 DER4 MRH3 At5g65090 MQN23.2	Arabidopsis thaliana (Mouse-ear cress)
A_DN10682_c0_g1_i2	A_DN10682_c0_g1_i2|m.38105	PPR28_ARATH	Pentatricopeptide repeat-containing protein At1g09900						Q8L9Q7_ARATH	Arabidopsis thaliana (Mouse-ear cress)	Q8L9Q7_ARATH	Arabidopsis thaliana (Mouse-ear cress)	194	Q8L9Q7_ARATH	unreviewed	Transferring glycosyl group transferase	Arabidopsis thaliana (Mouse-ear cress)	194	GO:0005773; GO:0016740	vacuole [GO:0005773]; transferase activity [GO:0016740]	Q8L9Q7_ARATH	unreviewed	Transferring glycosyl group transferase	AT3G23760.1 At3g23760	Arabidopsis thaliana (Mouse-ear cress)	194	vacuole [GO:0005773]; transferase activity [GO:0016740]	GO:0005773; GO:0016740	Q8L9Q7_ARATH	AT3G23760.1 At3g23760	Arabidopsis thaliana (Mouse-ear cress)	Q8L9Q7_ARATH	unreviewed	AT3G23760.1 At3g23760	Arabidopsis thaliana (Mouse-ear cress)	194	GO:0005773; GO:0016740	vacuole [GO:0005773]; transferase activity [GO:0016740]	Q8L9Q7_ARATH	unreviewed	Transferring glycosyl group transferase	AT3G23760.1 At3g23760	Arabidopsis thaliana (Mouse-ear cress)	194	Q8L9Q7_ARATH	unreviewed	Transferring glycosyl group transferase	AT3G23760.1 At3g23760	Arabidopsis thaliana (Mouse-ear cress)
A_DN10682_c0_g1_i2	A_DN10682_c0_g1_i2|m.38105	PPR28_ARATH	Pentatricopeptide repeat-containing protein At1g09900						GSTUH_ARATH	Arabidopsis thaliana (Mouse-ear cress)	GSTUH_ARATH	Arabidopsis thaliana (Mouse-ear cress)	227	GSTUH_ARATH	reviewed	Glutathione S-transferase U17 (AtGSTU17) (EC 2.5.1.18) (GST class-tau member 17) (Glutathione S-transferase 30) (Protein EARLY RESPONSIVE TO DEHYDRATION 9)	Arabidopsis thaliana (Mouse-ear cress)	227	GO:0004364; GO:0005737; GO:0005829; GO:0006749; GO:0009407; GO:0009507; GO:0009651; GO:0009704; GO:0040008; GO:0048527; GO:0060416; GO:0080148; GO:0080167	chloroplast [GO:0009507]; cytoplasm [GO:0005737]; cytosol [GO:0005829]; glutathione transferase activity [GO:0004364]; de-etiolation [GO:0009704]; glutathione metabolic process [GO:0006749]; lateral root development [GO:0048527]; negative regulation of response to water deprivation [GO:0080148]; regulation of growth [GO:0040008]; response to growth hormone [GO:0060416]; response to karrikin [GO:0…	GSTUH_ARATH	reviewed	Glutathione S-transferase U17 (AtGSTU17) (EC 2.5.1.18) (GST class-tau member 17) (Glutathione S-transferase 30) (Protein EARLY RESPONSIVE TO DEHYDRATION 9)	GSTU17 ERD9 GST30 GST30B At1g10370 F14N23.26	Arabidopsis thaliana (Mouse-ear cress)	227	chloroplast [GO:0009507]; cytoplasm [GO:0005737]; cytosol [GO:0005829]; glutathione transferase activity [GO:0004364]; de-etiolation [GO:0009704]; glutathione metabolic process [GO:0006749]; lateral root development [GO:0048527]; negative regulation of response to water deprivation [GO:0080148]; regulation of growth [GO:0040008]; response to growth hormone [GO:0060416]; response to karrikin [GO:0…	GO:0004364; GO:0005737; GO:0005829; GO:0006749; GO:0009407; GO:0009507; GO:0009651; GO:0009704; GO:0040008; GO:0048527; GO:0060416; GO:0080148; GO:0080167	GSTUH_ARATH	GSTU17 ERD9 GST30 GST30B At1g10370 F14N23.26	Arabidopsis thaliana (Mouse-ear cress)	GSTUH_ARATH	reviewed	GSTU17 ERD9 GST30 GST30B At1g10370 F14N23.26	Arabidopsis thaliana (Mouse-ear cress)	227	GO:0004364; GO:0005737; GO:0005829; GO:0006749; GO:0009407; GO:0009507; GO:0009651; GO:0009704; GO:0040008; GO:0048527; GO:0060416; GO:0080148; GO:0080167	chloroplast [GO:0009507]; cytoplasm [GO:0005737]; cytosol [GO:0005829]; glutathione transferase activity [GO:0004364]; de-etiolation [GO:0009704]; glutathione metabolic process [GO:0006749]; lateral root development [GO:0048527]; negative regulation of response to water deprivation [GO:0080148]; regulation of growth [GO:0040008]; response to growth hormone [GO:0060416]; response to karrikin [GO:0…	GSTUH_ARATH	reviewed	Glutathione S-transferase U17 (AtGSTU17) (EC 2.5.1.18) (GST class-tau member 17) (Glutathione S-transferase 30) (Protein EARLY RESPONSIVE TO DEHYDRATION 9)	GSTU17 ERD9 GST30 GST30B At1g10370 F14N23.26	Arabidopsis thaliana (Mouse-ear cress)	227	GSTUH_ARATH	reviewed	Glutathione S-transferase U17 (AtGSTU17) (EC 2.5.1.18) (GST class-tau member 17) (Glutathione S-transferase 30) (Protein EARLY RESPONSIVE TO DEHYDRATION 9)	GSTU17 ERD9 GST30 GST30B At1g10370 F14N23.26	Arabidopsis thaliana (Mouse-ear cress)
A_DN1070_c0_g1_i1	A_DN1070_c0_g1_i1|m.91155	RL353_ARATH	60S ribosomal protein L35-3						Q9LKB2_ARATH	Arabidopsis thaliana (Mouse-ear cress)	Q9LKB2_ARATH	Arabidopsis thaliana (Mouse-ear cress)	609	Q9LKB2_ARATH	unreviewed	Peptide-N4-(N-acetyl-beta-glucosaminyl)asparagine amidase A protein	Arabidopsis thaliana (Mouse-ear cress)	609	GO:0005773; GO:0005774; GO:0009505	plant-type cell wall [GO:0009505]; vacuolar membrane [GO:0005774]; vacuole [GO:0005773]	Q9LKB2_ARATH	unreviewed	Peptide-N4-(N-acetyl-beta-glucosaminyl)asparagine amidase A protein	At3g14920	Arabidopsis thaliana (Mouse-ear cress)	609	plant-type cell wall [GO:0009505]; vacuolar membrane [GO:0005774]; vacuole [GO:0005773]	GO:0005773; GO:0005774; GO:0009505	Q9LKB2_ARATH	At3g14920	Arabidopsis thaliana (Mouse-ear cress)	Q9LKB2_ARATH	unreviewed	At3g14920	Arabidopsis thaliana (Mouse-ear cress)	609	GO:0005773; GO:0005774; GO:0009505	plant-type cell wall [GO:0009505]; vacuolar membrane [GO:0005774]; vacuole [GO:0005773]	Q9LKB2_ARATH	unreviewed	Peptide-N4-(N-acetyl-beta-glucosaminyl)asparagine amidase A protein	At3g14920	Arabidopsis thaliana (Mouse-ear cress)	609	Q9LKB2_ARATH	unreviewed	Peptide-N4-(N-acetyl-beta-glucosaminyl)asparagine amidase A protein	At3g14920	Arabidopsis thaliana (Mouse-ear cress)
A_DN10748_c0_g1_i1	A_DN10748_c0_g1_i1|m.134241	B3H4G6_ARATH	Acyl-CoA-binding domain 3						O48717_ARATH	Arabidopsis thaliana (Mouse-ear cress)	O48717_ARATH	Arabidopsis thaliana (Mouse-ear cress)	125	O48717_ARATH	unreviewed	At2g26500 (At2g26500/T9J22.17) (Cytochrome b6f complex subunit (PetM)) (Expressed protein)	Arabidopsis thaliana (Mouse-ear cress)	125	GO:0009512; GO:0009535; GO:0016021; GO:0019904	chloroplast thylakoid membrane [GO:0009535]; cytochrome b6f complex [GO:0009512]; integral component of membrane [GO:0016021]; protein domain specific binding [GO:0019904]	O48717_ARATH	unreviewed	At2g26500 (At2g26500/T9J22.17) (Cytochrome b6f complex subunit (PetM)) (Expressed protein)	At2g26500 T9J22.17 T9J22_17	Arabidopsis thaliana (Mouse-ear cress)	125	chloroplast thylakoid membrane [GO:0009535]; cytochrome b6f complex [GO:0009512]; integral component of membrane [GO:0016021]; protein domain specific binding [GO:0019904]	GO:0009512; GO:0009535; GO:0016021; GO:0019904	O48717_ARATH	At2g26500 T9J22.17 T9J22_17	Arabidopsis thaliana (Mouse-ear cress)	O48717_ARATH	unreviewed	At2g26500 T9J22.17 T9J22_17	Arabidopsis thaliana (Mouse-ear cress)	125	GO:0009512; GO:0009535; GO:0016021; GO:0019904	chloroplast thylakoid membrane [GO:0009535]; cytochrome b6f complex [GO:0009512]; integral component of membrane [GO:0016021]; protein domain specific binding [GO:0019904]	O48717_ARATH	unreviewed	At2g26500 (At2g26500/T9J22.17) (Cytochrome b6f complex subunit (PetM)) (Expressed protein)	At2g26500 T9J22.17 T9J22_17	Arabidopsis thaliana (Mouse-ear cress)	125	O48717_ARATH	unreviewed	At2g26500 (At2g26500/T9J22.17) (Cytochrome b6f complex subunit (PetM)) (Expressed protein)	At2g26500 T9J22.17 T9J22_17	Arabidopsis thaliana (Mouse-ear cress)
A_DN10784_c0_g1_i1	A_DN10784_c0_g1_i1|m.134246	5GT1_PERFR	Anthocyanidin 3-O-glucoside 5-O-glucosyltransferase 1 (EC 2.4.1.298) (UDP-glucose:anthocyanin 5-O-glucosyltransferase 3R4) (p3R4)						Q9ATD3_GOSHI	Gossypium hirsutum (Upland cotton) (Gossypium mexicanum)	Q9ATD3_GOSHI	Gossypium hirsutum (Upland cotton) (Gossypium mexicanum)	271	Q9ATD3_GOSHI	unreviewed	GHMYB36	Gossypium hirsutum (Upland cotton) (Gossypium mexicanum)	271	GO:0003677; GO:0090379	DNA binding [GO:0003677]; secondary cell wall biogenesis involved in seed trichome differentiation [GO:0090379]	Q9ATD3_GOSHI	unreviewed	GHMYB36	ghmyb36	Gossypium hirsutum (Upland cotton) (Gossypium mexicanum)	271	DNA binding [GO:0003677]; secondary cell wall biogenesis involved in seed trichome differentiation [GO:0090379]	GO:0003677; GO:0090379	Q9ATD3_GOSHI	ghmyb36	Gossypium hirsutum (Upland cotton) (Gossypium mexicanum)	Q9ATD3_GOSHI	unreviewed	ghmyb36	Gossypium hirsutum (Upland cotton) (Gossypium mexicanum)	271	GO:0003677; GO:0090379	DNA binding [GO:0003677]; secondary cell wall biogenesis involved in seed trichome differentiation [GO:0090379]	Q9ATD3_GOSHI	unreviewed	GHMYB36	ghmyb36	Gossypium hirsutum (Upland cotton) (Gossypium mexicanum)	271	Q9ATD3_GOSHI	unreviewed	GHMYB36	ghmyb36	Gossypium hirsutum (Upland cotton) (Gossypium mexicanum)
A_DN10817_c0_g1_i1	A_DN10817_c0_g1_i1|m.75460	ARP2_ARATH	Actin-related protein 2 (Protein WURM)						PER12_ARATH	Arabidopsis thaliana (Mouse-ear cress)	PER12_ARATH	Arabidopsis thaliana (Mouse-ear cress)	358	PER12_ARATH	reviewed	Peroxidase 12 (Atperox P12) (EC 1.11.1.7) (ATP4a) (PRXR6)	Arabidopsis thaliana (Mouse-ear cress)	358	GO:0004601; GO:0005576; GO:0005618; GO:0005773; GO:0006979; GO:0009505; GO:0009506; GO:0009664; GO:0016020; GO:0020037; GO:0042744; GO:0046872	cell wall [GO:0005618]; extracellular region [GO:0005576]; membrane [GO:0016020]; plant-type cell wall [GO:0009505]; plasmodesma [GO:0009506]; vacuole [GO:0005773]; heme binding [GO:0020037]; metal ion binding [GO:0046872]; peroxidase activity [GO:0004601]; hydrogen peroxide catabolic process [GO:0042744]; plant-type cell wall organization [GO:0009664]; response to oxidative stress [GO:0006979]	PER12_ARATH	reviewed	Peroxidase 12 (Atperox P12) (EC 1.11.1.7) (ATP4a) (PRXR6)	PER12 P12 At1g71695 F14O23.6 F26A9.5	Arabidopsis thaliana (Mouse-ear cress)	358	cell wall [GO:0005618]; extracellular region [GO:0005576]; membrane [GO:0016020]; plant-type cell wall [GO:0009505]; plasmodesma [GO:0009506]; vacuole [GO:0005773]; heme binding [GO:0020037]; metal ion binding [GO:0046872]; peroxidase activity [GO:0004601]; hydrogen peroxide catabolic process [GO:0042744]; plant-type cell wall organization [GO:0009664]; response to oxidative stress [GO:0006979]	GO:0004601; GO:0005576; GO:0005618; GO:0005773; GO:0006979; GO:0009505; GO:0009506; GO:0009664; GO:0016020; GO:0020037; GO:0042744; GO:0046872	PER12_ARATH	PER12 P12 At1g71695 F14O23.6 F26A9.5	Arabidopsis thaliana (Mouse-ear cress)	PER12_ARATH	reviewed	PER12 P12 At1g71695 F14O23.6 F26A9.5	Arabidopsis thaliana (Mouse-ear cress)	358	GO:0004601; GO:0005576; GO:0005618; GO:0005773; GO:0006979; GO:0009505; GO:0009506; GO:0009664; GO:0016020; GO:0020037; GO:0042744; GO:0046872	cell wall [GO:0005618]; extracellular region [GO:0005576]; membrane [GO:0016020]; plant-type cell wall [GO:0009505]; plasmodesma [GO:0009506]; vacuole [GO:0005773]; heme binding [GO:0020037]; metal ion binding [GO:0046872]; peroxidase activity [GO:0004601]; hydrogen peroxide catabolic process [GO:0042744]; plant-type cell wall organization [GO:0009664]; response to oxidative stress [GO:0006979]	PER12_ARATH	reviewed	Peroxidase 12 (Atperox P12) (EC 1.11.1.7) (ATP4a) (PRXR6)	PER12 P12 At1g71695 F14O23.6 F26A9.5	Arabidopsis thaliana (Mouse-ear cress)	358	PER12_ARATH	reviewed	Peroxidase 12 (Atperox P12) (EC 1.11.1.7) (ATP4a) (PRXR6)	PER12 P12 At1g71695 F14O23.6 F26A9.5	Arabidopsis thaliana (Mouse-ear cress)
A_DN10825_c0_g1_i1	A_DN10825_c0_g1_i1|m.75458	ARP3_ARATH	Actin-related protein 3 (Protein DISTORTED TRICHOMES 1)						RK29_ARATH	Arabidopsis thaliana (Mouse-ear cress)	RK29_ARATH	Arabidopsis thaliana (Mouse-ear cress)	173	RK29_ARATH	reviewed	50S ribosomal protein L29, chloroplastic (CL29)	Arabidopsis thaliana (Mouse-ear cress)	173	GO:0003735; GO:0005840; GO:0006412; GO:0009295; GO:0009507; GO:0009570; GO:0009941	chloroplast [GO:0009507]; chloroplast envelope [GO:0009941]; chloroplast stroma [GO:0009570]; nucleoid [GO:0009295]; ribosome [GO:0005840]; structural constituent of ribosome [GO:0003735]; translation [GO:0006412]	RK29_ARATH	reviewed	50S ribosomal protein L29, chloroplastic (CL29)	RPL29 At5g65220 MQN23.16	Arabidopsis thaliana (Mouse-ear cress)	173	chloroplast [GO:0009507]; chloroplast envelope [GO:0009941]; chloroplast stroma [GO:0009570]; nucleoid [GO:0009295]; ribosome [GO:0005840]; structural constituent of ribosome [GO:0003735]; translation [GO:0006412]	GO:0003735; GO:0005840; GO:0006412; GO:0009295; GO:0009507; GO:0009570; GO:0009941	RK29_ARATH	RPL29 At5g65220 MQN23.16	Arabidopsis thaliana (Mouse-ear cress)	RK29_ARATH	reviewed	RPL29 At5g65220 MQN23.16	Arabidopsis thaliana (Mouse-ear cress)	173	GO:0003735; GO:0005840; GO:0006412; GO:0009295; GO:0009507; GO:0009570; GO:0009941	chloroplast [GO:0009507]; chloroplast envelope [GO:0009941]; chloroplast stroma [GO:0009570]; nucleoid [GO:0009295]; ribosome [GO:0005840]; structural constituent of ribosome [GO:0003735]; translation [GO:0006412]	RK29_ARATH	reviewed	50S ribosomal protein L29, chloroplastic (CL29)	RPL29 At5g65220 MQN23.16	Arabidopsis thaliana (Mouse-ear cress)	173	RK29_ARATH	reviewed	50S ribosomal protein L29, chloroplastic (CL29)	RPL29 At5g65220 MQN23.16	Arabidopsis thaliana (Mouse-ear cress)
A_DN10842_c0_g1_i1	A_DN10842_c0_g1_i1|m.75457	BOLA4_ARATH	Protein BOLA4, chloroplastic/mitochondrial						CHX15_ARATH	Arabidopsis thaliana (Mouse-ear cress)	CHX15_ARATH	Arabidopsis thaliana (Mouse-ear cress)	821	CHX15_ARATH	reviewed	Cation/H(+) antiporter 15 (Protein CATION/H+ EXCHANGER 15) (AtCHX15)	Arabidopsis thaliana (Mouse-ear cress)	821	GO:0006813; GO:0006885; GO:0012505; GO:0015299; GO:0015672; GO:0016021	endomembrane system [GO:0012505]; integral component of membrane [GO:0016021]; solute:proton antiporter activity [GO:0015299]; monovalent inorganic cation transport [GO:0015672]; potassium ion transport [GO:0006813]; regulation of pH [GO:0006885]	CHX15_ARATH	reviewed	Cation/H(+) antiporter 15 (Protein CATION/H+ EXCHANGER 15) (AtCHX15)	CHX15 At2g13620 T10F5.16	Arabidopsis thaliana (Mouse-ear cress)	821	endomembrane system [GO:0012505]; integral component of membrane [GO:0016021]; solute:proton antiporter activity [GO:0015299]; monovalent inorganic cation transport [GO:0015672]; potassium ion transport [GO:0006813]; regulation of pH [GO:0006885]	GO:0006813; GO:0006885; GO:0012505; GO:0015299; GO:0015672; GO:0016021	CHX15_ARATH	CHX15 At2g13620 T10F5.16	Arabidopsis thaliana (Mouse-ear cress)	CHX15_ARATH	reviewed	CHX15 At2g13620 T10F5.16	Arabidopsis thaliana (Mouse-ear cress)	821	GO:0006813; GO:0006885; GO:0012505; GO:0015299; GO:0015672; GO:0016021	endomembrane system [GO:0012505]; integral component of membrane [GO:0016021]; solute:proton antiporter activity [GO:0015299]; monovalent inorganic cation transport [GO:0015672]; potassium ion transport [GO:0006813]; regulation of pH [GO:0006885]	CHX15_ARATH	reviewed	Cation/H(+) antiporter 15 (Protein CATION/H+ EXCHANGER 15) (AtCHX15)	CHX15 At2g13620 T10F5.16	Arabidopsis thaliana (Mouse-ear cress)	821	CHX15_ARATH	reviewed	Cation/H(+) antiporter 15 (Protein CATION/H+ EXCHANGER 15) (AtCHX15)	CHX15 At2g13620 T10F5.16	Arabidopsis thaliana (Mouse-ear cress)
A_DN10851_c0_g1_i1	A_DN10851_c0_g1_i1|m.75455	LEA31_ARATH	Late embryogenesis abundant protein 31 (LEA 31) (Protein RESPONSIVE TO ABSCISIC ACID 28) (AtRAB28)						CHX23_ARATH	Arabidopsis thaliana (Mouse-ear cress)	CHX23_ARATH	Arabidopsis thaliana (Mouse-ear cress)	867	CHX23_ARATH	reviewed	Cation/H(+) antiporter 23, chloroplastic (Protein CATION/H+ EXCHANGER 23) (AtCHX23)	Arabidopsis thaliana (Mouse-ear cress)	867	GO:0005451; GO:0005783; GO:0005789; GO:0006814; GO:0006885; GO:0010183; GO:0016021; GO:0031969; GO:0071805	chloroplast membrane [GO:0031969]; endoplasmic reticulum [GO:0005783]; endoplasmic reticulum membrane [GO:0005789]; integral component of membrane [GO:0016021]; monovalent cation:proton antiporter activity [GO:0005451]; pollen tube guidance [GO:0010183]; potassium ion transmembrane transport [GO:0071805]; regulation of pH [GO:0006885]; sodium ion transport [GO:0006814]	CHX23_ARATH	reviewed	Cation/H(+) antiporter 23, chloroplastic (Protein CATION/H+ EXCHANGER 23) (AtCHX23)	CHX23 At1g05580 F3F20.2	Arabidopsis thaliana (Mouse-ear cress)	867	chloroplast membrane [GO:0031969]; endoplasmic reticulum [GO:0005783]; endoplasmic reticulum membrane [GO:0005789]; integral component of membrane [GO:0016021]; monovalent cation:proton antiporter activity [GO:0005451]; pollen tube guidance [GO:0010183]; potassium ion transmembrane transport [GO:0071805]; regulation of pH [GO:0006885]; sodium ion transport [GO:0006814]	GO:0005451; GO:0005783; GO:0005789; GO:0006814; GO:0006885; GO:0010183; GO:0016021; GO:0031969; GO:0071805	CHX23_ARATH	CHX23 At1g05580 F3F20.2	Arabidopsis thaliana (Mouse-ear cress)	CHX23_ARATH	reviewed	CHX23 At1g05580 F3F20.2	Arabidopsis thaliana (Mouse-ear cress)	867	GO:0005451; GO:0005783; GO:0005789; GO:0006814; GO:0006885; GO:0010183; GO:0016021; GO:0031969; GO:0071805	chloroplast membrane [GO:0031969]; endoplasmic reticulum [GO:0005783]; endoplasmic reticulum membrane [GO:0005789]; integral component of membrane [GO:0016021]; monovalent cation:proton antiporter activity [GO:0005451]; pollen tube guidance [GO:0010183]; potassium ion transmembrane transport [GO:0071805]; regulation of pH [GO:0006885]; sodium ion transport [GO:0006814]	CHX23_ARATH	reviewed	Cation/H(+) antiporter 23, chloroplastic (Protein CATION/H+ EXCHANGER 23) (AtCHX23)	CHX23 At1g05580 F3F20.2	Arabidopsis thaliana (Mouse-ear cress)	867	CHX23_ARATH	reviewed	Cation/H(+) antiporter 23, chloroplastic (Protein CATION/H+ EXCHANGER 23) (AtCHX23)	CHX23 At1g05580 F3F20.2	Arabidopsis thaliana (Mouse-ear cress)
A_DN10851_c0_g1_i2	A_DN10851_c0_g1_i2|m.75456	LEA31_ARATH	Late embryogenesis abundant protein 31 (LEA 31) (Protein RESPONSIVE TO ABSCISIC ACID 28) (AtRAB28)						H32_ARATH	Arabidopsis thaliana (Mouse-ear cress)	H32_ARATH	Arabidopsis thaliana (Mouse-ear cress)	136	H32_ARATH	reviewed	Histone H3.2 (Histone H3.1)	Arabidopsis thaliana (Mouse-ear cress)	136	GO:0000786; GO:0005634; GO:0006334; GO:0010369; GO:0031492; GO:0046982	chromocenter [GO:0010369]; nucleosome [GO:0000786]; nucleus [GO:0005634]; nucleosomal DNA binding [GO:0031492]; protein heterodimerization activity [GO:0046982]; nucleosome assembly [GO:0006334]	H32_ARATH	reviewed	Histone H3.2 (Histone H3.1)	HTR2 At1g09200 T12M4.9; HTR3 At3g27360 K1G2.8; HTR13 At5g10390 F12B17_260; HTR9 At5g10400 F12B17_250; HTR1 At5g65360 MNA5.9	Arabidopsis thaliana (Mouse-ear cress)	136	chromocenter [GO:0010369]; nucleosome [GO:0000786]; nucleus [GO:0005634]; nucleosomal DNA binding [GO:0031492]; protein heterodimerization activity [GO:0046982]; nucleosome assembly [GO:0006334]	GO:0000786; GO:0005634; GO:0006334; GO:0010369; GO:0031492; GO:0046982	H32_ARATH	HTR2 At1g09200 T12M4.9; HTR3 At3g27360 K1G2.8; HTR13 At5g10390 F12B17_260; HTR9 At5g10400 F12B17_250; HTR1 At5g65360 MNA5.9	Arabidopsis thaliana (Mouse-ear cress)	H32_ARATH	reviewed	HTR2 At1g09200 T12M4.9; HTR3 At3g27360 K1G2.8; HTR13 At5g10390 F12B17_260; HTR9 At5g10400 F12B17_250; HTR1 At5g65360 MNA5.9	Arabidopsis thaliana (Mouse-ear cress)	136	GO:0000786; GO:0005634; GO:0006334; GO:0010369; GO:0031492; GO:0046982	chromocenter [GO:0010369]; nucleosome [GO:0000786]; nucleus [GO:0005634]; nucleosomal DNA binding [GO:0031492]; protein heterodimerization activity [GO:0046982]; nucleosome assembly [GO:0006334]	H32_ARATH	reviewed	Histone H3.2 (Histone H3.1)	HTR2 At1g09200 T12M4.9; HTR3 At3g27360 K1G2.8; HTR13 At5g10390 F12B17_260; HTR9 At5g10400 F12B17_250; HTR1 At5g65360 MNA5.9	Arabidopsis thaliana (Mouse-ear cress)	136	H32_ARATH	reviewed	Histone H3.2 (Histone H3.1)	HTR2 At1g09200 T12M4.9; HTR3 At3g27360 K1G2.8; HTR13 At5g10390 F12B17_260; HTR9 At5g10400 F12B17_250; HTR1 At5g65360 MNA5.9	Arabidopsis thaliana (Mouse-ear cress)
A_DN10859_c0_g1_i1	A_DN10859_c0_g1_i1|m.75454	Q42044_ARATH	At2g45180 (At2g45180/T14P1.1) (Bifunctional inhibitor/lipid-transfer protein/seed storage 2S albumin superfamily protein) (Expressed protein) (Putative proline-rich protein)						Q9C6C2_ARATH	Arabidopsis thaliana (Mouse-ear cress)	Q9C6C2_ARATH	Arabidopsis thaliana (Mouse-ear cress)	375	Q9C6C2_ARATH	unreviewed	DNA-directed RNA polymerase family protein (RNA polymerase subunit) (RNA polymerase subunit; 10595-12672)	Arabidopsis thaliana (Mouse-ear cress)	375	GO:0003899; GO:0005666; GO:0005730; GO:0005736; GO:0006360; GO:0006383; GO:0046983	DNA-directed RNA polymerase I complex [GO:0005736]; DNA-directed RNA polymerase III complex [GO:0005666]; nucleolus [GO:0005730]; DNA-directed 5'-3' RNA polymerase activity [GO:0003899]; protein dimerization activity [GO:0046983]; transcription by RNA polymerase I [GO:0006360]; transcription by RNA polymerase III [GO:0006383]	Q9C6C2_ARATH	unreviewed	DNA-directed RNA polymerase family protein (RNA polymerase subunit) (RNA polymerase subunit; 10595-12672)	AAC42 ATRPAC42 RNA POLYMERASE I SUBUNIT 42 At1g60850 F23C21.3 F23C21_3	Arabidopsis thaliana (Mouse-ear cress)	375	DNA-directed RNA polymerase I complex [GO:0005736]; DNA-directed RNA polymerase III complex [GO:0005666]; nucleolus [GO:0005730]; DNA-directed 5'-3' RNA polymerase activity [GO:0003899]; protein dimerization activity [GO:0046983]; transcription by RNA polymerase I [GO:0006360]; transcription by RNA polymerase III [GO:0006383]	GO:0003899; GO:0005666; GO:0005730; GO:0005736; GO:0006360; GO:0006383; GO:0046983	Q9C6C2_ARATH	AAC42 ATRPAC42 RNA POLYMERASE I SUBUNIT 42 At1g60850 F23C21.3 F23C21_3	Arabidopsis thaliana (Mouse-ear cress)	Q9C6C2_ARATH	unreviewed	AAC42 ATRPAC42 RNA POLYMERASE I SUBUNIT 42 At1g60850 F23C21.3 F23C21_3	Arabidopsis thaliana (Mouse-ear cress)	375	GO:0003899; GO:0005666; GO:0005730; GO:0005736; GO:0006360; GO:0006383; GO:0046983	DNA-directed RNA polymerase I complex [GO:0005736]; DNA-directed RNA polymerase III complex [GO:0005666]; nucleolus [GO:0005730]; DNA-directed 5'-3' RNA polymerase activity [GO:0003899]; protein dimerization activity [GO:0046983]; transcription by RNA polymerase I [GO:0006360]; transcription by RNA polymerase III [GO:0006383]	Q9C6C2_ARATH	unreviewed	DNA-directed RNA polymerase family protein (RNA polymerase subunit) (RNA polymerase subunit; 10595-12672)	AAC42 ATRPAC42 RNA POLYMERASE I SUBUNIT 42 At1g60850 F23C21.3 F23C21_3	Arabidopsis thaliana (Mouse-ear cress)	375	Q9C6C2_ARATH	unreviewed	DNA-directed RNA polymerase family protein (RNA polymerase subunit) (RNA polymerase subunit; 10595-12672)	AAC42 ATRPAC42 RNA POLYMERASE I SUBUNIT 42 At1g60850 F23C21.3 F23C21_3	Arabidopsis thaliana (Mouse-ear cress)
A_DN10868_c0_g1_i1	A_DN10868_c0_g1_i1|m.75447	Q9SU17_ARATH	At4g12690 (DUF868 family protein (DUF868))						EF1D2_ARATH	Arabidopsis thaliana (Mouse-ear cress)	EF1D2_ARATH	Arabidopsis thaliana (Mouse-ear cress)	231	EF1D2_ARATH	reviewed	Elongation factor 1-delta 2 (EF-1-delta 2) (Elongation factor 1B-beta 2) (eEF-1B beta 2)	Arabidopsis thaliana (Mouse-ear cress)	231	GO:0003746; GO:0005829; GO:0005853	cytosol [GO:0005829]; eukaryotic translation elongation factor 1 complex [GO:0005853]; translation elongation factor activity [GO:0003746]	EF1D2_ARATH	reviewed	Elongation factor 1-delta 2 (EF-1-delta 2) (Elongation factor 1B-beta 2) (eEF-1B beta 2)	At2g18110 F8D23.11 T27K22.2	Arabidopsis thaliana (Mouse-ear cress)	231	cytosol [GO:0005829]; eukaryotic translation elongation factor 1 complex [GO:0005853]; translation elongation factor activity [GO:0003746]	GO:0003746; GO:0005829; GO:0005853	EF1D2_ARATH	At2g18110 F8D23.11 T27K22.2	Arabidopsis thaliana (Mouse-ear cress)	EF1D2_ARATH	reviewed	At2g18110 F8D23.11 T27K22.2	Arabidopsis thaliana (Mouse-ear cress)	231	GO:0003746; GO:0005829; GO:0005853	cytosol [GO:0005829]; eukaryotic translation elongation factor 1 complex [GO:0005853]; translation elongation factor activity [GO:0003746]	EF1D2_ARATH	reviewed	Elongation factor 1-delta 2 (EF-1-delta 2) (Elongation factor 1B-beta 2) (eEF-1B beta 2)	At2g18110 F8D23.11 T27K22.2	Arabidopsis thaliana (Mouse-ear cress)	231	EF1D2_ARATH	reviewed	Elongation factor 1-delta 2 (EF-1-delta 2) (Elongation factor 1B-beta 2) (eEF-1B beta 2)	At2g18110 F8D23.11 T27K22.2	Arabidopsis thaliana (Mouse-ear cress)
A_DN10875_c0_g1_i1	A_DN10875_c0_g1_i1|m.75451	Q9LIL3_ARATH	Aluminum induced protein with YGL and LRDR motifs						Q9FN44_ARATH	Arabidopsis thaliana (Mouse-ear cress)	Q9FN44_ARATH	Arabidopsis thaliana (Mouse-ear cress)	4706	Q9FN44_ARATH	unreviewed	Zinc finger, C3HC4 type (RING finger) family protein	Arabidopsis thaliana (Mouse-ear cress)	4706	GO:0009506	plasmodesma [GO:0009506]	Q9FN44_ARATH	unreviewed	Zinc finger, C3HC4 type (RING finger) family protein	MYJ24.15 MYJ24_15 At5g23110	Arabidopsis thaliana (Mouse-ear cress)	4706	plasmodesma [GO:0009506]	GO:0009506	Q9FN44_ARATH	MYJ24.15 MYJ24_15 At5g23110	Arabidopsis thaliana (Mouse-ear cress)	Q9FN44_ARATH	unreviewed	MYJ24.15 MYJ24_15 At5g23110	Arabidopsis thaliana (Mouse-ear cress)	4706	GO:0009506	plasmodesma [GO:0009506]	Q9FN44_ARATH	unreviewed	Zinc finger, C3HC4 type (RING finger) family protein	MYJ24.15 MYJ24_15 At5g23110	Arabidopsis thaliana (Mouse-ear cress)	4706	Q9FN44_ARATH	unreviewed	Zinc finger, C3HC4 type (RING finger) family protein	MYJ24.15 MYJ24_15 At5g23110	Arabidopsis thaliana (Mouse-ear cress)
A_DN10900_c0_g1_i1	A_DN10900_c0_g1_i1|m.135505	DIR21_ARATH	Dirigent protein 21 (AtDIR21)						DREB3_ARATH	Arabidopsis thaliana (Mouse-ear cress)	DREB3_ARATH	Arabidopsis thaliana (Mouse-ear cress)	236	DREB3_ARATH	reviewed	Dehydration-responsive element-binding protein 3 (Protein TINY 2)	Arabidopsis thaliana (Mouse-ear cress)	236	GO:0003700; GO:0005634; GO:0006351; GO:0009873; GO:0043565; GO:0045893	nucleus [GO:0005634]; DNA-binding transcription factor activity [GO:0003700]; sequence-specific DNA binding [GO:0043565]; ethylene-activated signaling pathway [GO:0009873]; positive regulation of transcription, DNA-templated [GO:0045893]; transcription, DNA-templated [GO:0006351]	DREB3_ARATH	reviewed	Dehydration-responsive element-binding protein 3 (Protein TINY 2)	DREB3 ERF041 TINY2 At5g11590 F15N18.180	Arabidopsis thaliana (Mouse-ear cress)	236	nucleus [GO:0005634]; DNA-binding transcription factor activity [GO:0003700]; sequence-specific DNA binding [GO:0043565]; ethylene-activated signaling pathway [GO:0009873]; positive regulation of transcription, DNA-templated [GO:0045893]; transcription, DNA-templated [GO:0006351]	GO:0003700; GO:0005634; GO:0006351; GO:0009873; GO:0043565; GO:0045893	DREB3_ARATH	DREB3 ERF041 TINY2 At5g11590 F15N18.180	Arabidopsis thaliana (Mouse-ear cress)	DREB3_ARATH	reviewed	DREB3 ERF041 TINY2 At5g11590 F15N18.180	Arabidopsis thaliana (Mouse-ear cress)	236	GO:0003700; GO:0005634; GO:0006351; GO:0009873; GO:0043565; GO:0045893	nucleus [GO:0005634]; DNA-binding transcription factor activity [GO:0003700]; sequence-specific DNA binding [GO:0043565]; ethylene-activated signaling pathway [GO:0009873]; positive regulation of transcription, DNA-templated [GO:0045893]; transcription, DNA-templated [GO:0006351]	DREB3_ARATH	reviewed	Dehydration-responsive element-binding protein 3 (Protein TINY 2)	DREB3 ERF041 TINY2 At5g11590 F15N18.180	Arabidopsis thaliana (Mouse-ear cress)	236	DREB3_ARATH	reviewed	Dehydration-responsive element-binding protein 3 (Protein TINY 2)	DREB3 ERF041 TINY2 At5g11590 F15N18.180	Arabidopsis thaliana (Mouse-ear cress)
A_DN10906_c0_g1_i1	A_DN10906_c0_g1_i1|m.135506	PT432_ARATH	Probable sugar phosphate/phosphate translocator At4g32390						Q29Q13_ARATH	Arabidopsis thaliana (Mouse-ear cress)	Q29Q13_ARATH	Arabidopsis thaliana (Mouse-ear cress)	366	Q29Q13_ARATH	unreviewed	At5g63040 (Transmembrane protein)	Arabidopsis thaliana (Mouse-ear cress)	366	GO:0009507; GO:0016021	chloroplast [GO:0009507]; integral component of membrane [GO:0016021]	Q29Q13_ARATH	unreviewed	At5g63040 (Transmembrane protein)	MJH22.10 MJH22_10 At5g63040	Arabidopsis thaliana (Mouse-ear cress)	366	chloroplast [GO:0009507]; integral component of membrane [GO:0016021]	GO:0009507; GO:0016021	Q29Q13_ARATH	MJH22.10 MJH22_10 At5g63040	Arabidopsis thaliana (Mouse-ear cress)	Q29Q13_ARATH	unreviewed	MJH22.10 MJH22_10 At5g63040	Arabidopsis thaliana (Mouse-ear cress)	366	GO:0009507; GO:0016021	chloroplast [GO:0009507]; integral component of membrane [GO:0016021]	Q29Q13_ARATH	unreviewed	At5g63040 (Transmembrane protein)	MJH22.10 MJH22_10 At5g63040	Arabidopsis thaliana (Mouse-ear cress)	366	Q29Q13_ARATH	unreviewed	At5g63040 (Transmembrane protein)	MJH22.10 MJH22_10 At5g63040	Arabidopsis thaliana (Mouse-ear cress)
A_DN10925_c0_g1_i1	A_DN10925_c0_g1_i1|m.135499	SCRK7_ARATH	Probable fructokinase-7 (EC 2.7.1.4)						PP224_ARATH	Arabidopsis thaliana (Mouse-ear cress)	PP224_ARATH	Arabidopsis thaliana (Mouse-ear cress)	694	PP224_ARATH	reviewed	Pentatricopeptide repeat-containing protein At3g12770	Arabidopsis thaliana (Mouse-ear cress)	694	GO:0003723; GO:0004519; GO:0005739; GO:0008270; GO:0080156	mitochondrion [GO:0005739]; endonuclease activity [GO:0004519]; RNA binding [GO:0003723]; zinc ion binding [GO:0008270]; mitochondrial mRNA modification [GO:0080156]	PP224_ARATH	reviewed	Pentatricopeptide repeat-containing protein At3g12770	PCMP-H43 At3g12770 MBK21.13	Arabidopsis thaliana (Mouse-ear cress)	694	mitochondrion [GO:0005739]; endonuclease activity [GO:0004519]; RNA binding [GO:0003723]; zinc ion binding [GO:0008270]; mitochondrial mRNA modification [GO:0080156]	GO:0003723; GO:0004519; GO:0005739; GO:0008270; GO:0080156	PP224_ARATH	PCMP-H43 At3g12770 MBK21.13	Arabidopsis thaliana (Mouse-ear cress)	PP224_ARATH	reviewed	PCMP-H43 At3g12770 MBK21.13	Arabidopsis thaliana (Mouse-ear cress)	694	GO:0003723; GO:0004519; GO:0005739; GO:0008270; GO:0080156	mitochondrion [GO:0005739]; endonuclease activity [GO:0004519]; RNA binding [GO:0003723]; zinc ion binding [GO:0008270]; mitochondrial mRNA modification [GO:0080156]	PP224_ARATH	reviewed	Pentatricopeptide repeat-containing protein At3g12770	PCMP-H43 At3g12770 MBK21.13	Arabidopsis thaliana (Mouse-ear cress)	694	PP224_ARATH	reviewed	Pentatricopeptide repeat-containing protein At3g12770	PCMP-H43 At3g12770 MBK21.13	Arabidopsis thaliana (Mouse-ear cress)
A_DN10936_c0_g1_i1	A_DN10936_c0_g1_i1|m.135509	GDL79_ARATH	GDSL esterase/lipase At5g33370 (EC 3.1.1.-) (Extracellular lipase At5g33370)						LBD36_ARATH	Arabidopsis thaliana (Mouse-ear cress)	LBD36_ARATH	Arabidopsis thaliana (Mouse-ear cress)	313	LBD36_ARATH	reviewed	LOB domain-containing protein 36 (ASYMMETRIC LEAVES 2-like protein 1) (AS2-like protein 1)	Arabidopsis thaliana (Mouse-ear cress)	313	GO:0006355; GO:0009954; GO:0009965; GO:0048441	leaf morphogenesis [GO:0009965]; petal development [GO:0048441]; proximal/distal pattern formation [GO:0009954]; regulation of transcription, DNA-templated [GO:0006355]	LBD36_ARATH	reviewed	LOB domain-containing protein 36 (ASYMMETRIC LEAVES 2-like protein 1) (AS2-like protein 1)	LBD36 ASL1 At5g66870 MUD21.13	Arabidopsis thaliana (Mouse-ear cress)	313	leaf morphogenesis [GO:0009965]; petal development [GO:0048441]; proximal/distal pattern formation [GO:0009954]; regulation of transcription, DNA-templated [GO:0006355]	GO:0006355; GO:0009954; GO:0009965; GO:0048441	LBD36_ARATH	LBD36 ASL1 At5g66870 MUD21.13	Arabidopsis thaliana (Mouse-ear cress)	LBD36_ARATH	reviewed	LBD36 ASL1 At5g66870 MUD21.13	Arabidopsis thaliana (Mouse-ear cress)	313	GO:0006355; GO:0009954; GO:0009965; GO:0048441	leaf morphogenesis [GO:0009965]; petal development [GO:0048441]; proximal/distal pattern formation [GO:0009954]; regulation of transcription, DNA-templated [GO:0006355]	LBD36_ARATH	reviewed	LOB domain-containing protein 36 (ASYMMETRIC LEAVES 2-like protein 1) (AS2-like protein 1)	LBD36 ASL1 At5g66870 MUD21.13	Arabidopsis thaliana (Mouse-ear cress)	313	LBD36_ARATH	reviewed	LOB domain-containing protein 36 (ASYMMETRIC LEAVES 2-like protein 1) (AS2-like protein 1)	LBD36 ASL1 At5g66870 MUD21.13	Arabidopsis thaliana (Mouse-ear cress)
A_DN1097_c0_g1_i1	A_DN1097_c0_g1_i1|m.91160	F4ISL7_ARATH	Embryo defective 2410						B9RYP6_RICCO	Ricinus communis (Castor bean)	B9RYP6_RICCO	Ricinus communis (Castor bean)	664	B9RYP6_RICCO	unreviewed	Heat shock protein, putative (EC 1.3.1.74)	Ricinus communis (Castor bean)	664	GO:0005524; GO:0005783; GO:0032440	endoplasmic reticulum [GO:0005783]; 2-alkenal reductase [NAD(P)] activity [GO:0032440]; ATP binding [GO:0005524]	B9RYP6_RICCO	unreviewed	Heat shock protein, putative (EC 1.3.1.74)	RCOM_1312280	Ricinus communis (Castor bean)	664	endoplasmic reticulum [GO:0005783]; 2-alkenal reductase [NAD(P)] activity [GO:0032440]; ATP binding [GO:0005524]	GO:0005524; GO:0005783; GO:0032440	B9RYP6_RICCO	RCOM_1312280	Ricinus communis (Castor bean)	B9RYP6_RICCO	unreviewed	RCOM_1312280	Ricinus communis (Castor bean)	664	GO:0005524; GO:0005783; GO:0032440	endoplasmic reticulum [GO:0005783]; 2-alkenal reductase [NAD(P)] activity [GO:0032440]; ATP binding [GO:0005524]	B9RYP6_RICCO	unreviewed	Heat shock protein, putative (EC 1.3.1.74)	RCOM_1312280	Ricinus communis (Castor bean)	664	B9RYP6_RICCO	unreviewed	Heat shock protein, putative (EC 1.3.1.74)	RCOM_1312280	Ricinus communis (Castor bean)
A_DN10982_c0_g1_i1	A_DN10982_c0_g1_i1|m.135498	IP5P5_ARATH	Type I inositol polyphosphate 5-phosphatase 5 (At5PTase5) (EC 3.1.3.-) (Protein BRISTLED 1) (Protein DEFORMED ROOT HAIRS 4)						CALM1_ARATH	Arabidopsis thaliana (Mouse-ear cress)	CALM1_ARATH	Arabidopsis thaliana (Mouse-ear cress)	149	CALM1_ARATH	reviewed	Calmodulin-1 (CaM-1)	Arabidopsis thaliana (Mouse-ear cress)	149	GO:0005509; GO:0005737; GO:0005886	cytoplasm [GO:0005737]; plasma membrane [GO:0005886]; calcium ion binding [GO:0005509]	CALM1_ARATH	reviewed	Calmodulin-1 (CaM-1)	CAM1 At5g37780 K22F20.2 T31G3.3	Arabidopsis thaliana (Mouse-ear cress)	149	cytoplasm [GO:0005737]; plasma membrane [GO:0005886]; calcium ion binding [GO:0005509]	GO:0005509; GO:0005737; GO:0005886	CALM1_ARATH	CAM1 At5g37780 K22F20.2 T31G3.3	Arabidopsis thaliana (Mouse-ear cress)	CALM1_ARATH	reviewed	CAM1 At5g37780 K22F20.2 T31G3.3	Arabidopsis thaliana (Mouse-ear cress)	149	GO:0005509; GO:0005737; GO:0005886	cytoplasm [GO:0005737]; plasma membrane [GO:0005886]; calcium ion binding [GO:0005509]	CALM1_ARATH	reviewed	Calmodulin-1 (CaM-1)	CAM1 At5g37780 K22F20.2 T31G3.3	Arabidopsis thaliana (Mouse-ear cress)	149	CALM1_ARATH	reviewed	Calmodulin-1 (CaM-1)	CAM1 At5g37780 K22F20.2 T31G3.3	Arabidopsis thaliana (Mouse-ear cress)
A_DN10989_c0_g1_i1	A_DN10989_c0_g1_i1|m.135500	Q8L9Q7_ARATH	Transferring glycosyl group transferase						FK121_ARATH	Arabidopsis thaliana (Mouse-ear cress)	FK121_ARATH	Arabidopsis thaliana (Mouse-ear cress)	372	FK121_ARATH	reviewed	F-box/kelch-repeat protein At5g48990	Arabidopsis thaliana (Mouse-ear cress)	372	GO:0006511	ubiquitin-dependent protein catabolic process [GO:0006511]	FK121_ARATH	reviewed	F-box/kelch-repeat protein At5g48990	At5g48990 K19E20.12	Arabidopsis thaliana (Mouse-ear cress)	372	ubiquitin-dependent protein catabolic process [GO:0006511]	GO:0006511	FK121_ARATH	At5g48990 K19E20.12	Arabidopsis thaliana (Mouse-ear cress)	FK121_ARATH	reviewed	At5g48990 K19E20.12	Arabidopsis thaliana (Mouse-ear cress)	372	GO:0006511	ubiquitin-dependent protein catabolic process [GO:0006511]	FK121_ARATH	reviewed	F-box/kelch-repeat protein At5g48990	At5g48990 K19E20.12	Arabidopsis thaliana (Mouse-ear cress)	372	FK121_ARATH	reviewed	F-box/kelch-repeat protein At5g48990	At5g48990 K19E20.12	Arabidopsis thaliana (Mouse-ear cress)
A_DN11002_c0_g1_i1	A_DN11002_c0_g1_i1|m.27262	GSTUH_ARATH	Glutathione S-transferase U17 (AtGSTU17) (EC 2.5.1.18) (GST class-tau member 17) (Glutathione S-transferase 30) (Protein EARLY RESPONSIVE TO DEHYDRATION 9)						PPR19_ARATH	Arabidopsis thaliana (Mouse-ear cress)	PPR19_ARATH	Arabidopsis thaliana (Mouse-ear cress)	534	PPR19_ARATH	reviewed	Pentatricopeptide repeat-containing protein At1g07590, mitochondrial	Arabidopsis thaliana (Mouse-ear cress)	534	GO:0003723; GO:0004519; GO:0005739; GO:0009451; GO:0043231; GO:0046686	intracellular membrane-bounded organelle [GO:0043231]; mitochondrion [GO:0005739]; endonuclease activity [GO:0004519]; RNA binding [GO:0003723]; response to cadmium ion [GO:0046686]; RNA modification [GO:0009451]	PPR19_ARATH	reviewed	Pentatricopeptide repeat-containing protein At1g07590, mitochondrial	At1g07590 F22G5.3	Arabidopsis thaliana (Mouse-ear cress)	534	intracellular membrane-bounded organelle [GO:0043231]; mitochondrion [GO:0005739]; endonuclease activity [GO:0004519]; RNA binding [GO:0003723]; response to cadmium ion [GO:0046686]; RNA modification [GO:0009451]	GO:0003723; GO:0004519; GO:0005739; GO:0009451; GO:0043231; GO:0046686	PPR19_ARATH	At1g07590 F22G5.3	Arabidopsis thaliana (Mouse-ear cress)	PPR19_ARATH	reviewed	At1g07590 F22G5.3	Arabidopsis thaliana (Mouse-ear cress)	534	GO:0003723; GO:0004519; GO:0005739; GO:0009451; GO:0043231; GO:0046686	intracellular membrane-bounded organelle [GO:0043231]; mitochondrion [GO:0005739]; endonuclease activity [GO:0004519]; RNA binding [GO:0003723]; response to cadmium ion [GO:0046686]; RNA modification [GO:0009451]	PPR19_ARATH	reviewed	Pentatricopeptide repeat-containing protein At1g07590, mitochondrial	At1g07590 F22G5.3	Arabidopsis thaliana (Mouse-ear cress)	534	PPR19_ARATH	reviewed	Pentatricopeptide repeat-containing protein At1g07590, mitochondrial	At1g07590 F22G5.3	Arabidopsis thaliana (Mouse-ear cress)
A_DN11006_c0_g1_i1	A_DN11006_c0_g1_i1|m.27255	Q9LKB2_ARATH	Peptide-N4-(N-acetyl-beta-glucosaminyl)asparagine amidase A protein						F4IT48_ARATH	Arabidopsis thaliana (Mouse-ear cress)	F4IT48_ARATH	Arabidopsis thaliana (Mouse-ear cress)	247	F4IT48_ARATH	unreviewed	Ribosomal protein L30/L7 family protein	Arabidopsis thaliana (Mouse-ear cress)	247	GO:0003729; GO:0003735; GO:0005730; GO:0005773; GO:0005829; GO:0009506; GO:0009507; GO:0016020; GO:0022625; GO:0022626; GO:0042788	chloroplast [GO:0009507]; cytosol [GO:0005829]; cytosolic large ribosomal subunit [GO:0022625]; cytosolic ribosome [GO:0022626]; membrane [GO:0016020]; nucleolus [GO:0005730]; plasmodesma [GO:0009506]; polysomal ribosome [GO:0042788]; vacuole [GO:0005773]; mRNA binding [GO:0003729]; structural constituent of ribosome [GO:0003735]	F4IT48_ARATH	unreviewed	Ribosomal protein L30/L7 family protein	At2g44120 F6E13.25	Arabidopsis thaliana (Mouse-ear cress)	247	chloroplast [GO:0009507]; cytosol [GO:0005829]; cytosolic large ribosomal subunit [GO:0022625]; cytosolic ribosome [GO:0022626]; membrane [GO:0016020]; nucleolus [GO:0005730]; plasmodesma [GO:0009506]; polysomal ribosome [GO:0042788]; vacuole [GO:0005773]; mRNA binding [GO:0003729]; structural constituent of ribosome [GO:0003735]	GO:0003729; GO:0003735; GO:0005730; GO:0005773; GO:0005829; GO:0009506; GO:0009507; GO:0016020; GO:0022625; GO:0022626; GO:0042788	F4IT48_ARATH	At2g44120 F6E13.25	Arabidopsis thaliana (Mouse-ear cress)	F4IT48_ARATH	unreviewed	At2g44120 F6E13.25	Arabidopsis thaliana (Mouse-ear cress)	247	GO:0003729; GO:0003735; GO:0005730; GO:0005773; GO:0005829; GO:0009506; GO:0009507; GO:0016020; GO:0022625; GO:0022626; GO:0042788	chloroplast [GO:0009507]; cytosol [GO:0005829]; cytosolic large ribosomal subunit [GO:0022625]; cytosolic ribosome [GO:0022626]; membrane [GO:0016020]; nucleolus [GO:0005730]; plasmodesma [GO:0009506]; polysomal ribosome [GO:0042788]; vacuole [GO:0005773]; mRNA binding [GO:0003729]; structural constituent of ribosome [GO:0003735]	F4IT48_ARATH	unreviewed	Ribosomal protein L30/L7 family protein	At2g44120 F6E13.25	Arabidopsis thaliana (Mouse-ear cress)	247	F4IT48_ARATH	unreviewed	Ribosomal protein L30/L7 family protein	At2g44120 F6E13.25	Arabidopsis thaliana (Mouse-ear cress)
A_DN11015_c0_g1_i1	A_DN11015_c0_g1_i1|m.27251	O48717_ARATH	At2g26500 (At2g26500/T9J22.17) (Cytochrome b6f complex subunit (PetM)) (Expressed protein)						MSH1_ARATH	Arabidopsis thaliana (Mouse-ear cress)	MSH1_ARATH	Arabidopsis thaliana (Mouse-ear cress)	1118	MSH1_ARATH	reviewed	DNA mismatch repair protein MSH1, mitochondrial (AtMSH1) (MutS protein homolog 1) (Protein CHLOROPLAST MUTATOR)	Arabidopsis thaliana (Mouse-ear cress)	1118	GO:0000002; GO:0000404; GO:0003677; GO:0003684; GO:0005524; GO:0005739; GO:0006298; GO:0008094; GO:0009408; GO:0009507; GO:0009536; GO:0032042; GO:0032300; GO:0042651; GO:0043570	chloroplast [GO:0009507]; mismatch repair complex [GO:0032300]; mitochondrion [GO:0005739]; plastid [GO:0009536]; thylakoid membrane [GO:0042651]; ATP binding [GO:0005524]; damaged DNA binding [GO:0003684]; DNA binding [GO:0003677]; DNA-dependent ATPase activity [GO:0008094]; heteroduplex DNA loop binding [GO:0000404]; maintenance of DNA repeat elements [GO:0043570]; mismatch repair [GO:0006298];…	MSH1_ARATH	reviewed	DNA mismatch repair protein MSH1, mitochondrial (AtMSH1) (MutS protein homolog 1) (Protein CHLOROPLAST MUTATOR)	MSH1 CHM CHM1 At3g24320 K7M2.9	Arabidopsis thaliana (Mouse-ear cress)	1118	chloroplast [GO:0009507]; mismatch repair complex [GO:0032300]; mitochondrion [GO:0005739]; plastid [GO:0009536]; thylakoid membrane [GO:0042651]; ATP binding [GO:0005524]; damaged DNA binding [GO:0003684]; DNA binding [GO:0003677]; DNA-dependent ATPase activity [GO:0008094]; heteroduplex DNA loop binding [GO:0000404]; maintenance of DNA repeat elements [GO:0043570]; mismatch repair [GO:0006298];…	GO:0000002; GO:0000404; GO:0003677; GO:0003684; GO:0005524; GO:0005739; GO:0006298; GO:0008094; GO:0009408; GO:0009507; GO:0009536; GO:0032042; GO:0032300; GO:0042651; GO:0043570	MSH1_ARATH	MSH1 CHM CHM1 At3g24320 K7M2.9	Arabidopsis thaliana (Mouse-ear cress)	MSH1_ARATH	reviewed	MSH1 CHM CHM1 At3g24320 K7M2.9	Arabidopsis thaliana (Mouse-ear cress)	1118	GO:0000002; GO:0000404; GO:0003677; GO:0003684; GO:0005524; GO:0005739; GO:0006298; GO:0008094; GO:0009408; GO:0009507; GO:0009536; GO:0032042; GO:0032300; GO:0042651; GO:0043570	chloroplast [GO:0009507]; mismatch repair complex [GO:0032300]; mitochondrion [GO:0005739]; plastid [GO:0009536]; thylakoid membrane [GO:0042651]; ATP binding [GO:0005524]; damaged DNA binding [GO:0003684]; DNA binding [GO:0003677]; DNA-dependent ATPase activity [GO:0008094]; heteroduplex DNA loop binding [GO:0000404]; maintenance of DNA repeat elements [GO:0043570]; mismatch repair [GO:0006298];…	MSH1_ARATH	reviewed	DNA mismatch repair protein MSH1, mitochondrial (AtMSH1) (MutS protein homolog 1) (Protein CHLOROPLAST MUTATOR)	MSH1 CHM CHM1 At3g24320 K7M2.9	Arabidopsis thaliana (Mouse-ear cress)	1118	MSH1_ARATH	reviewed	DNA mismatch repair protein MSH1, mitochondrial (AtMSH1) (MutS protein homolog 1) (Protein CHLOROPLAST MUTATOR)	MSH1 CHM CHM1 At3g24320 K7M2.9	Arabidopsis thaliana (Mouse-ear cress)
A_DN11020_c0_g1_i1	A_DN11020_c0_g1_i1|m.27250	Q9ATD3_GOSHI	GHMYB36						Q9FNN0_ARATH	Arabidopsis thaliana (Mouse-ear cress)	Q9FNN0_ARATH	Arabidopsis thaliana (Mouse-ear cress)	391	Q9FNN0_ARATH	unreviewed	Calcium-binding EF hand family protein	Arabidopsis thaliana (Mouse-ear cress)	391	GO:0005509; GO:0005783; GO:0005794; GO:0005886; GO:0016021	endoplasmic reticulum [GO:0005783]; Golgi apparatus [GO:0005794]; integral component of membrane [GO:0016021]; plasma membrane [GO:0005886]; calcium ion binding [GO:0005509]	Q9FNN0_ARATH	unreviewed	Calcium-binding EF hand family protein	MAH20.14 MAH20_14 At5g08580	Arabidopsis thaliana (Mouse-ear cress)	391	endoplasmic reticulum [GO:0005783]; Golgi apparatus [GO:0005794]; integral component of membrane [GO:0016021]; plasma membrane [GO:0005886]; calcium ion binding [GO:0005509]	GO:0005509; GO:0005783; GO:0005794; GO:0005886; GO:0016021	Q9FNN0_ARATH	MAH20.14 MAH20_14 At5g08580	Arabidopsis thaliana (Mouse-ear cress)	Q9FNN0_ARATH	unreviewed	MAH20.14 MAH20_14 At5g08580	Arabidopsis thaliana (Mouse-ear cress)	391	GO:0005509; GO:0005783; GO:0005794; GO:0005886; GO:0016021	endoplasmic reticulum [GO:0005783]; Golgi apparatus [GO:0005794]; integral component of membrane [GO:0016021]; plasma membrane [GO:0005886]; calcium ion binding [GO:0005509]	Q9FNN0_ARATH	unreviewed	Calcium-binding EF hand family protein	MAH20.14 MAH20_14 At5g08580	Arabidopsis thaliana (Mouse-ear cress)	391	Q9FNN0_ARATH	unreviewed	Calcium-binding EF hand family protein	MAH20.14 MAH20_14 At5g08580	Arabidopsis thaliana (Mouse-ear cress)
A_DN11027_c0_g1_i1	A_DN11027_c0_g1_i1|m.27249	Q9ZV57_ARATH	At2g32280 (GPI inositol-deacylase C, putative (DUF1218))						Q9FMF3_ARATH	Arabidopsis thaliana (Mouse-ear cress)	Q9FMF3_ARATH	Arabidopsis thaliana (Mouse-ear cress)	464	Q9FMF3_ARATH	unreviewed	AT5G64360 protein (At5g64360) (Chaperone DnaJ-domain superfamily protein) (Emb|CAB89376.1)	Arabidopsis thaliana (Mouse-ear cress)	464	GO:0005634; GO:0005737; GO:0005829; GO:0009909	cytoplasm [GO:0005737]; cytosol [GO:0005829]; nucleus [GO:0005634]; regulation of flower development [GO:0009909]	Q9FMF3_ARATH	unreviewed	AT5G64360 protein (At5g64360) (Chaperone DnaJ-domain superfamily protein) (Emb|CAB89376.1)	EIP9 EMF1-Interacting Protein 1 EMF1-Interacting Protein 9 MSJ1.20 MSJ1_20 At5g64360	Arabidopsis thaliana (Mouse-ear cress)	464	cytoplasm [GO:0005737]; cytosol [GO:0005829]; nucleus [GO:0005634]; regulation of flower development [GO:0009909]	GO:0005634; GO:0005737; GO:0005829; GO:0009909	Q9FMF3_ARATH	EIP9 EMF1-Interacting Protein 1 EMF1-Interacting Protein 9 MSJ1.20 MSJ1_20 At5g64360	Arabidopsis thaliana (Mouse-ear cress)	Q9FMF3_ARATH	unreviewed	EIP9 EMF1-Interacting Protein 1 EMF1-Interacting Protein 9 MSJ1.20 MSJ1_20 At5g64360	Arabidopsis thaliana (Mouse-ear cress)	464	GO:0005634; GO:0005737; GO:0005829; GO:0009909	cytoplasm [GO:0005737]; cytosol [GO:0005829]; nucleus [GO:0005634]; regulation of flower development [GO:0009909]	Q9FMF3_ARATH	unreviewed	AT5G64360 protein (At5g64360) (Chaperone DnaJ-domain superfamily protein) (Emb|CAB89376.1)	EIP9 EMF1-Interacting Protein 1 EMF1-Interacting Protein 9 MSJ1.20 MSJ1_20 At5g64360	Arabidopsis thaliana (Mouse-ear cress)	464	Q9FMF3_ARATH	unreviewed	AT5G64360 protein (At5g64360) (Chaperone DnaJ-domain superfamily protein) (Emb|CAB89376.1)	EIP9 EMF1-Interacting Protein 1 EMF1-Interacting Protein 9 MSJ1.20 MSJ1_20 At5g64360	Arabidopsis thaliana (Mouse-ear cress)
A_DN11046_c0_g1_i1	A_DN11046_c0_g1_i1|m.27252	PER12_ARATH	Peroxidase 12 (Atperox P12) (EC 1.11.1.7) (ATP4a) (PRXR6)						A0A1D6JZU3_MAIZE	Zea mays (Maize)	A0A1D6JZU3_MAIZE	Zea mays (Maize)	160	A0A1D6JZU3_MAIZE	unreviewed	Pathogenesis-related protein 10	Zea mays (Maize)	160	GO:0004540; GO:0009611; GO:0009617; GO:0009620; GO:0009646; GO:0009651; GO:0009733; GO:0009735; GO:0009737; GO:0009751; GO:0009753; GO:0042542; GO:0046688; GO:0050832	ribonuclease activity [GO:0004540]; defense response to fungus [GO:0050832]; response to abscisic acid [GO:0009737]; response to absence of light [GO:0009646]; response to auxin [GO:0009733]; response to bacterium [GO:0009617]; response to copper ion [GO:0046688]; response to cytokinin [GO:0009735]; response to fungus [GO:0009620]; response to hydrogen peroxide [GO:0042542]; response to jasmonic …	A0A1D6JZU3_MAIZE	unreviewed	Pathogenesis-related protein 10	103634525 ZEAMMB73_Zm00001d028816	Zea mays (Maize)	160	ribonuclease activity [GO:0004540]; defense response to fungus [GO:0050832]; response to abscisic acid [GO:0009737]; response to absence of light [GO:0009646]; response to auxin [GO:0009733]; response to bacterium [GO:0009617]; response to copper ion [GO:0046688]; response to cytokinin [GO:0009735]; response to fungus [GO:0009620]; response to hydrogen peroxide [GO:0042542]; response to jasmonic …	GO:0004540; GO:0009611; GO:0009617; GO:0009620; GO:0009646; GO:0009651; GO:0009733; GO:0009735; GO:0009737; GO:0009751; GO:0009753; GO:0042542; GO:0046688; GO:0050832	A0A1D6JZU3_MAIZE	103634525 ZEAMMB73_Zm00001d028816	Zea mays (Maize)	A0A1D6JZU3_MAIZE	unreviewed	103634525 ZEAMMB73_Zm00001d028816	Zea mays (Maize)	160	GO:0004540; GO:0009611; GO:0009617; GO:0009620; GO:0009646; GO:0009651; GO:0009733; GO:0009735; GO:0009737; GO:0009751; GO:0009753; GO:0042542; GO:0046688; GO:0050832	ribonuclease activity [GO:0004540]; defense response to fungus [GO:0050832]; response to abscisic acid [GO:0009737]; response to absence of light [GO:0009646]; response to auxin [GO:0009733]; response to bacterium [GO:0009617]; response to copper ion [GO:0046688]; response to cytokinin [GO:0009735]; response to fungus [GO:0009620]; response to hydrogen peroxide [GO:0042542]; response to jasmonic …	A0A1D6JZU3_MAIZE	unreviewed	Pathogenesis-related protein 10	103634525 ZEAMMB73_Zm00001d028816	Zea mays (Maize)	160	A0A1D6JZU3_MAIZE	unreviewed	Pathogenesis-related protein 10	103634525 ZEAMMB73_Zm00001d028816	Zea mays (Maize)
A_DN11046_c0_g1_i2	A_DN11046_c0_g1_i2|m.27253	PER12_ARATH	Peroxidase 12 (Atperox P12) (EC 1.11.1.7) (ATP4a) (PRXR6)						Q8RWG0_ARATH	Arabidopsis thaliana (Mouse-ear cress)	Q8RWG0_ARATH	Arabidopsis thaliana (Mouse-ear cress)	1007	Q8RWG0_ARATH	unreviewed	Acyl-CoA N-acyltransferase with RING/FYVE/PHD-type zinc finger domain-containing protein (At2g36720) (Putative PHD-type zinc finger protein)	Arabidopsis thaliana (Mouse-ear cress)	1007	GO:0016746; GO:0046872	metal ion binding [GO:0046872]; transferase activity, transferring acyl groups [GO:0016746]	Q8RWG0_ARATH	unreviewed	Acyl-CoA N-acyltransferase with RING/FYVE/PHD-type zinc finger domain-containing protein (At2g36720) (Putative PHD-type zinc finger protein)	At2g36720 F13K3.12 F13K3_12	Arabidopsis thaliana (Mouse-ear cress)	1007	metal ion binding [GO:0046872]; transferase activity, transferring acyl groups [GO:0016746]	GO:0016746; GO:0046872	Q8RWG0_ARATH	At2g36720 F13K3.12 F13K3_12	Arabidopsis thaliana (Mouse-ear cress)	Q8RWG0_ARATH	unreviewed	At2g36720 F13K3.12 F13K3_12	Arabidopsis thaliana (Mouse-ear cress)	1007	GO:0016746; GO:0046872	metal ion binding [GO:0046872]; transferase activity, transferring acyl groups [GO:0016746]	Q8RWG0_ARATH	unreviewed	Acyl-CoA N-acyltransferase with RING/FYVE/PHD-type zinc finger domain-containing protein (At2g36720) (Putative PHD-type zinc finger protein)	At2g36720 F13K3.12 F13K3_12	Arabidopsis thaliana (Mouse-ear cress)	1007	Q8RWG0_ARATH	unreviewed	Acyl-CoA N-acyltransferase with RING/FYVE/PHD-type zinc finger domain-containing protein (At2g36720) (Putative PHD-type zinc finger protein)	At2g36720 F13K3.12 F13K3_12	Arabidopsis thaliana (Mouse-ear cress)
A_DN11071_c0_g1_i1	A_DN11071_c0_g1_i1|m.27259	RK29_ARATH	50S ribosomal protein L29, chloroplastic (CL29)						Q9M0F5_ARATH	Arabidopsis thaliana (Mouse-ear cress)	Q9M0F5_ARATH	Arabidopsis thaliana (Mouse-ear cress)	255	Q9M0F5_ARATH	unreviewed	Acid phosphatase-like protein (HAD superfamily, subfamily IIIB acid phosphatase) (Putative acid phosphatase)	Arabidopsis thaliana (Mouse-ear cress)	255	GO:0003993; GO:0005773; GO:0005774; GO:0005829	cytosol [GO:0005829]; vacuolar membrane [GO:0005774]; vacuole [GO:0005773]; acid phosphatase activity [GO:0003993]	Q9M0F5_ARATH	unreviewed	Acid phosphatase-like protein (HAD superfamily, subfamily IIIB acid phosphatase) (Putative acid phosphatase)	At4g29260 F17A13.80 F17A13_80	Arabidopsis thaliana (Mouse-ear cress)	255	cytosol [GO:0005829]; vacuolar membrane [GO:0005774]; vacuole [GO:0005773]; acid phosphatase activity [GO:0003993]	GO:0003993; GO:0005773; GO:0005774; GO:0005829	Q9M0F5_ARATH	At4g29260 F17A13.80 F17A13_80	Arabidopsis thaliana (Mouse-ear cress)	Q9M0F5_ARATH	unreviewed	At4g29260 F17A13.80 F17A13_80	Arabidopsis thaliana (Mouse-ear cress)	255	GO:0003993; GO:0005773; GO:0005774; GO:0005829	cytosol [GO:0005829]; vacuolar membrane [GO:0005774]; vacuole [GO:0005773]; acid phosphatase activity [GO:0003993]	Q9M0F5_ARATH	unreviewed	Acid phosphatase-like protein (HAD superfamily, subfamily IIIB acid phosphatase) (Putative acid phosphatase)	At4g29260 F17A13.80 F17A13_80	Arabidopsis thaliana (Mouse-ear cress)	255	Q9M0F5_ARATH	unreviewed	Acid phosphatase-like protein (HAD superfamily, subfamily IIIB acid phosphatase) (Putative acid phosphatase)	At4g29260 F17A13.80 F17A13_80	Arabidopsis thaliana (Mouse-ear cress)
A_DN11109_c0_g1_i1	A_DN11109_c0_g1_i1|m.135662	CHX15_ARATH	Cation/H(+) antiporter 15 (Protein CATION/H+ EXCHANGER 15) (AtCHX15)						Q9SW43_ARATH	Arabidopsis thaliana (Mouse-ear cress)	Q9SW43_ARATH	Arabidopsis thaliana (Mouse-ear cress)	318	Q9SW43_ARATH	unreviewed	AT4g34920/F11I11_160 (PLC-like phosphodiesterases superfamily protein)	Arabidopsis thaliana (Mouse-ear cress)	318	GO:0005829; GO:0006629; GO:0008081	cytosol [GO:0005829]; phosphoric diester hydrolase activity [GO:0008081]; lipid metabolic process [GO:0006629]	Q9SW43_ARATH	unreviewed	AT4g34920/F11I11_160 (PLC-like phosphodiesterases superfamily protein)	T11I11.160 At4g34920 F11I11.160 F11I11_160	Arabidopsis thaliana (Mouse-ear cress)	318	cytosol [GO:0005829]; phosphoric diester hydrolase activity [GO:0008081]; lipid metabolic process [GO:0006629]	GO:0005829; GO:0006629; GO:0008081	Q9SW43_ARATH	T11I11.160 At4g34920 F11I11.160 F11I11_160	Arabidopsis thaliana (Mouse-ear cress)	Q9SW43_ARATH	unreviewed	T11I11.160 At4g34920 F11I11.160 F11I11_160	Arabidopsis thaliana (Mouse-ear cress)	318	GO:0005829; GO:0006629; GO:0008081	cytosol [GO:0005829]; phosphoric diester hydrolase activity [GO:0008081]; lipid metabolic process [GO:0006629]	Q9SW43_ARATH	unreviewed	AT4g34920/F11I11_160 (PLC-like phosphodiesterases superfamily protein)	T11I11.160 At4g34920 F11I11.160 F11I11_160	Arabidopsis thaliana (Mouse-ear cress)	318	Q9SW43_ARATH	unreviewed	AT4g34920/F11I11_160 (PLC-like phosphodiesterases superfamily protein)	T11I11.160 At4g34920 F11I11.160 F11I11_160	Arabidopsis thaliana (Mouse-ear cress)
A_DN11109_c0_g2_i1	A_DN11109_c0_g2_i1|m.135664	CHX23_ARATH	Cation/H(+) antiporter 23, chloroplastic (Protein CATION/H+ EXCHANGER 23) (AtCHX23)						Q9FH56_ARATH	Arabidopsis thaliana (Mouse-ear cress)	Q9FH56_ARATH	Arabidopsis thaliana (Mouse-ear cress)	418	Q9FH56_ARATH	unreviewed	Leucine-rich repeat (LRR) family protein (Similarity to elicitor-inducible receptor-like protein)	Arabidopsis thaliana (Mouse-ear cress)	418			Q9FH56_ARATH	unreviewed	Leucine-rich repeat (LRR) family protein (Similarity to elicitor-inducible receptor-like protein)	At5g66330 K1L20.11 K1L20_11	Arabidopsis thaliana (Mouse-ear cress)	418			Q9FH56_ARATH	At5g66330 K1L20.11 K1L20_11	Arabidopsis thaliana (Mouse-ear cress)	Q9FH56_ARATH	unreviewed	At5g66330 K1L20.11 K1L20_11	Arabidopsis thaliana (Mouse-ear cress)	418			Q9FH56_ARATH	unreviewed	Leucine-rich repeat (LRR) family protein (Similarity to elicitor-inducible receptor-like protein)	At5g66330 K1L20.11 K1L20_11	Arabidopsis thaliana (Mouse-ear cress)	418	Q9FH56_ARATH	unreviewed	Leucine-rich repeat (LRR) family protein (Similarity to elicitor-inducible receptor-like protein)	At5g66330 K1L20.11 K1L20_11	Arabidopsis thaliana (Mouse-ear cress)
A_DN11115_c0_g1_i1	A_DN11115_c0_g1_i1|m.135665	H32_ARATH	Histone H3.2 (Histone H3.1)						RL74_ARATH	Arabidopsis thaliana (Mouse-ear cress)	RL74_ARATH	Arabidopsis thaliana (Mouse-ear cress)	244	RL74_ARATH	reviewed	60S ribosomal protein L7-4	Arabidopsis thaliana (Mouse-ear cress)	244	GO:0000463; GO:0002181; GO:0003723; GO:0003729; GO:0003735; GO:0009507; GO:0016020; GO:0022625; GO:0022626; GO:0042788	chloroplast [GO:0009507]; cytosolic large ribosomal subunit [GO:0022625]; cytosolic ribosome [GO:0022626]; membrane [GO:0016020]; polysomal ribosome [GO:0042788]; mRNA binding [GO:0003729]; RNA binding [GO:0003723]; structural constituent of ribosome [GO:0003735]; cytoplasmic translation [GO:0002181]; maturation of LSU-rRNA from tricistronic rRNA transcript (SSU-rRNA, 5.8S rRNA, LSU-rRNA) [GO:000…	RL74_ARATH	reviewed	60S ribosomal protein L7-4	RPL7D At3g13580 K20M4.2	Arabidopsis thaliana (Mouse-ear cress)	244	chloroplast [GO:0009507]; cytosolic large ribosomal subunit [GO:0022625]; cytosolic ribosome [GO:0022626]; membrane [GO:0016020]; polysomal ribosome [GO:0042788]; mRNA binding [GO:0003729]; RNA binding [GO:0003723]; structural constituent of ribosome [GO:0003735]; cytoplasmic translation [GO:0002181]; maturation of LSU-rRNA from tricistronic rRNA transcript (SSU-rRNA, 5.8S rRNA, LSU-rRNA) [GO:000…	GO:0000463; GO:0002181; GO:0003723; GO:0003729; GO:0003735; GO:0009507; GO:0016020; GO:0022625; GO:0022626; GO:0042788	RL74_ARATH	RPL7D At3g13580 K20M4.2	Arabidopsis thaliana (Mouse-ear cress)	RL74_ARATH	reviewed	RPL7D At3g13580 K20M4.2	Arabidopsis thaliana (Mouse-ear cress)	244	GO:0000463; GO:0002181; GO:0003723; GO:0003729; GO:0003735; GO:0009507; GO:0016020; GO:0022625; GO:0022626; GO:0042788	chloroplast [GO:0009507]; cytosolic large ribosomal subunit [GO:0022625]; cytosolic ribosome [GO:0022626]; membrane [GO:0016020]; polysomal ribosome [GO:0042788]; mRNA binding [GO:0003729]; RNA binding [GO:0003723]; structural constituent of ribosome [GO:0003735]; cytoplasmic translation [GO:0002181]; maturation of LSU-rRNA from tricistronic rRNA transcript (SSU-rRNA, 5.8S rRNA, LSU-rRNA) [GO:000…	RL74_ARATH	reviewed	60S ribosomal protein L7-4	RPL7D At3g13580 K20M4.2	Arabidopsis thaliana (Mouse-ear cress)	244	RL74_ARATH	reviewed	60S ribosomal protein L7-4	RPL7D At3g13580 K20M4.2	Arabidopsis thaliana (Mouse-ear cress)
A_DN11118_c0_g1_i1	A_DN11118_c0_g1_i1|m.135657	Q9C6C2_ARATH	DNA-directed RNA polymerase family protein (RNA polymerase subunit) (RNA polymerase subunit; 10595-12672)						SWET1_ARATH	Arabidopsis thaliana (Mouse-ear cress)	SWET1_ARATH	Arabidopsis thaliana (Mouse-ear cress)	247	SWET1_ARATH	reviewed	Bidirectional sugar transporter SWEET1 (AtSWEET1) (Protein SUGARS WILL EVENTUALLY BE EXPORTED TRANSPORTERS 1)	Arabidopsis thaliana (Mouse-ear cress)	247	GO:0005783; GO:0005789; GO:0005886; GO:0005887; GO:0051119; GO:0051260	endoplasmic reticulum [GO:0005783]; endoplasmic reticulum membrane [GO:0005789]; integral component of plasma membrane [GO:0005887]; plasma membrane [GO:0005886]; sugar transmembrane transporter activity [GO:0051119]; protein homooligomerization [GO:0051260]	SWET1_ARATH	reviewed	Bidirectional sugar transporter SWEET1 (AtSWEET1) (Protein SUGARS WILL EVENTUALLY BE EXPORTED TRANSPORTERS 1)	SWEET1 At1g21460 F24J8.9	Arabidopsis thaliana (Mouse-ear cress)	247	endoplasmic reticulum [GO:0005783]; endoplasmic reticulum membrane [GO:0005789]; integral component of plasma membrane [GO:0005887]; plasma membrane [GO:0005886]; sugar transmembrane transporter activity [GO:0051119]; protein homooligomerization [GO:0051260]	GO:0005783; GO:0005789; GO:0005886; GO:0005887; GO:0051119; GO:0051260	SWET1_ARATH	SWEET1 At1g21460 F24J8.9	Arabidopsis thaliana (Mouse-ear cress)	SWET1_ARATH	reviewed	SWEET1 At1g21460 F24J8.9	Arabidopsis thaliana (Mouse-ear cress)	247	GO:0005783; GO:0005789; GO:0005886; GO:0005887; GO:0051119; GO:0051260	endoplasmic reticulum [GO:0005783]; endoplasmic reticulum membrane [GO:0005789]; integral component of plasma membrane [GO:0005887]; plasma membrane [GO:0005886]; sugar transmembrane transporter activity [GO:0051119]; protein homooligomerization [GO:0051260]	SWET1_ARATH	reviewed	Bidirectional sugar transporter SWEET1 (AtSWEET1) (Protein SUGARS WILL EVENTUALLY BE EXPORTED TRANSPORTERS 1)	SWEET1 At1g21460 F24J8.9	Arabidopsis thaliana (Mouse-ear cress)	247	SWET1_ARATH	reviewed	Bidirectional sugar transporter SWEET1 (AtSWEET1) (Protein SUGARS WILL EVENTUALLY BE EXPORTED TRANSPORTERS 1)	SWEET1 At1g21460 F24J8.9	Arabidopsis thaliana (Mouse-ear cress)
A_DN1112_c0_g1_i1	A_DN1112_c0_g1_i1|m.33187	EF1D2_ARATH	Elongation factor 1-delta 2 (EF-1-delta 2) (Elongation factor 1B-beta 2) (eEF-1B beta 2)						H6U1I8_TANCI	Tanacetum cinerariifolium (Dalmatian daisy) (Chrysanthemum cinerariifolium)	H6U1I8_TANCI	Tanacetum cinerariifolium (Dalmatian daisy) (Chrysanthemum cinerariifolium)	365	H6U1I8_TANCI	unreviewed	GDSL lipase-like protein (Type III-1 GDSL lipase) (Type III-2 GDSL lipase)	Tanacetum cinerariifolium (Dalmatian daisy) (Chrysanthemum cinerariifolium)	365	GO:0016412; GO:0016788	hydrolase activity, acting on ester bonds [GO:0016788]; serine O-acyltransferase activity [GO:0016412]	H6U1I8_TANCI	unreviewed	GDSL lipase-like protein (Type III-1 GDSL lipase) (Type III-2 GDSL lipase)	GLIP	Tanacetum cinerariifolium (Dalmatian daisy) (Chrysanthemum cinerariifolium)	365	hydrolase activity, acting on ester bonds [GO:0016788]; serine O-acyltransferase activity [GO:0016412]	GO:0016412; GO:0016788	H6U1I8_TANCI	GLIP	Tanacetum cinerariifolium (Dalmatian daisy) (Chrysanthemum cinerariifolium)	H6U1I8_TANCI	unreviewed	GLIP	Tanacetum cinerariifolium (Dalmatian daisy) (Chrysanthemum cinerariifolium)	365	GO:0016412; GO:0016788	hydrolase activity, acting on ester bonds [GO:0016788]; serine O-acyltransferase activity [GO:0016412]	H6U1I8_TANCI	unreviewed	GDSL lipase-like protein (Type III-1 GDSL lipase) (Type III-2 GDSL lipase)	GLIP	Tanacetum cinerariifolium (Dalmatian daisy) (Chrysanthemum cinerariifolium)	365	H6U1I8_TANCI	unreviewed	GDSL lipase-like protein (Type III-1 GDSL lipase) (Type III-2 GDSL lipase)	GLIP	Tanacetum cinerariifolium (Dalmatian daisy) (Chrysanthemum cinerariifolium)
A_DN11181_c0_g2_i1	A_DN11181_c0_g2_i1|m.135656	Q9FN44_ARATH	Zinc finger, C3HC4 type (RING finger) family protein						P2C06_ARATH	Arabidopsis thaliana (Mouse-ear cress)	P2C06_ARATH	Arabidopsis thaliana (Mouse-ear cress)	491	P2C06_ARATH	reviewed	Probable protein phosphatase 2C 6 (AtPP2C06) (EC 3.1.3.16)	Arabidopsis thaliana (Mouse-ear cress)	491	GO:0004722; GO:0005886; GO:0046872	plasma membrane [GO:0005886]; metal ion binding [GO:0046872]; protein serine/threonine phosphatase activity [GO:0004722]	P2C06_ARATH	reviewed	Probable protein phosphatase 2C 6 (AtPP2C06) (EC 3.1.3.16)	At1g16220 F3O9.3	Arabidopsis thaliana (Mouse-ear cress)	491	plasma membrane [GO:0005886]; metal ion binding [GO:0046872]; protein serine/threonine phosphatase activity [GO:0004722]	GO:0004722; GO:0005886; GO:0046872	P2C06_ARATH	At1g16220 F3O9.3	Arabidopsis thaliana (Mouse-ear cress)	P2C06_ARATH	reviewed	At1g16220 F3O9.3	Arabidopsis thaliana (Mouse-ear cress)	491	GO:0004722; GO:0005886; GO:0046872	plasma membrane [GO:0005886]; metal ion binding [GO:0046872]; protein serine/threonine phosphatase activity [GO:0004722]	P2C06_ARATH	reviewed	Probable protein phosphatase 2C 6 (AtPP2C06) (EC 3.1.3.16)	At1g16220 F3O9.3	Arabidopsis thaliana (Mouse-ear cress)	491	P2C06_ARATH	reviewed	Probable protein phosphatase 2C 6 (AtPP2C06) (EC 3.1.3.16)	At1g16220 F3O9.3	Arabidopsis thaliana (Mouse-ear cress)
A_DN11181_c0_g2_i1	A_DN11181_c0_g2_i1|m.135656	Q9FN44_ARATH	Zinc finger, C3HC4 type (RING finger) family protein						OEP21_PEA	Pisum sativum (Garden pea)	OEP21_PEA	Pisum sativum (Garden pea)	177	OEP21_PEA	reviewed	Outer envelope pore protein 21, chloroplastic (Chloroplastic outer envelope pore protein of 21 kDa) (gOEP21)	Pisum sativum (Garden pea)	177	GO:0008308; GO:0015288; GO:0031359; GO:0034426; GO:0044070; GO:0046930	etioplast membrane [GO:0034426]; integral component of chloroplast outer membrane [GO:0031359]; pore complex [GO:0046930]; porin activity [GO:0015288]; voltage-gated anion channel activity [GO:0008308]; regulation of anion transport [GO:0044070]	OEP21_PEA	reviewed	Outer envelope pore protein 21, chloroplastic (Chloroplastic outer envelope pore protein of 21 kDa) (gOEP21)	OEP21	Pisum sativum (Garden pea)	177	etioplast membrane [GO:0034426]; integral component of chloroplast outer membrane [GO:0031359]; pore complex [GO:0046930]; porin activity [GO:0015288]; voltage-gated anion channel activity [GO:0008308]; regulation of anion transport [GO:0044070]	GO:0008308; GO:0015288; GO:0031359; GO:0034426; GO:0044070; GO:0046930	OEP21_PEA	OEP21	Pisum sativum (Garden pea)	OEP21_PEA	reviewed	OEP21	Pisum sativum (Garden pea)	177	GO:0008308; GO:0015288; GO:0031359; GO:0034426; GO:0044070; GO:0046930	etioplast membrane [GO:0034426]; integral component of chloroplast outer membrane [GO:0031359]; pore complex [GO:0046930]; porin activity [GO:0015288]; voltage-gated anion channel activity [GO:0008308]; regulation of anion transport [GO:0044070]	OEP21_PEA	reviewed	Outer envelope pore protein 21, chloroplastic (Chloroplastic outer envelope pore protein of 21 kDa) (gOEP21)	OEP21	Pisum sativum (Garden pea)	177	OEP21_PEA	reviewed	Outer envelope pore protein 21, chloroplastic (Chloroplastic outer envelope pore protein of 21 kDa) (gOEP21)	OEP21	Pisum sativum (Garden pea)
A_DN1119_c0_g1_i1	A_DN1119_c0_g1_i1|m.33189	DREB3_ARATH	Dehydration-responsive element-binding protein 3 (Protein TINY 2)						Q9M1E4_ARATH	Arabidopsis thaliana (Mouse-ear cress)	Q9M1E4_ARATH	Arabidopsis thaliana (Mouse-ear cress)	989	Q9M1E4_ARATH	unreviewed	RNA binding (RRM/RBD/RNP motifs) family protein	Arabidopsis thaliana (Mouse-ear cress)	989	GO:0000288; GO:0003723; GO:0004842; GO:0009506; GO:0030014	CCR4-NOT complex [GO:0030014]; plasmodesma [GO:0009506]; RNA binding [GO:0003723]; ubiquitin-protein transferase activity [GO:0004842]; nuclear-transcribed mRNA catabolic process, deadenylation-dependent decay [GO:0000288]	Q9M1E4_ARATH	unreviewed	RNA binding (RRM/RBD/RNP motifs) family protein	F9K21.210 At3g45630	Arabidopsis thaliana (Mouse-ear cress)	989	CCR4-NOT complex [GO:0030014]; plasmodesma [GO:0009506]; RNA binding [GO:0003723]; ubiquitin-protein transferase activity [GO:0004842]; nuclear-transcribed mRNA catabolic process, deadenylation-dependent decay [GO:0000288]	GO:0000288; GO:0003723; GO:0004842; GO:0009506; GO:0030014	Q9M1E4_ARATH	F9K21.210 At3g45630	Arabidopsis thaliana (Mouse-ear cress)	Q9M1E4_ARATH	unreviewed	F9K21.210 At3g45630	Arabidopsis thaliana (Mouse-ear cress)	989	GO:0000288; GO:0003723; GO:0004842; GO:0009506; GO:0030014	CCR4-NOT complex [GO:0030014]; plasmodesma [GO:0009506]; RNA binding [GO:0003723]; ubiquitin-protein transferase activity [GO:0004842]; nuclear-transcribed mRNA catabolic process, deadenylation-dependent decay [GO:0000288]	Q9M1E4_ARATH	unreviewed	RNA binding (RRM/RBD/RNP motifs) family protein	F9K21.210 At3g45630	Arabidopsis thaliana (Mouse-ear cress)	989	Q9M1E4_ARATH	unreviewed	RNA binding (RRM/RBD/RNP motifs) family protein	F9K21.210 At3g45630	Arabidopsis thaliana (Mouse-ear cress)
A_DN11233_c0_g1_i1	A_DN11233_c0_g1_i1|m.79749	Q29Q13_ARATH	At5g63040 (Transmembrane protein)						Q9FHI8_ARATH	Arabidopsis thaliana (Mouse-ear cress)	Q9FHI8_ARATH	Arabidopsis thaliana (Mouse-ear cress)	877	Q9FHI8_ARATH	unreviewed	Transmembrane protein, putative (DUF594)	Arabidopsis thaliana (Mouse-ear cress)	877	GO:0005886; GO:0016021	integral component of membrane [GO:0016021]; plasma membrane [GO:0005886]	Q9FHI8_ARATH	unreviewed	Transmembrane protein, putative (DUF594)	MFC19.15 MFC19_15 At5g45480	Arabidopsis thaliana (Mouse-ear cress)	877	integral component of membrane [GO:0016021]; plasma membrane [GO:0005886]	GO:0005886; GO:0016021	Q9FHI8_ARATH	MFC19.15 MFC19_15 At5g45480	Arabidopsis thaliana (Mouse-ear cress)	Q9FHI8_ARATH	unreviewed	MFC19.15 MFC19_15 At5g45480	Arabidopsis thaliana (Mouse-ear cress)	877	GO:0005886; GO:0016021	integral component of membrane [GO:0016021]; plasma membrane [GO:0005886]	Q9FHI8_ARATH	unreviewed	Transmembrane protein, putative (DUF594)	MFC19.15 MFC19_15 At5g45480	Arabidopsis thaliana (Mouse-ear cress)	877	Q9FHI8_ARATH	unreviewed	Transmembrane protein, putative (DUF594)	MFC19.15 MFC19_15 At5g45480	Arabidopsis thaliana (Mouse-ear cress)
A_DN11236_c0_g1_i1	A_DN11236_c0_g1_i1|m.79747	PP224_ARATH	Pentatricopeptide repeat-containing protein At3g12770						Q9CA69_ARATH	Arabidopsis thaliana (Mouse-ear cress)	Q9CA69_ARATH	Arabidopsis thaliana (Mouse-ear cress)	397	Q9CA69_ARATH	unreviewed	At1g74450/F1M20_13 (BPS1-like protein (DUF793))	Arabidopsis thaliana (Mouse-ear cress)	397	GO:0005829; GO:0009555; GO:0016021	cytosol [GO:0005829]; integral component of membrane [GO:0016021]; pollen development [GO:0009555]	Q9CA69_ARATH	unreviewed	At1g74450/F1M20_13 (BPS1-like protein (DUF793))	At1g74450 F1M20.13 F1M20_13	Arabidopsis thaliana (Mouse-ear cress)	397	cytosol [GO:0005829]; integral component of membrane [GO:0016021]; pollen development [GO:0009555]	GO:0005829; GO:0009555; GO:0016021	Q9CA69_ARATH	At1g74450 F1M20.13 F1M20_13	Arabidopsis thaliana (Mouse-ear cress)	Q9CA69_ARATH	unreviewed	At1g74450 F1M20.13 F1M20_13	Arabidopsis thaliana (Mouse-ear cress)	397	GO:0005829; GO:0009555; GO:0016021	cytosol [GO:0005829]; integral component of membrane [GO:0016021]; pollen development [GO:0009555]	Q9CA69_ARATH	unreviewed	At1g74450/F1M20_13 (BPS1-like protein (DUF793))	At1g74450 F1M20.13 F1M20_13	Arabidopsis thaliana (Mouse-ear cress)	397	Q9CA69_ARATH	unreviewed	At1g74450/F1M20_13 (BPS1-like protein (DUF793))	At1g74450 F1M20.13 F1M20_13	Arabidopsis thaliana (Mouse-ear cress)
A_DN11236_c0_g1_i1	A_DN11236_c0_g1_i1|m.79747	PP224_ARATH	Pentatricopeptide repeat-containing protein At3g12770						XGD1_ARATH	Arabidopsis thaliana (Mouse-ear cress)	XGD1_ARATH	Arabidopsis thaliana (Mouse-ear cress)	500	XGD1_ARATH	reviewed	Xylogalacturonan beta-1,3-xylosyltransferase (EC 2.4.2.41) (Protein XYLOGALACTURONAN DEFICIENT 1)	Arabidopsis thaliana (Mouse-ear cress)	500	GO:0000139; GO:0005768; GO:0005794; GO:0005802; GO:0006486; GO:0010398; GO:0016021; GO:0035252; GO:0045489; GO:0071555; GO:0102983	endosome [GO:0005768]; Golgi apparatus [GO:0005794]; Golgi membrane [GO:0000139]; integral component of membrane [GO:0016021]; trans-Golgi network [GO:0005802]; UDP-xylosyltransferase activity [GO:0035252]; xylogalacturonan beta-1,3-xylosyltransferase activity [GO:0102983]; cell wall organization [GO:0071555]; pectin biosynthetic process [GO:0045489]; protein glycosylation [GO:0006486]; xylogalac…	XGD1_ARATH	reviewed	Xylogalacturonan beta-1,3-xylosyltransferase (EC 2.4.2.41) (Protein XYLOGALACTURONAN DEFICIENT 1)	XGD1 At5g33290 F19N2.10	Arabidopsis thaliana (Mouse-ear cress)	500	endosome [GO:0005768]; Golgi apparatus [GO:0005794]; Golgi membrane [GO:0000139]; integral component of membrane [GO:0016021]; trans-Golgi network [GO:0005802]; UDP-xylosyltransferase activity [GO:0035252]; xylogalacturonan beta-1,3-xylosyltransferase activity [GO:0102983]; cell wall organization [GO:0071555]; pectin biosynthetic process [GO:0045489]; protein glycosylation [GO:0006486]; xylogalac…	GO:0000139; GO:0005768; GO:0005794; GO:0005802; GO:0006486; GO:0010398; GO:0016021; GO:0035252; GO:0045489; GO:0071555; GO:0102983	XGD1_ARATH	XGD1 At5g33290 F19N2.10	Arabidopsis thaliana (Mouse-ear cress)	XGD1_ARATH	reviewed	XGD1 At5g33290 F19N2.10	Arabidopsis thaliana (Mouse-ear cress)	500	GO:0000139; GO:0005768; GO:0005794; GO:0005802; GO:0006486; GO:0010398; GO:0016021; GO:0035252; GO:0045489; GO:0071555; GO:0102983	endosome [GO:0005768]; Golgi apparatus [GO:0005794]; Golgi membrane [GO:0000139]; integral component of membrane [GO:0016021]; trans-Golgi network [GO:0005802]; UDP-xylosyltransferase activity [GO:0035252]; xylogalacturonan beta-1,3-xylosyltransferase activity [GO:0102983]; cell wall organization [GO:0071555]; pectin biosynthetic process [GO:0045489]; protein glycosylation [GO:0006486]; xylogalac…	XGD1_ARATH	reviewed	Xylogalacturonan beta-1,3-xylosyltransferase (EC 2.4.2.41) (Protein XYLOGALACTURONAN DEFICIENT 1)	XGD1 At5g33290 F19N2.10	Arabidopsis thaliana (Mouse-ear cress)	500	XGD1_ARATH	reviewed	Xylogalacturonan beta-1,3-xylosyltransferase (EC 2.4.2.41) (Protein XYLOGALACTURONAN DEFICIENT 1)	XGD1 At5g33290 F19N2.10	Arabidopsis thaliana (Mouse-ear cress)
A_DN11243_c0_g1_i1	A_DN11243_c0_g1_i1|m.79736	LBD36_ARATH	LOB domain-containing protein 36 (ASYMMETRIC LEAVES 2-like protein 1) (AS2-like protein 1)						F4JTS8_ARATH	Arabidopsis thaliana (Mouse-ear cress)	F4JTS8_ARATH	Arabidopsis thaliana (Mouse-ear cress)	2729	F4JTS8_ARATH	unreviewed	Histidine kinase-, DNA gyrase B-, and HSP90-like ATPase family protein	Arabidopsis thaliana (Mouse-ear cress)	2729	GO:0001708; GO:0005634; GO:0009793; GO:0009926; GO:0010305; GO:0016301; GO:0019827; GO:0048364	nucleus [GO:0005634]; kinase activity [GO:0016301]; auxin polar transport [GO:0009926]; cell fate specification [GO:0001708]; embryo development ending in seed dormancy [GO:0009793]; leaf vascular tissue pattern formation [GO:0010305]; root development [GO:0048364]; stem cell population maintenance [GO:0019827]	F4JTS8_ARATH	unreviewed	Histidine kinase-, DNA gyrase B-, and HSP90-like ATPase family protein	NOV EMB2597 EMBRYO DEFECTIVE 2597 NO VEIN At4g13750 F18A5.140 F18A5_140	Arabidopsis thaliana (Mouse-ear cress)	2729	nucleus [GO:0005634]; kinase activity [GO:0016301]; auxin polar transport [GO:0009926]; cell fate specification [GO:0001708]; embryo development ending in seed dormancy [GO:0009793]; leaf vascular tissue pattern formation [GO:0010305]; root development [GO:0048364]; stem cell population maintenance [GO:0019827]	GO:0001708; GO:0005634; GO:0009793; GO:0009926; GO:0010305; GO:0016301; GO:0019827; GO:0048364	F4JTS8_ARATH	NOV EMB2597 EMBRYO DEFECTIVE 2597 NO VEIN At4g13750 F18A5.140 F18A5_140	Arabidopsis thaliana (Mouse-ear cress)	F4JTS8_ARATH	unreviewed	NOV EMB2597 EMBRYO DEFECTIVE 2597 NO VEIN At4g13750 F18A5.140 F18A5_140	Arabidopsis thaliana (Mouse-ear cress)	2729	GO:0001708; GO:0005634; GO:0009793; GO:0009926; GO:0010305; GO:0016301; GO:0019827; GO:0048364	nucleus [GO:0005634]; kinase activity [GO:0016301]; auxin polar transport [GO:0009926]; cell fate specification [GO:0001708]; embryo development ending in seed dormancy [GO:0009793]; leaf vascular tissue pattern formation [GO:0010305]; root development [GO:0048364]; stem cell population maintenance [GO:0019827]	F4JTS8_ARATH	unreviewed	Histidine kinase-, DNA gyrase B-, and HSP90-like ATPase family protein	NOV EMB2597 EMBRYO DEFECTIVE 2597 NO VEIN At4g13750 F18A5.140 F18A5_140	Arabidopsis thaliana (Mouse-ear cress)	2729	F4JTS8_ARATH	unreviewed	Histidine kinase-, DNA gyrase B-, and HSP90-like ATPase family protein	NOV EMB2597 EMBRYO DEFECTIVE 2597 NO VEIN At4g13750 F18A5.140 F18A5_140	Arabidopsis thaliana (Mouse-ear cress)
A_DN11254_c0_g1_i1	A_DN11254_c0_g1_i1|m.79742	B9RYP6_RICCO	Heat shock protein, putative (EC 1.3.1.74)						CNG18_ARATH	Arabidopsis thaliana (Mouse-ear cress)	CNG18_ARATH	Arabidopsis thaliana (Mouse-ear cress)	706	CNG18_ARATH	reviewed	Cyclic nucleotide-gated ion channel 18 (Cyclic nucleotide- and calmodulin-regulated ion channel 18)	Arabidopsis thaliana (Mouse-ear cress)	706	GO:0005249; GO:0005262; GO:0005516; GO:0005887; GO:0006874; GO:0009860; GO:0016324; GO:0030552; GO:0030553; GO:0030659; GO:0042391	apical plasma membrane [GO:0016324]; cytoplasmic vesicle membrane [GO:0030659]; integral component of plasma membrane [GO:0005887]; calcium channel activity [GO:0005262]; calmodulin binding [GO:0005516]; cAMP binding [GO:0030552]; cGMP binding [GO:0030553]; voltage-gated potassium channel activity [GO:0005249]; cellular calcium ion homeostasis [GO:0006874]; pollen tube growth [GO:0009860]; regula…	CNG18_ARATH	reviewed	Cyclic nucleotide-gated ion channel 18 (Cyclic nucleotide- and calmodulin-regulated ion channel 18)	CNGC18 At5g14870 T9L3_170	Arabidopsis thaliana (Mouse-ear cress)	706	apical plasma membrane [GO:0016324]; cytoplasmic vesicle membrane [GO:0030659]; integral component of plasma membrane [GO:0005887]; calcium channel activity [GO:0005262]; calmodulin binding [GO:0005516]; cAMP binding [GO:0030552]; cGMP binding [GO:0030553]; voltage-gated potassium channel activity [GO:0005249]; cellular calcium ion homeostasis [GO:0006874]; pollen tube growth [GO:0009860]; regula…	GO:0005249; GO:0005262; GO:0005516; GO:0005887; GO:0006874; GO:0009860; GO:0016324; GO:0030552; GO:0030553; GO:0030659; GO:0042391	CNG18_ARATH	CNGC18 At5g14870 T9L3_170	Arabidopsis thaliana (Mouse-ear cress)	CNG18_ARATH	reviewed	CNGC18 At5g14870 T9L3_170	Arabidopsis thaliana (Mouse-ear cress)	706	GO:0005249; GO:0005262; GO:0005516; GO:0005887; GO:0006874; GO:0009860; GO:0016324; GO:0030552; GO:0030553; GO:0030659; GO:0042391	apical plasma membrane [GO:0016324]; cytoplasmic vesicle membrane [GO:0030659]; integral component of plasma membrane [GO:0005887]; calcium channel activity [GO:0005262]; calmodulin binding [GO:0005516]; cAMP binding [GO:0030552]; cGMP binding [GO:0030553]; voltage-gated potassium channel activity [GO:0005249]; cellular calcium ion homeostasis [GO:0006874]; pollen tube growth [GO:0009860]; regula…	CNG18_ARATH	reviewed	Cyclic nucleotide-gated ion channel 18 (Cyclic nucleotide- and calmodulin-regulated ion channel 18)	CNGC18 At5g14870 T9L3_170	Arabidopsis thaliana (Mouse-ear cress)	706	CNG18_ARATH	reviewed	Cyclic nucleotide-gated ion channel 18 (Cyclic nucleotide- and calmodulin-regulated ion channel 18)	CNGC18 At5g14870 T9L3_170	Arabidopsis thaliana (Mouse-ear cress)
A_DN11262_c0_g1_i1	A_DN11262_c0_g1_i1|m.79739	CALM1_ARATH	Calmodulin-1 (CaM-1)						FBK67_ARATH	Arabidopsis thaliana (Mouse-ear cress)	FBK67_ARATH	Arabidopsis thaliana (Mouse-ear cress)	364	FBK67_ARATH	reviewed	F-box/kelch-repeat protein At3g23880	Arabidopsis thaliana (Mouse-ear cress)	364	GO:0004842; GO:0005634; GO:0031146	nucleus [GO:0005634]; ubiquitin-protein transferase activity [GO:0004842]; SCF-dependent proteasomal ubiquitin-dependent protein catabolic process [GO:0031146]	FBK67_ARATH	reviewed	F-box/kelch-repeat protein At3g23880	At3g23880 F14O13.7	Arabidopsis thaliana (Mouse-ear cress)	364	nucleus [GO:0005634]; ubiquitin-protein transferase activity [GO:0004842]; SCF-dependent proteasomal ubiquitin-dependent protein catabolic process [GO:0031146]	GO:0004842; GO:0005634; GO:0031146	FBK67_ARATH	At3g23880 F14O13.7	Arabidopsis thaliana (Mouse-ear cress)	FBK67_ARATH	reviewed	At3g23880 F14O13.7	Arabidopsis thaliana (Mouse-ear cress)	364	GO:0004842; GO:0005634; GO:0031146	nucleus [GO:0005634]; ubiquitin-protein transferase activity [GO:0004842]; SCF-dependent proteasomal ubiquitin-dependent protein catabolic process [GO:0031146]	FBK67_ARATH	reviewed	F-box/kelch-repeat protein At3g23880	At3g23880 F14O13.7	Arabidopsis thaliana (Mouse-ear cress)	364	FBK67_ARATH	reviewed	F-box/kelch-repeat protein At3g23880	At3g23880 F14O13.7	Arabidopsis thaliana (Mouse-ear cress)
A_DN11269_c0_g1_i1	A_DN11269_c0_g1_i1|m.79734	FK121_ARATH	F-box/kelch-repeat protein At5g48990						ATH1_ARATH	Arabidopsis thaliana (Mouse-ear cress)	ATH1_ARATH	Arabidopsis thaliana (Mouse-ear cress)	473	ATH1_ARATH	reviewed	Homeobox protein ATH1	Arabidopsis thaliana (Mouse-ear cress)	473	GO:0003677; GO:0003700; GO:0005634; GO:0006351; GO:0008285; GO:0009640; GO:0010227; GO:0010228; GO:0010371; GO:0043565; GO:0090470	nucleus [GO:0005634]; DNA binding [GO:0003677]; DNA-binding transcription factor activity [GO:0003700]; sequence-specific DNA binding [GO:0043565]; floral organ abscission [GO:0010227]; negative regulation of cell proliferation [GO:0008285]; photomorphogenesis [GO:0009640]; regulation of gibberellin biosynthetic process [GO:0010371]; shoot organ boundary specification [GO:0090470]; transcription,…	ATH1_ARATH	reviewed	Homeobox protein ATH1	ATH1 At4g32980 F26P21.100	Arabidopsis thaliana (Mouse-ear cress)	473	nucleus [GO:0005634]; DNA binding [GO:0003677]; DNA-binding transcription factor activity [GO:0003700]; sequence-specific DNA binding [GO:0043565]; floral organ abscission [GO:0010227]; negative regulation of cell proliferation [GO:0008285]; photomorphogenesis [GO:0009640]; regulation of gibberellin biosynthetic process [GO:0010371]; shoot organ boundary specification [GO:0090470]; transcription,…	GO:0003677; GO:0003700; GO:0005634; GO:0006351; GO:0008285; GO:0009640; GO:0010227; GO:0010228; GO:0010371; GO:0043565; GO:0090470	ATH1_ARATH	ATH1 At4g32980 F26P21.100	Arabidopsis thaliana (Mouse-ear cress)	ATH1_ARATH	reviewed	ATH1 At4g32980 F26P21.100	Arabidopsis thaliana (Mouse-ear cress)	473	GO:0003677; GO:0003700; GO:0005634; GO:0006351; GO:0008285; GO:0009640; GO:0010227; GO:0010228; GO:0010371; GO:0043565; GO:0090470	nucleus [GO:0005634]; DNA binding [GO:0003677]; DNA-binding transcription factor activity [GO:0003700]; sequence-specific DNA binding [GO:0043565]; floral organ abscission [GO:0010227]; negative regulation of cell proliferation [GO:0008285]; photomorphogenesis [GO:0009640]; regulation of gibberellin biosynthetic process [GO:0010371]; shoot organ boundary specification [GO:0090470]; transcription,…	ATH1_ARATH	reviewed	Homeobox protein ATH1	ATH1 At4g32980 F26P21.100	Arabidopsis thaliana (Mouse-ear cress)	473	ATH1_ARATH	reviewed	Homeobox protein ATH1	ATH1 At4g32980 F26P21.100	Arabidopsis thaliana (Mouse-ear cress)
A_DN11289_c0_g1_i1	A_DN11289_c0_g1_i1|m.79740	PPR19_ARATH	Pentatricopeptide repeat-containing protein At1g07590, mitochondrial						POHS1_ARATH	Arabidopsis thaliana (Mouse-ear cress)	POHS1_ARATH	Arabidopsis thaliana (Mouse-ear cress)	349	POHS1_ARATH	reviewed	Protein POOR HOMOLOGOUS SYNAPSIS 1	Arabidopsis thaliana (Mouse-ear cress)	349	GO:0005737; GO:0007129	cytoplasm [GO:0005737]; synapsis [GO:0007129]	POHS1_ARATH	reviewed	Protein POOR HOMOLOGOUS SYNAPSIS 1	PHS1 At1g10710 T16B5.15	Arabidopsis thaliana (Mouse-ear cress)	349	cytoplasm [GO:0005737]; synapsis [GO:0007129]	GO:0005737; GO:0007129	POHS1_ARATH	PHS1 At1g10710 T16B5.15	Arabidopsis thaliana (Mouse-ear cress)	POHS1_ARATH	reviewed	PHS1 At1g10710 T16B5.15	Arabidopsis thaliana (Mouse-ear cress)	349	GO:0005737; GO:0007129	cytoplasm [GO:0005737]; synapsis [GO:0007129]	POHS1_ARATH	reviewed	Protein POOR HOMOLOGOUS SYNAPSIS 1	PHS1 At1g10710 T16B5.15	Arabidopsis thaliana (Mouse-ear cress)	349	POHS1_ARATH	reviewed	Protein POOR HOMOLOGOUS SYNAPSIS 1	PHS1 At1g10710 T16B5.15	Arabidopsis thaliana (Mouse-ear cress)
A_DN11300_c0_g1_i1	A_DN11300_c0_g1_i1|m.89308	F4IT48_ARATH	Ribosomal protein L30/L7 family protein						MTND2_ARATH	Arabidopsis thaliana (Mouse-ear cress)	MTND2_ARATH	Arabidopsis thaliana (Mouse-ear cress)	192	MTND2_ARATH	reviewed	1,2-dihydroxy-3-keto-5-methylthiopentene dioxygenase 2 (EC 1.13.11.54) (Acireductone dioxygenase (Fe(2+)-requiring) 2) (ARD 2) (Fe-ARD 2)	Arabidopsis thaliana (Mouse-ear cress)	192	GO:0005506; GO:0005634; GO:0005737; GO:0006555; GO:0010309; GO:0019509; GO:0051302	cytoplasm [GO:0005737]; nucleus [GO:0005634]; acireductone dioxygenase [iron(II)-requiring] activity [GO:0010309]; iron ion binding [GO:0005506]; L-methionine salvage from methylthioadenosine [GO:0019509]; methionine metabolic process [GO:0006555]; regulation of cell division [GO:0051302]	MTND2_ARATH	reviewed	1,2-dihydroxy-3-keto-5-methylthiopentene dioxygenase 2 (EC 1.13.11.54) (Acireductone dioxygenase (Fe(2+)-requiring) 2) (ARD 2) (Fe-ARD 2)	ARD2 At4g14716 dl3395c FCAALL.100	Arabidopsis thaliana (Mouse-ear cress)	192	cytoplasm [GO:0005737]; nucleus [GO:0005634]; acireductone dioxygenase [iron(II)-requiring] activity [GO:0010309]; iron ion binding [GO:0005506]; L-methionine salvage from methylthioadenosine [GO:0019509]; methionine metabolic process [GO:0006555]; regulation of cell division [GO:0051302]	GO:0005506; GO:0005634; GO:0005737; GO:0006555; GO:0010309; GO:0019509; GO:0051302	MTND2_ARATH	ARD2 At4g14716 dl3395c FCAALL.100	Arabidopsis thaliana (Mouse-ear cress)	MTND2_ARATH	reviewed	ARD2 At4g14716 dl3395c FCAALL.100	Arabidopsis thaliana (Mouse-ear cress)	192	GO:0005506; GO:0005634; GO:0005737; GO:0006555; GO:0010309; GO:0019509; GO:0051302	cytoplasm [GO:0005737]; nucleus [GO:0005634]; acireductone dioxygenase [iron(II)-requiring] activity [GO:0010309]; iron ion binding [GO:0005506]; L-methionine salvage from methylthioadenosine [GO:0019509]; methionine metabolic process [GO:0006555]; regulation of cell division [GO:0051302]	MTND2_ARATH	reviewed	1,2-dihydroxy-3-keto-5-methylthiopentene dioxygenase 2 (EC 1.13.11.54) (Acireductone dioxygenase (Fe(2+)-requiring) 2) (ARD 2) (Fe-ARD 2)	ARD2 At4g14716 dl3395c FCAALL.100	Arabidopsis thaliana (Mouse-ear cress)	192	MTND2_ARATH	reviewed	1,2-dihydroxy-3-keto-5-methylthiopentene dioxygenase 2 (EC 1.13.11.54) (Acireductone dioxygenase (Fe(2+)-requiring) 2) (ARD 2) (Fe-ARD 2)	ARD2 At4g14716 dl3395c FCAALL.100	Arabidopsis thaliana (Mouse-ear cress)
A_DN11308_c0_g1_i1	A_DN11308_c0_g1_i1|m.89305	MSH1_ARATH	DNA mismatch repair protein MSH1, mitochondrial (AtMSH1) (MutS protein homolog 1) (Protein CHLOROPLAST MUTATOR)						O22146_ARATH	Arabidopsis thaliana (Mouse-ear cress)	O22146_ARATH	Arabidopsis thaliana (Mouse-ear cress)	425	O22146_ARATH	unreviewed	Myosin-4 protein (DUF641)	Arabidopsis thaliana (Mouse-ear cress)	425	GO:0005774	vacuolar membrane [GO:0005774]	O22146_ARATH	unreviewed	Myosin-4 protein (DUF641)	At2g45260 F4L23.23	Arabidopsis thaliana (Mouse-ear cress)	425	vacuolar membrane [GO:0005774]	GO:0005774	O22146_ARATH	At2g45260 F4L23.23	Arabidopsis thaliana (Mouse-ear cress)	O22146_ARATH	unreviewed	At2g45260 F4L23.23	Arabidopsis thaliana (Mouse-ear cress)	425	GO:0005774	vacuolar membrane [GO:0005774]	O22146_ARATH	unreviewed	Myosin-4 protein (DUF641)	At2g45260 F4L23.23	Arabidopsis thaliana (Mouse-ear cress)	425	O22146_ARATH	unreviewed	Myosin-4 protein (DUF641)	At2g45260 F4L23.23	Arabidopsis thaliana (Mouse-ear cress)
A_DN11308_c0_g1_i2	A_DN11308_c0_g1_i2|m.89306	MSH1_ARATH	DNA mismatch repair protein MSH1, mitochondrial (AtMSH1) (MutS protein homolog 1) (Protein CHLOROPLAST MUTATOR)						MD37A_ARATH	Arabidopsis thaliana (Mouse-ear cress)	MD37A_ARATH	Arabidopsis thaliana (Mouse-ear cress)	669	MD37A_ARATH	reviewed	Mediator of RNA polymerase II transcription subunit 37a (Heat shock 70 kDa protein 11) (Heat shock protein 70-11) (AtHsp70-11) (Luminal-binding protein 1) (AtBP1) (BiP1)	Arabidopsis thaliana (Mouse-ear cress)	669	GO:0005524; GO:0005618; GO:0005773; GO:0005774; GO:0005783; GO:0005788; GO:0005794; GO:0005829; GO:0005886; GO:0006351; GO:0006355; GO:0009506; GO:0009507; GO:0016592; GO:0030433	cell wall [GO:0005618]; chloroplast [GO:0009507]; cytosol [GO:0005829]; endoplasmic reticulum [GO:0005783]; endoplasmic reticulum lumen [GO:0005788]; Golgi apparatus [GO:0005794]; mediator complex [GO:0016592]; plasma membrane [GO:0005886]; plasmodesma [GO:0009506]; vacuolar membrane [GO:0005774]; vacuole [GO:0005773]; ATP binding [GO:0005524]; regulation of transcription, DNA-templated [GO:00063…	MD37A_ARATH	reviewed	Mediator of RNA polymerase II transcription subunit 37a (Heat shock 70 kDa protein 11) (Heat shock protein 70-11) (AtHsp70-11) (Luminal-binding protein 1) (AtBP1) (BiP1)	MED37A BIP1 HSP70-11 MED37_5 At5g28540 T26D3.10 T26D3_50	Arabidopsis thaliana (Mouse-ear cress)	669	cell wall [GO:0005618]; chloroplast [GO:0009507]; cytosol [GO:0005829]; endoplasmic reticulum [GO:0005783]; endoplasmic reticulum lumen [GO:0005788]; Golgi apparatus [GO:0005794]; mediator complex [GO:0016592]; plasma membrane [GO:0005886]; plasmodesma [GO:0009506]; vacuolar membrane [GO:0005774]; vacuole [GO:0005773]; ATP binding [GO:0005524]; regulation of transcription, DNA-templated [GO:00063…	GO:0005524; GO:0005618; GO:0005773; GO:0005774; GO:0005783; GO:0005788; GO:0005794; GO:0005829; GO:0005886; GO:0006351; GO:0006355; GO:0009506; GO:0009507; GO:0016592; GO:0030433	MD37A_ARATH	MED37A BIP1 HSP70-11 MED37_5 At5g28540 T26D3.10 T26D3_50	Arabidopsis thaliana (Mouse-ear cress)	MD37A_ARATH	reviewed	MED37A BIP1 HSP70-11 MED37_5 At5g28540 T26D3.10 T26D3_50	Arabidopsis thaliana (Mouse-ear cress)	669	GO:0005524; GO:0005618; GO:0005773; GO:0005774; GO:0005783; GO:0005788; GO:0005794; GO:0005829; GO:0005886; GO:0006351; GO:0006355; GO:0009506; GO:0009507; GO:0016592; GO:0030433	cell wall [GO:0005618]; chloroplast [GO:0009507]; cytosol [GO:0005829]; endoplasmic reticulum [GO:0005783]; endoplasmic reticulum lumen [GO:0005788]; Golgi apparatus [GO:0005794]; mediator complex [GO:0016592]; plasma membrane [GO:0005886]; plasmodesma [GO:0009506]; vacuolar membrane [GO:0005774]; vacuole [GO:0005773]; ATP binding [GO:0005524]; regulation of transcription, DNA-templated [GO:00063…	MD37A_ARATH	reviewed	Mediator of RNA polymerase II transcription subunit 37a (Heat shock 70 kDa protein 11) (Heat shock protein 70-11) (AtHsp70-11) (Luminal-binding protein 1) (AtBP1) (BiP1)	MED37A BIP1 HSP70-11 MED37_5 At5g28540 T26D3.10 T26D3_50	Arabidopsis thaliana (Mouse-ear cress)	669	MD37A_ARATH	reviewed	Mediator of RNA polymerase II transcription subunit 37a (Heat shock 70 kDa protein 11) (Heat shock protein 70-11) (AtHsp70-11) (Luminal-binding protein 1) (AtBP1) (BiP1)	MED37A BIP1 HSP70-11 MED37_5 At5g28540 T26D3.10 T26D3_50	Arabidopsis thaliana (Mouse-ear cress)
A_DN11331_c0_g1_i1	A_DN11331_c0_g1_i1|m.89295	Q9FNN0_ARATH	Calcium-binding EF hand family protein						U5HUF9_NICBE	Nicotiana benthamiana	U5HUF9_NICBE	Nicotiana benthamiana	420	U5HUF9_NICBE	unreviewed	MIP1.1a	Nicotiana benthamiana	420	GO:0005524; GO:0005634; GO:0006457; GO:0009408; GO:0031072; GO:0046872; GO:0051082	nucleus [GO:0005634]; ATP binding [GO:0005524]; heat shock protein binding [GO:0031072]; metal ion binding [GO:0046872]; unfolded protein binding [GO:0051082]; protein folding [GO:0006457]; response to heat [GO:0009408]	U5HUF9_NICBE	unreviewed	MIP1.1a	MIP1	Nicotiana benthamiana	420	nucleus [GO:0005634]; ATP binding [GO:0005524]; heat shock protein binding [GO:0031072]; metal ion binding [GO:0046872]; unfolded protein binding [GO:0051082]; protein folding [GO:0006457]; response to heat [GO:0009408]	GO:0005524; GO:0005634; GO:0006457; GO:0009408; GO:0031072; GO:0046872; GO:0051082	U5HUF9_NICBE	MIP1	Nicotiana benthamiana	U5HUF9_NICBE	unreviewed	MIP1	Nicotiana benthamiana	420	GO:0005524; GO:0005634; GO:0006457; GO:0009408; GO:0031072; GO:0046872; GO:0051082	nucleus [GO:0005634]; ATP binding [GO:0005524]; heat shock protein binding [GO:0031072]; metal ion binding [GO:0046872]; unfolded protein binding [GO:0051082]; protein folding [GO:0006457]; response to heat [GO:0009408]	U5HUF9_NICBE	unreviewed	MIP1.1a	MIP1	Nicotiana benthamiana	420	U5HUF9_NICBE	unreviewed	MIP1.1a	MIP1	Nicotiana benthamiana
A_DN11347_c0_g1_i1	A_DN11347_c0_g1_i1|m.89297	Q9FMF3_ARATH	AT5G64360 protein (At5g64360) (Chaperone DnaJ-domain superfamily protein) (Emb|CAB89376.1)						PP285_ARATH	Arabidopsis thaliana (Mouse-ear cress)	PP285_ARATH	Arabidopsis thaliana (Mouse-ear cress)	890	PP285_ARATH	reviewed	Pentatricopeptide repeat-containing protein At3g57430, chloroplastic (Protein ORGANELLE TRANSCRIPT PROCESSING 84)	Arabidopsis thaliana (Mouse-ear cress)	890	GO:0003723; GO:0004519; GO:0006397; GO:0008270; GO:0009451; GO:0009507; GO:0031425	chloroplast [GO:0009507]; endonuclease activity [GO:0004519]; RNA binding [GO:0003723]; zinc ion binding [GO:0008270]; chloroplast RNA processing [GO:0031425]; mRNA processing [GO:0006397]; RNA modification [GO:0009451]	PP285_ARATH	reviewed	Pentatricopeptide repeat-containing protein At3g57430, chloroplastic (Protein ORGANELLE TRANSCRIPT PROCESSING 84)	PCMP-H81 OTP84 At3g57430 T8H10.30	Arabidopsis thaliana (Mouse-ear cress)	890	chloroplast [GO:0009507]; endonuclease activity [GO:0004519]; RNA binding [GO:0003723]; zinc ion binding [GO:0008270]; chloroplast RNA processing [GO:0031425]; mRNA processing [GO:0006397]; RNA modification [GO:0009451]	GO:0003723; GO:0004519; GO:0006397; GO:0008270; GO:0009451; GO:0009507; GO:0031425	PP285_ARATH	PCMP-H81 OTP84 At3g57430 T8H10.30	Arabidopsis thaliana (Mouse-ear cress)	PP285_ARATH	reviewed	PCMP-H81 OTP84 At3g57430 T8H10.30	Arabidopsis thaliana (Mouse-ear cress)	890	GO:0003723; GO:0004519; GO:0006397; GO:0008270; GO:0009451; GO:0009507; GO:0031425	chloroplast [GO:0009507]; endonuclease activity [GO:0004519]; RNA binding [GO:0003723]; zinc ion binding [GO:0008270]; chloroplast RNA processing [GO:0031425]; mRNA processing [GO:0006397]; RNA modification [GO:0009451]	PP285_ARATH	reviewed	Pentatricopeptide repeat-containing protein At3g57430, chloroplastic (Protein ORGANELLE TRANSCRIPT PROCESSING 84)	PCMP-H81 OTP84 At3g57430 T8H10.30	Arabidopsis thaliana (Mouse-ear cress)	890	PP285_ARATH	reviewed	Pentatricopeptide repeat-containing protein At3g57430, chloroplastic (Protein ORGANELLE TRANSCRIPT PROCESSING 84)	PCMP-H81 OTP84 At3g57430 T8H10.30	Arabidopsis thaliana (Mouse-ear cress)
A_DN11357_c0_g1_i1	A_DN11357_c0_g1_i1|m.89302	A0A1D6JZU3_MAIZE	Pathogenesis-related protein 10						A2IBF9_GOSHI	Gossypium hirsutum (Upland cotton) (Gossypium mexicanum)	A2IBF9_GOSHI	Gossypium hirsutum (Upland cotton) (Gossypium mexicanum)	368	A2IBF9_GOSHI	unreviewed	Flavanone-3-hydroxylase	Gossypium hirsutum (Upland cotton) (Gossypium mexicanum)	368	GO:0016491; GO:0043473; GO:0046872	metal ion binding [GO:0046872]; oxidoreductase activity [GO:0016491]; pigmentation [GO:0043473]	A2IBF9_GOSHI	unreviewed	Flavanone-3-hydroxylase		Gossypium hirsutum (Upland cotton) (Gossypium mexicanum)	368	metal ion binding [GO:0046872]; oxidoreductase activity [GO:0016491]; pigmentation [GO:0043473]	GO:0016491; GO:0043473; GO:0046872	A2IBF9_GOSHI		Gossypium hirsutum (Upland cotton) (Gossypium mexicanum)	A2IBF9_GOSHI	unreviewed		Gossypium hirsutum (Upland cotton) (Gossypium mexicanum)	368	GO:0016491; GO:0043473; GO:0046872	metal ion binding [GO:0046872]; oxidoreductase activity [GO:0016491]; pigmentation [GO:0043473]	A2IBF9_GOSHI	unreviewed	Flavanone-3-hydroxylase		Gossypium hirsutum (Upland cotton) (Gossypium mexicanum)	368	A2IBF9_GOSHI	unreviewed	Flavanone-3-hydroxylase		Gossypium hirsutum (Upland cotton) (Gossypium mexicanum)
A_DN11412_c0_g1_i1	A_DN11412_c0_g1_i1|m.102630	Q8RWG0_ARATH	Acyl-CoA N-acyltransferase with RING/FYVE/PHD-type zinc finger domain-containing protein (At2g36720) (Putative PHD-type zinc finger protein)						CDPKT_ARATH	Arabidopsis thaliana (Mouse-ear cress)	CDPKT_ARATH	Arabidopsis thaliana (Mouse-ear cress)	534	CDPKT_ARATH	reviewed	Calcium-dependent protein kinase 29 (EC 2.7.11.1)	Arabidopsis thaliana (Mouse-ear cress)	534	GO:0004683; GO:0005509; GO:0005516; GO:0005524; GO:0005634; GO:0005737; GO:0005886; GO:0009738; GO:0009931; GO:0018105; GO:0035556; GO:0046777	cytoplasm [GO:0005737]; nucleus [GO:0005634]; plasma membrane [GO:0005886]; ATP binding [GO:0005524]; calcium ion binding [GO:0005509]; calcium-dependent protein serine/threonine kinase activity [GO:0009931]; calmodulin binding [GO:0005516]; calmodulin-dependent protein kinase activity [GO:0004683]; abscisic acid-activated signaling pathway [GO:0009738]; intracellular signal transduction [GO:0035…	CDPKT_ARATH	reviewed	Calcium-dependent protein kinase 29 (EC 2.7.11.1)	CPK29 At1g76040 T4O12.25	Arabidopsis thaliana (Mouse-ear cress)	534	cytoplasm [GO:0005737]; nucleus [GO:0005634]; plasma membrane [GO:0005886]; ATP binding [GO:0005524]; calcium ion binding [GO:0005509]; calcium-dependent protein serine/threonine kinase activity [GO:0009931]; calmodulin binding [GO:0005516]; calmodulin-dependent protein kinase activity [GO:0004683]; abscisic acid-activated signaling pathway [GO:0009738]; intracellular signal transduction [GO:0035…	GO:0004683; GO:0005509; GO:0005516; GO:0005524; GO:0005634; GO:0005737; GO:0005886; GO:0009738; GO:0009931; GO:0018105; GO:0035556; GO:0046777	CDPKT_ARATH	CPK29 At1g76040 T4O12.25	Arabidopsis thaliana (Mouse-ear cress)	CDPKT_ARATH	reviewed	CPK29 At1g76040 T4O12.25	Arabidopsis thaliana (Mouse-ear cress)	534	GO:0004683; GO:0005509; GO:0005516; GO:0005524; GO:0005634; GO:0005737; GO:0005886; GO:0009738; GO:0009931; GO:0018105; GO:0035556; GO:0046777	cytoplasm [GO:0005737]; nucleus [GO:0005634]; plasma membrane [GO:0005886]; ATP binding [GO:0005524]; calcium ion binding [GO:0005509]; calcium-dependent protein serine/threonine kinase activity [GO:0009931]; calmodulin binding [GO:0005516]; calmodulin-dependent protein kinase activity [GO:0004683]; abscisic acid-activated signaling pathway [GO:0009738]; intracellular signal transduction [GO:0035…	CDPKT_ARATH	reviewed	Calcium-dependent protein kinase 29 (EC 2.7.11.1)	CPK29 At1g76040 T4O12.25	Arabidopsis thaliana (Mouse-ear cress)	534	CDPKT_ARATH	reviewed	Calcium-dependent protein kinase 29 (EC 2.7.11.1)	CPK29 At1g76040 T4O12.25	Arabidopsis thaliana (Mouse-ear cress)
A_DN11412_c0_g1_i2	A_DN11412_c0_g1_i2|m.102631	Q8RWG0_ARATH	Acyl-CoA N-acyltransferase with RING/FYVE/PHD-type zinc finger domain-containing protein (At2g36720) (Putative PHD-type zinc finger protein)						Q9M9L9_ARATH	Arabidopsis thaliana (Mouse-ear cress)	Q9M9L9_ARATH	Arabidopsis thaliana (Mouse-ear cress)	410	Q9M9L9_ARATH	unreviewed	F10A16.6 protein	Arabidopsis thaliana (Mouse-ear cress)	410	GO:0048868	pollen tube development [GO:0048868]	Q9M9L9_ARATH	unreviewed	F10A16.6 protein	At3g05770 F10A16.6 F10A16_6	Arabidopsis thaliana (Mouse-ear cress)	410	pollen tube development [GO:0048868]	GO:0048868	Q9M9L9_ARATH	At3g05770 F10A16.6 F10A16_6	Arabidopsis thaliana (Mouse-ear cress)	Q9M9L9_ARATH	unreviewed	At3g05770 F10A16.6 F10A16_6	Arabidopsis thaliana (Mouse-ear cress)	410	GO:0048868	pollen tube development [GO:0048868]	Q9M9L9_ARATH	unreviewed	F10A16.6 protein	At3g05770 F10A16.6 F10A16_6	Arabidopsis thaliana (Mouse-ear cress)	410	Q9M9L9_ARATH	unreviewed	F10A16.6 protein	At3g05770 F10A16.6 F10A16_6	Arabidopsis thaliana (Mouse-ear cress)
A_DN11429_c0_g1_i1	A_DN11429_c0_g1_i1|m.102629	Q9M0F5_ARATH	Acid phosphatase-like protein (HAD superfamily, subfamily IIIB acid phosphatase) (Putative acid phosphatase)						APG2_ARATH	Arabidopsis thaliana (Mouse-ear cress)	APG2_ARATH	Arabidopsis thaliana (Mouse-ear cress)	353	APG2_ARATH	reviewed	GDSL esterase/lipase APG (EC 3.1.1.-) (Extracellular lipase APG)	Arabidopsis thaliana (Mouse-ear cress)	353	GO:0016042; GO:0016788; GO:0048046	apoplast [GO:0048046]; hydrolase activity, acting on ester bonds [GO:0016788]; lipid catabolic process [GO:0016042]	APG2_ARATH	reviewed	GDSL esterase/lipase APG (EC 3.1.1.-) (Extracellular lipase APG)	APG At3g16370 MYA6.18 T2O4.2	Arabidopsis thaliana (Mouse-ear cress)	353	apoplast [GO:0048046]; hydrolase activity, acting on ester bonds [GO:0016788]; lipid catabolic process [GO:0016042]	GO:0016042; GO:0016788; GO:0048046	APG2_ARATH	APG At3g16370 MYA6.18 T2O4.2	Arabidopsis thaliana (Mouse-ear cress)	APG2_ARATH	reviewed	APG At3g16370 MYA6.18 T2O4.2	Arabidopsis thaliana (Mouse-ear cress)	353	GO:0016042; GO:0016788; GO:0048046	apoplast [GO:0048046]; hydrolase activity, acting on ester bonds [GO:0016788]; lipid catabolic process [GO:0016042]	APG2_ARATH	reviewed	GDSL esterase/lipase APG (EC 3.1.1.-) (Extracellular lipase APG)	APG At3g16370 MYA6.18 T2O4.2	Arabidopsis thaliana (Mouse-ear cress)	353	APG2_ARATH	reviewed	GDSL esterase/lipase APG (EC 3.1.1.-) (Extracellular lipase APG)	APG At3g16370 MYA6.18 T2O4.2	Arabidopsis thaliana (Mouse-ear cress)
A_DN11433_c0_g1_i1	A_DN11433_c0_g1_i1|m.102632	Q9SW43_ARATH	AT4g34920/F11I11_160 (PLC-like phosphodiesterases superfamily protein)						AB19G_ARATH	Arabidopsis thaliana (Mouse-ear cress)	AB19G_ARATH	Arabidopsis thaliana (Mouse-ear cress)	725	AB19G_ARATH	reviewed	ABC transporter G family member 19 (ABC transporter ABCG.19) (AtABCG19) (White-brown complex homolog protein 19) (AtWBC19)	Arabidopsis thaliana (Mouse-ear cress)	725	GO:0005524; GO:0005774; GO:0005775; GO:0005886; GO:0007034; GO:0016021; GO:0042626; GO:0042891	integral component of membrane [GO:0016021]; plasma membrane [GO:0005886]; vacuolar lumen [GO:0005775]; vacuolar membrane [GO:0005774]; ATP binding [GO:0005524]; ATPase activity, coupled to transmembrane movement of substances [GO:0042626]; antibiotic transport [GO:0042891]; vacuolar transport [GO:0007034]	AB19G_ARATH	reviewed	ABC transporter G family member 19 (ABC transporter ABCG.19) (AtABCG19) (White-brown complex homolog protein 19) (AtWBC19)	ABCG19 WBC19 At3g55130 T26I12.10	Arabidopsis thaliana (Mouse-ear cress)	725	integral component of membrane [GO:0016021]; plasma membrane [GO:0005886]; vacuolar lumen [GO:0005775]; vacuolar membrane [GO:0005774]; ATP binding [GO:0005524]; ATPase activity, coupled to transmembrane movement of substances [GO:0042626]; antibiotic transport [GO:0042891]; vacuolar transport [GO:0007034]	GO:0005524; GO:0005774; GO:0005775; GO:0005886; GO:0007034; GO:0016021; GO:0042626; GO:0042891	AB19G_ARATH	ABCG19 WBC19 At3g55130 T26I12.10	Arabidopsis thaliana (Mouse-ear cress)	AB19G_ARATH	reviewed	ABCG19 WBC19 At3g55130 T26I12.10	Arabidopsis thaliana (Mouse-ear cress)	725	GO:0005524; GO:0005774; GO:0005775; GO:0005886; GO:0007034; GO:0016021; GO:0042626; GO:0042891	integral component of membrane [GO:0016021]; plasma membrane [GO:0005886]; vacuolar lumen [GO:0005775]; vacuolar membrane [GO:0005774]; ATP binding [GO:0005524]; ATPase activity, coupled to transmembrane movement of substances [GO:0042626]; antibiotic transport [GO:0042891]; vacuolar transport [GO:0007034]	AB19G_ARATH	reviewed	ABC transporter G family member 19 (ABC transporter ABCG.19) (AtABCG19) (White-brown complex homolog protein 19) (AtWBC19)	ABCG19 WBC19 At3g55130 T26I12.10	Arabidopsis thaliana (Mouse-ear cress)	725	AB19G_ARATH	reviewed	ABC transporter G family member 19 (ABC transporter ABCG.19) (AtABCG19) (White-brown complex homolog protein 19) (AtWBC19)	ABCG19 WBC19 At3g55130 T26I12.10	Arabidopsis thaliana (Mouse-ear cress)
A_DN11435_c0_g2_i1	A_DN11435_c0_g2_i1|m.102628	Q9FH56_ARATH	Leucine-rich repeat (LRR) family protein (Similarity to elicitor-inducible receptor-like protein)						PP258_ARATH	Arabidopsis thaliana (Mouse-ear cress)	PP258_ARATH	Arabidopsis thaliana (Mouse-ear cress)	659	PP258_ARATH	reviewed	Pentatricopeptide repeat-containing protein At3g26782, mitochondrial	Arabidopsis thaliana (Mouse-ear cress)	659	GO:0003723; GO:0004519; GO:0005739; GO:0008270; GO:0009451; GO:0043231	intracellular membrane-bounded organelle [GO:0043231]; mitochondrion [GO:0005739]; endonuclease activity [GO:0004519]; RNA binding [GO:0003723]; zinc ion binding [GO:0008270]; RNA modification [GO:0009451]	PP258_ARATH	reviewed	Pentatricopeptide repeat-containing protein At3g26782, mitochondrial	PCMP-H34 At3g26782 MDJ14.8	Arabidopsis thaliana (Mouse-ear cress)	659	intracellular membrane-bounded organelle [GO:0043231]; mitochondrion [GO:0005739]; endonuclease activity [GO:0004519]; RNA binding [GO:0003723]; zinc ion binding [GO:0008270]; RNA modification [GO:0009451]	GO:0003723; GO:0004519; GO:0005739; GO:0008270; GO:0009451; GO:0043231	PP258_ARATH	PCMP-H34 At3g26782 MDJ14.8	Arabidopsis thaliana (Mouse-ear cress)	PP258_ARATH	reviewed	PCMP-H34 At3g26782 MDJ14.8	Arabidopsis thaliana (Mouse-ear cress)	659	GO:0003723; GO:0004519; GO:0005739; GO:0008270; GO:0009451; GO:0043231	intracellular membrane-bounded organelle [GO:0043231]; mitochondrion [GO:0005739]; endonuclease activity [GO:0004519]; RNA binding [GO:0003723]; zinc ion binding [GO:0008270]; RNA modification [GO:0009451]	PP258_ARATH	reviewed	Pentatricopeptide repeat-containing protein At3g26782, mitochondrial	PCMP-H34 At3g26782 MDJ14.8	Arabidopsis thaliana (Mouse-ear cress)	659	PP258_ARATH	reviewed	Pentatricopeptide repeat-containing protein At3g26782, mitochondrial	PCMP-H34 At3g26782 MDJ14.8	Arabidopsis thaliana (Mouse-ear cress)
A_DN11442_c0_g1_i1	A_DN11442_c0_g1_i1|m.102626	RL74_ARATH	60S ribosomal protein L7-4						Q9FF49_ARATH	Arabidopsis thaliana (Mouse-ear cress)	Q9FF49_ARATH	Arabidopsis thaliana (Mouse-ear cress)	704	Q9FF49_ARATH	unreviewed	Retroelement pol polyprotein-like (Zinc finger (C3HC4-type RING finger) family protein)	Arabidopsis thaliana (Mouse-ear cress)	704	GO:0005886	plasma membrane [GO:0005886]	Q9FF49_ARATH	unreviewed	Retroelement pol polyprotein-like (Zinc finger (C3HC4-type RING finger) family protein)	MUP24.2 MUP24_2 At5g60710	Arabidopsis thaliana (Mouse-ear cress)	704	plasma membrane [GO:0005886]	GO:0005886	Q9FF49_ARATH	MUP24.2 MUP24_2 At5g60710	Arabidopsis thaliana (Mouse-ear cress)	Q9FF49_ARATH	unreviewed	MUP24.2 MUP24_2 At5g60710	Arabidopsis thaliana (Mouse-ear cress)	704	GO:0005886	plasma membrane [GO:0005886]	Q9FF49_ARATH	unreviewed	Retroelement pol polyprotein-like (Zinc finger (C3HC4-type RING finger) family protein)	MUP24.2 MUP24_2 At5g60710	Arabidopsis thaliana (Mouse-ear cress)	704	Q9FF49_ARATH	unreviewed	Retroelement pol polyprotein-like (Zinc finger (C3HC4-type RING finger) family protein)	MUP24.2 MUP24_2 At5g60710	Arabidopsis thaliana (Mouse-ear cress)
A_DN11449_c0_g1_i1	A_DN11449_c0_g1_i1|m.102634	SWET1_ARATH	Bidirectional sugar transporter SWEET1 (AtSWEET1) (Protein SUGARS WILL EVENTUALLY BE EXPORTED TRANSPORTERS 1)						Q9LIE1_ARATH	Arabidopsis thaliana (Mouse-ear cress)	Q9LIE1_ARATH	Arabidopsis thaliana (Mouse-ear cress)	761	Q9LIE1_ARATH	unreviewed	HAT transposon superfamily (Transposase-like protein)	Arabidopsis thaliana (Mouse-ear cress)	761	GO:0003677; GO:0009506; GO:0046983	plasmodesma [GO:0009506]; DNA binding [GO:0003677]; protein dimerization activity [GO:0046983]	Q9LIE1_ARATH	unreviewed	HAT transposon superfamily (Transposase-like protein)	At3g22220	Arabidopsis thaliana (Mouse-ear cress)	761	plasmodesma [GO:0009506]; DNA binding [GO:0003677]; protein dimerization activity [GO:0046983]	GO:0003677; GO:0009506; GO:0046983	Q9LIE1_ARATH	At3g22220	Arabidopsis thaliana (Mouse-ear cress)	Q9LIE1_ARATH	unreviewed	At3g22220	Arabidopsis thaliana (Mouse-ear cress)	761	GO:0003677; GO:0009506; GO:0046983	plasmodesma [GO:0009506]; DNA binding [GO:0003677]; protein dimerization activity [GO:0046983]	Q9LIE1_ARATH	unreviewed	HAT transposon superfamily (Transposase-like protein)	At3g22220	Arabidopsis thaliana (Mouse-ear cress)	761	Q9LIE1_ARATH	unreviewed	HAT transposon superfamily (Transposase-like protein)	At3g22220	Arabidopsis thaliana (Mouse-ear cress)
A_DN11462_c0_g1_i1	A_DN11462_c0_g1_i1|m.102625	H6U1I8_TANCI	GDSL lipase-like protein (Type III-1 GDSL lipase) (Type III-2 GDSL lipase)						DRB8_ORYSJ	Oryza sativa subsp. japonica (Rice)	DRB8_ORYSJ	Oryza sativa subsp. japonica (Rice)	424	DRB8_ORYSJ	reviewed	Double-stranded RNA-binding protein 8 (dsRNA-binding protein 1) (OsDRB1) (dsRNA-binding protein 8)	Oryza sativa subsp. japonica (Rice)	424	GO:0003725; GO:0004525; GO:0005634; GO:0030422; GO:0031053; GO:0031054; GO:0090502	nucleus [GO:0005634]; double-stranded RNA binding [GO:0003725]; ribonuclease III activity [GO:0004525]; pre-miRNA processing [GO:0031054]; primary miRNA processing [GO:0031053]; production of siRNA involved in RNA interference [GO:0030422]; RNA phosphodiester bond hydrolysis, endonucleolytic [GO:0090502]	DRB8_ORYSJ	reviewed	Double-stranded RNA-binding protein 8 (dsRNA-binding protein 1) (OsDRB1) (dsRNA-binding protein 8)	DRB8 DRB1 Os12g0109900 LOC_Os12g01916	Oryza sativa subsp. japonica (Rice)	424	nucleus [GO:0005634]; double-stranded RNA binding [GO:0003725]; ribonuclease III activity [GO:0004525]; pre-miRNA processing [GO:0031054]; primary miRNA processing [GO:0031053]; production of siRNA involved in RNA interference [GO:0030422]; RNA phosphodiester bond hydrolysis, endonucleolytic [GO:0090502]	GO:0003725; GO:0004525; GO:0005634; GO:0030422; GO:0031053; GO:0031054; GO:0090502	DRB8_ORYSJ	DRB8 DRB1 Os12g0109900 LOC_Os12g01916	Oryza sativa subsp. japonica (Rice)	DRB8_ORYSJ	reviewed	DRB8 DRB1 Os12g0109900 LOC_Os12g01916	Oryza sativa subsp. japonica (Rice)	424	GO:0003725; GO:0004525; GO:0005634; GO:0030422; GO:0031053; GO:0031054; GO:0090502	nucleus [GO:0005634]; double-stranded RNA binding [GO:0003725]; ribonuclease III activity [GO:0004525]; pre-miRNA processing [GO:0031054]; primary miRNA processing [GO:0031053]; production of siRNA involved in RNA interference [GO:0030422]; RNA phosphodiester bond hydrolysis, endonucleolytic [GO:0090502]	DRB8_ORYSJ	reviewed	Double-stranded RNA-binding protein 8 (dsRNA-binding protein 1) (OsDRB1) (dsRNA-binding protein 8)	DRB8 DRB1 Os12g0109900 LOC_Os12g01916	Oryza sativa subsp. japonica (Rice)	424	DRB8_ORYSJ	reviewed	Double-stranded RNA-binding protein 8 (dsRNA-binding protein 1) (OsDRB1) (dsRNA-binding protein 8)	DRB8 DRB1 Os12g0109900 LOC_Os12g01916	Oryza sativa subsp. japonica (Rice)
A_DN11490_c0_g1_i1	A_DN11490_c0_g1_i1|m.102636	P2C06_ARATH	Probable protein phosphatase 2C 6 (AtPP2C06) (EC 3.1.3.16)						PKS1_ARATH	Arabidopsis thaliana (Mouse-ear cress)	PKS1_ARATH	Arabidopsis thaliana (Mouse-ear cress)	439	PKS1_ARATH	reviewed	Protein PHYTOCHROME KINASE SUBSTRATE 1	Arabidopsis thaliana (Mouse-ear cress)	439	GO:0005737; GO:0005886; GO:0009585; GO:0009638; GO:0009958; GO:0010017; GO:0010114; GO:0010218	cytoplasm [GO:0005737]; plasma membrane [GO:0005886]; phototropism [GO:0009638]; positive gravitropism [GO:0009958]; red or far-red light signaling pathway [GO:0010017]; red, far-red light phototransduction [GO:0009585]; response to far red light [GO:0010218]; response to red light [GO:0010114]	PKS1_ARATH	reviewed	Protein PHYTOCHROME KINASE SUBSTRATE 1	PKS1 At2g02950 T17M13.12	Arabidopsis thaliana (Mouse-ear cress)	439	cytoplasm [GO:0005737]; plasma membrane [GO:0005886]; phototropism [GO:0009638]; positive gravitropism [GO:0009958]; red or far-red light signaling pathway [GO:0010017]; red, far-red light phototransduction [GO:0009585]; response to far red light [GO:0010218]; response to red light [GO:0010114]	GO:0005737; GO:0005886; GO:0009585; GO:0009638; GO:0009958; GO:0010017; GO:0010114; GO:0010218	PKS1_ARATH	PKS1 At2g02950 T17M13.12	Arabidopsis thaliana (Mouse-ear cress)	PKS1_ARATH	reviewed	PKS1 At2g02950 T17M13.12	Arabidopsis thaliana (Mouse-ear cress)	439	GO:0005737; GO:0005886; GO:0009585; GO:0009638; GO:0009958; GO:0010017; GO:0010114; GO:0010218	cytoplasm [GO:0005737]; plasma membrane [GO:0005886]; phototropism [GO:0009638]; positive gravitropism [GO:0009958]; red or far-red light signaling pathway [GO:0010017]; red, far-red light phototransduction [GO:0009585]; response to far red light [GO:0010218]; response to red light [GO:0010114]	PKS1_ARATH	reviewed	Protein PHYTOCHROME KINASE SUBSTRATE 1	PKS1 At2g02950 T17M13.12	Arabidopsis thaliana (Mouse-ear cress)	439	PKS1_ARATH	reviewed	Protein PHYTOCHROME KINASE SUBSTRATE 1	PKS1 At2g02950 T17M13.12	Arabidopsis thaliana (Mouse-ear cress)
A_DN11517_c0_g1_i1	A_DN11517_c0_g1_i1|m.63499	OEP21_PEA	Outer envelope pore protein 21, chloroplastic (Chloroplastic outer envelope pore protein of 21 kDa) (gOEP21)						Q84S31_VITVI	Vitis vinifera (Grape)	Q84S31_VITVI	Vitis vinifera (Grape)	297	Q84S31_VITVI	unreviewed	Chitinase III	Vitis vinifera (Grape)	297	GO:0004568; GO:0005975; GO:0006032; GO:0050832	chitinase activity [GO:0004568]; carbohydrate metabolic process [GO:0005975]; chitin catabolic process [GO:0006032]; defense response to fungus [GO:0050832]	Q84S31_VITVI	unreviewed	Chitinase III		Vitis vinifera (Grape)	297	chitinase activity [GO:0004568]; carbohydrate metabolic process [GO:0005975]; chitin catabolic process [GO:0006032]; defense response to fungus [GO:0050832]	GO:0004568; GO:0005975; GO:0006032; GO:0050832	Q84S31_VITVI		Vitis vinifera (Grape)	Q84S31_VITVI	unreviewed		Vitis vinifera (Grape)	297	GO:0004568; GO:0005975; GO:0006032; GO:0050832	chitinase activity [GO:0004568]; carbohydrate metabolic process [GO:0005975]; chitin catabolic process [GO:0006032]; defense response to fungus [GO:0050832]	Q84S31_VITVI	unreviewed	Chitinase III		Vitis vinifera (Grape)	297	Q84S31_VITVI	unreviewed	Chitinase III		Vitis vinifera (Grape)
A_DN11517_c0_g1_i2	A_DN11517_c0_g1_i2|m.63500	OEP21_PEA	Outer envelope pore protein 21, chloroplastic (Chloroplastic outer envelope pore protein of 21 kDa) (gOEP21)						Y1044_ARATH	Arabidopsis thaliana (Mouse-ear cress)	Y1044_ARATH	Arabidopsis thaliana (Mouse-ear cress)	665	Y1044_ARATH	reviewed	BTB/POZ domain-containing protein At1g30440	Arabidopsis thaliana (Mouse-ear cress)	665	GO:0005886; GO:0016567	plasma membrane [GO:0005886]; protein ubiquitination [GO:0016567]	Y1044_ARATH	reviewed	BTB/POZ domain-containing protein At1g30440	At1g30440 F26G16.2	Arabidopsis thaliana (Mouse-ear cress)	665	plasma membrane [GO:0005886]; protein ubiquitination [GO:0016567]	GO:0005886; GO:0016567	Y1044_ARATH	At1g30440 F26G16.2	Arabidopsis thaliana (Mouse-ear cress)	Y1044_ARATH	reviewed	At1g30440 F26G16.2	Arabidopsis thaliana (Mouse-ear cress)	665	GO:0005886; GO:0016567	plasma membrane [GO:0005886]; protein ubiquitination [GO:0016567]	Y1044_ARATH	reviewed	BTB/POZ domain-containing protein At1g30440	At1g30440 F26G16.2	Arabidopsis thaliana (Mouse-ear cress)	665	Y1044_ARATH	reviewed	BTB/POZ domain-containing protein At1g30440	At1g30440 F26G16.2	Arabidopsis thaliana (Mouse-ear cress)
A_DN11536_c0_g1_i1	A_DN11536_c0_g1_i1|m.63509	Q9M1E4_ARATH	RNA binding (RRM/RBD/RNP motifs) family protein						PIP2_ARATH	Arabidopsis thaliana (Mouse-ear cress)	PIP2_ARATH	Arabidopsis thaliana (Mouse-ear cress)	84	PIP2_ARATH	reviewed	PAMP-induced secreted peptide 2	Arabidopsis thaliana (Mouse-ear cress)	84	GO:0045087; GO:0048046; GO:0080167; GO:2000280	apoplast [GO:0048046]; innate immune response [GO:0045087]; regulation of root development [GO:2000280]; response to karrikin [GO:0080167]	PIP2_ARATH	reviewed	PAMP-induced secreted peptide 2	PIP2 At4g37290 C7A10.70	Arabidopsis thaliana (Mouse-ear cress)	84	apoplast [GO:0048046]; innate immune response [GO:0045087]; regulation of root development [GO:2000280]; response to karrikin [GO:0080167]	GO:0045087; GO:0048046; GO:0080167; GO:2000280	PIP2_ARATH	PIP2 At4g37290 C7A10.70	Arabidopsis thaliana (Mouse-ear cress)	PIP2_ARATH	reviewed	PIP2 At4g37290 C7A10.70	Arabidopsis thaliana (Mouse-ear cress)	84	GO:0045087; GO:0048046; GO:0080167; GO:2000280	apoplast [GO:0048046]; innate immune response [GO:0045087]; regulation of root development [GO:2000280]; response to karrikin [GO:0080167]	PIP2_ARATH	reviewed	PAMP-induced secreted peptide 2	PIP2 At4g37290 C7A10.70	Arabidopsis thaliana (Mouse-ear cress)	84	PIP2_ARATH	reviewed	PAMP-induced secreted peptide 2	PIP2 At4g37290 C7A10.70	Arabidopsis thaliana (Mouse-ear cress)
A_DN11560_c0_g1_i1	A_DN11560_c0_g1_i1|m.63501	Q9FHI8_ARATH	Transmembrane protein, putative (DUF594)						F4HR53_ARATH	Arabidopsis thaliana (Mouse-ear cress)	F4HR53_ARATH	Arabidopsis thaliana (Mouse-ear cress)	1384	F4HR53_ARATH	unreviewed	Transmembrane receptors / ATP binding protein	Arabidopsis thaliana (Mouse-ear cress)	1384	GO:0007165; GO:0009506; GO:0009507; GO:0016021; GO:0043531	chloroplast [GO:0009507]; integral component of membrane [GO:0016021]; plasmodesma [GO:0009506]; ADP binding [GO:0043531]; signal transduction [GO:0007165]	F4HR53_ARATH	unreviewed	Transmembrane receptors / ATP binding protein	At1g27170 T7N9.23 T7N9_23	Arabidopsis thaliana (Mouse-ear cress)	1384	chloroplast [GO:0009507]; integral component of membrane [GO:0016021]; plasmodesma [GO:0009506]; ADP binding [GO:0043531]; signal transduction [GO:0007165]	GO:0007165; GO:0009506; GO:0009507; GO:0016021; GO:0043531	F4HR53_ARATH	At1g27170 T7N9.23 T7N9_23	Arabidopsis thaliana (Mouse-ear cress)	F4HR53_ARATH	unreviewed	At1g27170 T7N9.23 T7N9_23	Arabidopsis thaliana (Mouse-ear cress)	1384	GO:0007165; GO:0009506; GO:0009507; GO:0016021; GO:0043531	chloroplast [GO:0009507]; integral component of membrane [GO:0016021]; plasmodesma [GO:0009506]; ADP binding [GO:0043531]; signal transduction [GO:0007165]	F4HR53_ARATH	unreviewed	Transmembrane receptors / ATP binding protein	At1g27170 T7N9.23 T7N9_23	Arabidopsis thaliana (Mouse-ear cress)	1384	F4HR53_ARATH	unreviewed	Transmembrane receptors / ATP binding protein	At1g27170 T7N9.23 T7N9_23	Arabidopsis thaliana (Mouse-ear cress)
A_DN11573_c0_g1_i1	A_DN11573_c0_g1_i1|m.63506	Q9CA69_ARATH	At1g74450/F1M20_13 (BPS1-like protein (DUF793))						YCF2_ARATH	Arabidopsis thaliana (Mouse-ear cress)	YCF2_ARATH	Arabidopsis thaliana (Mouse-ear cress)	2294	YCF2_ARATH	reviewed	Protein Ycf2	Arabidopsis thaliana (Mouse-ear cress)	2294	GO:0005524; GO:0009507; GO:0009570; GO:0009941; GO:0016020; GO:0045037	chloroplast [GO:0009507]; chloroplast envelope [GO:0009941]; chloroplast stroma [GO:0009570]; membrane [GO:0016020]; ATP binding [GO:0005524]; protein import into chloroplast stroma [GO:0045037]	YCF2_ARATH	reviewed	Protein Ycf2	ycf2-A ycf2-1 AtCg00860; ycf2-B ycf2-2 AtCg01280	Arabidopsis thaliana (Mouse-ear cress)	2294	chloroplast [GO:0009507]; chloroplast envelope [GO:0009941]; chloroplast stroma [GO:0009570]; membrane [GO:0016020]; ATP binding [GO:0005524]; protein import into chloroplast stroma [GO:0045037]	GO:0005524; GO:0009507; GO:0009570; GO:0009941; GO:0016020; GO:0045037	YCF2_ARATH	ycf2-A ycf2-1 AtCg00860; ycf2-B ycf2-2 AtCg01280	Arabidopsis thaliana (Mouse-ear cress)	YCF2_ARATH	reviewed	ycf2-A ycf2-1 AtCg00860; ycf2-B ycf2-2 AtCg01280	Arabidopsis thaliana (Mouse-ear cress)	2294	GO:0005524; GO:0009507; GO:0009570; GO:0009941; GO:0016020; GO:0045037	chloroplast [GO:0009507]; chloroplast envelope [GO:0009941]; chloroplast stroma [GO:0009570]; membrane [GO:0016020]; ATP binding [GO:0005524]; protein import into chloroplast stroma [GO:0045037]	YCF2_ARATH	reviewed	Protein Ycf2	ycf2-A ycf2-1 AtCg00860; ycf2-B ycf2-2 AtCg01280	Arabidopsis thaliana (Mouse-ear cress)	2294	YCF2_ARATH	reviewed	Protein Ycf2	ycf2-A ycf2-1 AtCg00860; ycf2-B ycf2-2 AtCg01280	Arabidopsis thaliana (Mouse-ear cress)
A_DN11577_c0_g1_i1	A_DN11577_c0_g1_i1|m.63505	XGD1_ARATH	Xylogalacturonan beta-1,3-xylosyltransferase (EC 2.4.2.41) (Protein XYLOGALACTURONAN DEFICIENT 1)						SOQ1_ARATH	Arabidopsis thaliana (Mouse-ear cress)	SOQ1_ARATH	Arabidopsis thaliana (Mouse-ear cress)	1055	SOQ1_ARATH	reviewed	Protein SUPPRESSOR OF QUENCHING 1, chloroplastic (EC 3.1.3.-)	Arabidopsis thaliana (Mouse-ear cress)	1055	GO:0008152; GO:0009507; GO:0009534; GO:0009535; GO:0009570; GO:0010196; GO:0016021; GO:0016787; GO:0042651; GO:0045454; GO:0046872	chloroplast [GO:0009507]; chloroplast stroma [GO:0009570]; chloroplast thylakoid [GO:0009534]; chloroplast thylakoid membrane [GO:0009535]; integral component of membrane [GO:0016021]; thylakoid membrane [GO:0042651]; hydrolase activity [GO:0016787]; metal ion binding [GO:0046872]; cell redox homeostasis [GO:0045454]; metabolic process [GO:0008152]; nonphotochemical quenching [GO:0010196]	SOQ1_ARATH	reviewed	Protein SUPPRESSOR OF QUENCHING 1, chloroplastic (EC 3.1.3.-)	SOQ1 At1g56500 F13N6.21	Arabidopsis thaliana (Mouse-ear cress)	1055	chloroplast [GO:0009507]; chloroplast stroma [GO:0009570]; chloroplast thylakoid [GO:0009534]; chloroplast thylakoid membrane [GO:0009535]; integral component of membrane [GO:0016021]; thylakoid membrane [GO:0042651]; hydrolase activity [GO:0016787]; metal ion binding [GO:0046872]; cell redox homeostasis [GO:0045454]; metabolic process [GO:0008152]; nonphotochemical quenching [GO:0010196]	GO:0008152; GO:0009507; GO:0009534; GO:0009535; GO:0009570; GO:0010196; GO:0016021; GO:0016787; GO:0042651; GO:0045454; GO:0046872	SOQ1_ARATH	SOQ1 At1g56500 F13N6.21	Arabidopsis thaliana (Mouse-ear cress)	SOQ1_ARATH	reviewed	SOQ1 At1g56500 F13N6.21	Arabidopsis thaliana (Mouse-ear cress)	1055	GO:0008152; GO:0009507; GO:0009534; GO:0009535; GO:0009570; GO:0010196; GO:0016021; GO:0016787; GO:0042651; GO:0045454; GO:0046872	chloroplast [GO:0009507]; chloroplast stroma [GO:0009570]; chloroplast thylakoid [GO:0009534]; chloroplast thylakoid membrane [GO:0009535]; integral component of membrane [GO:0016021]; thylakoid membrane [GO:0042651]; hydrolase activity [GO:0016787]; metal ion binding [GO:0046872]; cell redox homeostasis [GO:0045454]; metabolic process [GO:0008152]; nonphotochemical quenching [GO:0010196]	SOQ1_ARATH	reviewed	Protein SUPPRESSOR OF QUENCHING 1, chloroplastic (EC 3.1.3.-)	SOQ1 At1g56500 F13N6.21	Arabidopsis thaliana (Mouse-ear cress)	1055	SOQ1_ARATH	reviewed	Protein SUPPRESSOR OF QUENCHING 1, chloroplastic (EC 3.1.3.-)	SOQ1 At1g56500 F13N6.21	Arabidopsis thaliana (Mouse-ear cress)
A_DN11646_c0_g1_i1	A_DN11646_c0_g1_i1|m.102526	F4JTS8_ARATH	Histidine kinase-, DNA gyrase B-, and HSP90-like ATPase family protein						GL33_ARATH	Arabidopsis thaliana (Mouse-ear cress)	GL33_ARATH	Arabidopsis thaliana (Mouse-ear cress)	211	GL33_ARATH	reviewed	Germin-like protein subfamily 3 member 3 (AtGER3) (AtGLP2)	Arabidopsis thaliana (Mouse-ear cress)	211	GO:0005618; GO:0005634; GO:0009409; GO:0009505; GO:0009735; GO:0030145; GO:0031012; GO:0045735; GO:0048046; GO:0055114	apoplast [GO:0048046]; cell wall [GO:0005618]; extracellular matrix [GO:0031012]; nucleus [GO:0005634]; plant-type cell wall [GO:0009505]; manganese ion binding [GO:0030145]; nutrient reservoir activity [GO:0045735]; oxidation-reduction process [GO:0055114]; response to cold [GO:0009409]; response to cytokinin [GO:0009735]	GL33_ARATH	reviewed	Germin-like protein subfamily 3 member 3 (AtGER3) (AtGLP2)	GER3 GLP2A GLP2B GLP3 GLP3A GLP3B At5g20630 T1M15.30	Arabidopsis thaliana (Mouse-ear cress)	211	apoplast [GO:0048046]; cell wall [GO:0005618]; extracellular matrix [GO:0031012]; nucleus [GO:0005634]; plant-type cell wall [GO:0009505]; manganese ion binding [GO:0030145]; nutrient reservoir activity [GO:0045735]; oxidation-reduction process [GO:0055114]; response to cold [GO:0009409]; response to cytokinin [GO:0009735]	GO:0005618; GO:0005634; GO:0009409; GO:0009505; GO:0009735; GO:0030145; GO:0031012; GO:0045735; GO:0048046; GO:0055114	GL33_ARATH	GER3 GLP2A GLP2B GLP3 GLP3A GLP3B At5g20630 T1M15.30	Arabidopsis thaliana (Mouse-ear cress)	GL33_ARATH	reviewed	GER3 GLP2A GLP2B GLP3 GLP3A GLP3B At5g20630 T1M15.30	Arabidopsis thaliana (Mouse-ear cress)	211	GO:0005618; GO:0005634; GO:0009409; GO:0009505; GO:0009735; GO:0030145; GO:0031012; GO:0045735; GO:0048046; GO:0055114	apoplast [GO:0048046]; cell wall [GO:0005618]; extracellular matrix [GO:0031012]; nucleus [GO:0005634]; plant-type cell wall [GO:0009505]; manganese ion binding [GO:0030145]; nutrient reservoir activity [GO:0045735]; oxidation-reduction process [GO:0055114]; response to cold [GO:0009409]; response to cytokinin [GO:0009735]	GL33_ARATH	reviewed	Germin-like protein subfamily 3 member 3 (AtGER3) (AtGLP2)	GER3 GLP2A GLP2B GLP3 GLP3A GLP3B At5g20630 T1M15.30	Arabidopsis thaliana (Mouse-ear cress)	211	GL33_ARATH	reviewed	Germin-like protein subfamily 3 member 3 (AtGER3) (AtGLP2)	GER3 GLP2A GLP2B GLP3 GLP3A GLP3B At5g20630 T1M15.30	Arabidopsis thaliana (Mouse-ear cress)
A_DN11687_c0_g1_i1	A_DN11687_c0_g1_i1|m.102521	CNG18_ARATH	Cyclic nucleotide-gated ion channel 18 (Cyclic nucleotide- and calmodulin-regulated ion channel 18)						CESA9_ORYSJ	Oryza sativa subsp. japonica (Rice)	CESA9_ORYSJ	Oryza sativa subsp. japonica (Rice)	1055	CESA9_ORYSJ	reviewed	Cellulose synthase A catalytic subunit 9 [UDP-forming] (EC 2.4.1.12) (OsCesA9)	Oryza sativa subsp. japonica (Rice)	1055	GO:0005794; GO:0005886; GO:0009507; GO:0009833; GO:0009834; GO:0010330; GO:0010400; GO:0016021; GO:0016759; GO:0016760; GO:0030244; GO:0046872	cellulose synthase complex [GO:0010330]; chloroplast [GO:0009507]; Golgi apparatus [GO:0005794]; integral component of membrane [GO:0016021]; plasma membrane [GO:0005886]; cellulose synthase (UDP-forming) activity [GO:0016760]; cellulose synthase activity [GO:0016759]; metal ion binding [GO:0046872]; cellulose biosynthetic process [GO:0030244]; plant-type primary cell wall biogenesis [GO:0009833]…	CESA9_ORYSJ	reviewed	Cellulose synthase A catalytic subunit 9 [UDP-forming] (EC 2.4.1.12) (OsCesA9)	CESA9 Os09g0422500 LOC_Os09g25490 OJ1740_D06.31 OsJ_028258 P0418B08.2	Oryza sativa subsp. japonica (Rice)	1055	cellulose synthase complex [GO:0010330]; chloroplast [GO:0009507]; Golgi apparatus [GO:0005794]; integral component of membrane [GO:0016021]; plasma membrane [GO:0005886]; cellulose synthase (UDP-forming) activity [GO:0016760]; cellulose synthase activity [GO:0016759]; metal ion binding [GO:0046872]; cellulose biosynthetic process [GO:0030244]; plant-type primary cell wall biogenesis [GO:0009833]…	GO:0005794; GO:0005886; GO:0009507; GO:0009833; GO:0009834; GO:0010330; GO:0010400; GO:0016021; GO:0016759; GO:0016760; GO:0030244; GO:0046872	CESA9_ORYSJ	CESA9 Os09g0422500 LOC_Os09g25490 OJ1740_D06.31 OsJ_028258 P0418B08.2	Oryza sativa subsp. japonica (Rice)	CESA9_ORYSJ	reviewed	CESA9 Os09g0422500 LOC_Os09g25490 OJ1740_D06.31 OsJ_028258 P0418B08.2	Oryza sativa subsp. japonica (Rice)	1055	GO:0005794; GO:0005886; GO:0009507; GO:0009833; GO:0009834; GO:0010330; GO:0010400; GO:0016021; GO:0016759; GO:0016760; GO:0030244; GO:0046872	cellulose synthase complex [GO:0010330]; chloroplast [GO:0009507]; Golgi apparatus [GO:0005794]; integral component of membrane [GO:0016021]; plasma membrane [GO:0005886]; cellulose synthase (UDP-forming) activity [GO:0016760]; cellulose synthase activity [GO:0016759]; metal ion binding [GO:0046872]; cellulose biosynthetic process [GO:0030244]; plant-type primary cell wall biogenesis [GO:0009833]…	CESA9_ORYSJ	reviewed	Cellulose synthase A catalytic subunit 9 [UDP-forming] (EC 2.4.1.12) (OsCesA9)	CESA9 Os09g0422500 LOC_Os09g25490 OJ1740_D06.31 OsJ_028258 P0418B08.2	Oryza sativa subsp. japonica (Rice)	1055	CESA9_ORYSJ	reviewed	Cellulose synthase A catalytic subunit 9 [UDP-forming] (EC 2.4.1.12) (OsCesA9)	CESA9 Os09g0422500 LOC_Os09g25490 OJ1740_D06.31 OsJ_028258 P0418B08.2	Oryza sativa subsp. japonica (Rice)
A_DN11687_c0_g1_i1	A_DN11687_c0_g1_i1|m.102522	CNG18_ARATH	Cyclic nucleotide-gated ion channel 18 (Cyclic nucleotide- and calmodulin-regulated ion channel 18)						GL21_ARATH	Arabidopsis thaliana (Mouse-ear cress)	GL21_ARATH	Arabidopsis thaliana (Mouse-ear cress)	219	GL21_ARATH	reviewed	Germin-like protein subfamily 2 member 1	Arabidopsis thaliana (Mouse-ear cress)	219	GO:0005618; GO:0005634; GO:0009409; GO:0009506; GO:0010497; GO:0030145; GO:0045735; GO:0048046; GO:2000280	apoplast [GO:0048046]; cell wall [GO:0005618]; nucleus [GO:0005634]; plasmodesma [GO:0009506]; manganese ion binding [GO:0030145]; nutrient reservoir activity [GO:0045735]; plasmodesmata-mediated intercellular transport [GO:0010497]; regulation of root development [GO:2000280]; response to cold [GO:0009409]	GL21_ARATH	reviewed	Germin-like protein subfamily 2 member 1	GLP4 GLP5 At1g09560 F14J9.22	Arabidopsis thaliana (Mouse-ear cress)	219	apoplast [GO:0048046]; cell wall [GO:0005618]; nucleus [GO:0005634]; plasmodesma [GO:0009506]; manganese ion binding [GO:0030145]; nutrient reservoir activity [GO:0045735]; plasmodesmata-mediated intercellular transport [GO:0010497]; regulation of root development [GO:2000280]; response to cold [GO:0009409]	GO:0005618; GO:0005634; GO:0009409; GO:0009506; GO:0010497; GO:0030145; GO:0045735; GO:0048046; GO:2000280	GL21_ARATH	GLP4 GLP5 At1g09560 F14J9.22	Arabidopsis thaliana (Mouse-ear cress)	GL21_ARATH	reviewed	GLP4 GLP5 At1g09560 F14J9.22	Arabidopsis thaliana (Mouse-ear cress)	219	GO:0005618; GO:0005634; GO:0009409; GO:0009506; GO:0010497; GO:0030145; GO:0045735; GO:0048046; GO:2000280	apoplast [GO:0048046]; cell wall [GO:0005618]; nucleus [GO:0005634]; plasmodesma [GO:0009506]; manganese ion binding [GO:0030145]; nutrient reservoir activity [GO:0045735]; plasmodesmata-mediated intercellular transport [GO:0010497]; regulation of root development [GO:2000280]; response to cold [GO:0009409]	GL21_ARATH	reviewed	Germin-like protein subfamily 2 member 1	GLP4 GLP5 At1g09560 F14J9.22	Arabidopsis thaliana (Mouse-ear cress)	219	GL21_ARATH	reviewed	Germin-like protein subfamily 2 member 1	GLP4 GLP5 At1g09560 F14J9.22	Arabidopsis thaliana (Mouse-ear cress)
A_DN11687_c0_g1_i2	A_DN11687_c0_g1_i2|m.102523	CNG18_ARATH	Cyclic nucleotide-gated ion channel 18 (Cyclic nucleotide- and calmodulin-regulated ion channel 18)						ALMT1_ARATH	Arabidopsis thaliana (Mouse-ear cress)	ALMT1_ARATH	Arabidopsis thaliana (Mouse-ear cress)	493	ALMT1_ARATH	reviewed	Aluminum-activated malate transporter 1 (AtALMT1)	Arabidopsis thaliana (Mouse-ear cress)	493	GO:0005886; GO:0009705; GO:0010044; GO:0015140; GO:0016021; GO:0044148; GO:0071423	integral component of membrane [GO:0016021]; plant-type vacuole membrane [GO:0009705]; plasma membrane [GO:0005886]; malate transmembrane transporter activity [GO:0015140]; malate transmembrane transport [GO:0071423]; positive regulation of growth of symbiont involved in interaction with host [GO:0044148]; response to aluminum ion [GO:0010044]	ALMT1_ARATH	reviewed	Aluminum-activated malate transporter 1 (AtALMT1)	ALMT1 At1g08430 T27G7.11	Arabidopsis thaliana (Mouse-ear cress)	493	integral component of membrane [GO:0016021]; plant-type vacuole membrane [GO:0009705]; plasma membrane [GO:0005886]; malate transmembrane transporter activity [GO:0015140]; malate transmembrane transport [GO:0071423]; positive regulation of growth of symbiont involved in interaction with host [GO:0044148]; response to aluminum ion [GO:0010044]	GO:0005886; GO:0009705; GO:0010044; GO:0015140; GO:0016021; GO:0044148; GO:0071423	ALMT1_ARATH	ALMT1 At1g08430 T27G7.11	Arabidopsis thaliana (Mouse-ear cress)	ALMT1_ARATH	reviewed	ALMT1 At1g08430 T27G7.11	Arabidopsis thaliana (Mouse-ear cress)	493	GO:0005886; GO:0009705; GO:0010044; GO:0015140; GO:0016021; GO:0044148; GO:0071423	integral component of membrane [GO:0016021]; plant-type vacuole membrane [GO:0009705]; plasma membrane [GO:0005886]; malate transmembrane transporter activity [GO:0015140]; malate transmembrane transport [GO:0071423]; positive regulation of growth of symbiont involved in interaction with host [GO:0044148]; response to aluminum ion [GO:0010044]	ALMT1_ARATH	reviewed	Aluminum-activated malate transporter 1 (AtALMT1)	ALMT1 At1g08430 T27G7.11	Arabidopsis thaliana (Mouse-ear cress)	493	ALMT1_ARATH	reviewed	Aluminum-activated malate transporter 1 (AtALMT1)	ALMT1 At1g08430 T27G7.11	Arabidopsis thaliana (Mouse-ear cress)
A_DN11690_c0_g1_i1	A_DN11690_c0_g1_i1|m.102517	FBK67_ARATH	F-box/kelch-repeat protein At3g23880						ALF_SPIOL	Spinacia oleracea (Spinach)	ALF_SPIOL	Spinacia oleracea (Spinach)	357	ALF_SPIOL	reviewed	Fructose-bisphosphate aldolase, cytoplasmic isozyme (EC 4.1.2.13)	Spinacia oleracea (Spinach)	357	GO:0004332; GO:0005829; GO:0006096; GO:0030388; GO:0032991; GO:0043621	cytosol [GO:0005829]; protein-containing complex [GO:0032991]; fructose-bisphosphate aldolase activity [GO:0004332]; protein self-association [GO:0043621]; fructose 1,6-bisphosphate metabolic process [GO:0030388]; glycolytic process [GO:0006096]	ALF_SPIOL	reviewed	Fructose-bisphosphate aldolase, cytoplasmic isozyme (EC 4.1.2.13)		Spinacia oleracea (Spinach)	357	cytosol [GO:0005829]; protein-containing complex [GO:0032991]; fructose-bisphosphate aldolase activity [GO:0004332]; protein self-association [GO:0043621]; fructose 1,6-bisphosphate metabolic process [GO:0030388]; glycolytic process [GO:0006096]	GO:0004332; GO:0005829; GO:0006096; GO:0030388; GO:0032991; GO:0043621	ALF_SPIOL		Spinacia oleracea (Spinach)	ALF_SPIOL	reviewed		Spinacia oleracea (Spinach)	357	GO:0004332; GO:0005829; GO:0006096; GO:0030388; GO:0032991; GO:0043621	cytosol [GO:0005829]; protein-containing complex [GO:0032991]; fructose-bisphosphate aldolase activity [GO:0004332]; protein self-association [GO:0043621]; fructose 1,6-bisphosphate metabolic process [GO:0030388]; glycolytic process [GO:0006096]	ALF_SPIOL	reviewed	Fructose-bisphosphate aldolase, cytoplasmic isozyme (EC 4.1.2.13)		Spinacia oleracea (Spinach)	357	ALF_SPIOL	reviewed	Fructose-bisphosphate aldolase, cytoplasmic isozyme (EC 4.1.2.13)		Spinacia oleracea (Spinach)
A_DN11694_c0_g1_i1	A_DN11694_c0_g1_i1|m.102527	ATH1_ARATH	Homeobox protein ATH1						ALFC5_ARATH	Arabidopsis thaliana (Mouse-ear cress)	ALFC5_ARATH	Arabidopsis thaliana (Mouse-ear cress)	358	ALFC5_ARATH	reviewed	Fructose-bisphosphate aldolase 5, cytosolic (AtFBA5) (EC 4.1.2.13)	Arabidopsis thaliana (Mouse-ear cress)	358	GO:0004332; GO:0005829; GO:0006094; GO:0006096; GO:0009507	chloroplast [GO:0009507]; cytosol [GO:0005829]; fructose-bisphosphate aldolase activity [GO:0004332]; gluconeogenesis [GO:0006094]; glycolytic process [GO:0006096]	ALFC5_ARATH	reviewed	Fructose-bisphosphate aldolase 5, cytosolic (AtFBA5) (EC 4.1.2.13)	FBA5 At4g26530 M3E9.40	Arabidopsis thaliana (Mouse-ear cress)	358	chloroplast [GO:0009507]; cytosol [GO:0005829]; fructose-bisphosphate aldolase activity [GO:0004332]; gluconeogenesis [GO:0006094]; glycolytic process [GO:0006096]	GO:0004332; GO:0005829; GO:0006094; GO:0006096; GO:0009507	ALFC5_ARATH	FBA5 At4g26530 M3E9.40	Arabidopsis thaliana (Mouse-ear cress)	ALFC5_ARATH	reviewed	FBA5 At4g26530 M3E9.40	Arabidopsis thaliana (Mouse-ear cress)	358	GO:0004332; GO:0005829; GO:0006094; GO:0006096; GO:0009507	chloroplast [GO:0009507]; cytosol [GO:0005829]; fructose-bisphosphate aldolase activity [GO:0004332]; gluconeogenesis [GO:0006094]; glycolytic process [GO:0006096]	ALFC5_ARATH	reviewed	Fructose-bisphosphate aldolase 5, cytosolic (AtFBA5) (EC 4.1.2.13)	FBA5 At4g26530 M3E9.40	Arabidopsis thaliana (Mouse-ear cress)	358	ALFC5_ARATH	reviewed	Fructose-bisphosphate aldolase 5, cytosolic (AtFBA5) (EC 4.1.2.13)	FBA5 At4g26530 M3E9.40	Arabidopsis thaliana (Mouse-ear cress)
A_DN11698_c0_g2_i1	A_DN11698_c0_g2_i1|m.102525	POHS1_ARATH	Protein POOR HOMOLOGOUS SYNAPSIS 1						RTM2_ARATH	Arabidopsis thaliana (Mouse-ear cress)	RTM2_ARATH	Arabidopsis thaliana (Mouse-ear cress)	366	RTM2_ARATH	reviewed	Protein RESTRICTED TEV MOVEMENT 2 (Alpha-crystallin domains containing protein 41.3) (AtAcd41.3) (Restricted tobacco etch virus movement protein 2)	Arabidopsis thaliana (Mouse-ear cress)	366	GO:0005886; GO:0006952; GO:0009615; GO:0016021; GO:0046741	integral component of membrane [GO:0016021]; plasma membrane [GO:0005886]; defense response [GO:0006952]; response to virus [GO:0009615]; transport of virus in host, tissue to tissue [GO:0046741]	RTM2_ARATH	reviewed	Protein RESTRICTED TEV MOVEMENT 2 (Alpha-crystallin domains containing protein 41.3) (AtAcd41.3) (Restricted tobacco etch virus movement protein 2)	RTM2 At5g04890 MUK11.22	Arabidopsis thaliana (Mouse-ear cress)	366	integral component of membrane [GO:0016021]; plasma membrane [GO:0005886]; defense response [GO:0006952]; response to virus [GO:0009615]; transport of virus in host, tissue to tissue [GO:0046741]	GO:0005886; GO:0006952; GO:0009615; GO:0016021; GO:0046741	RTM2_ARATH	RTM2 At5g04890 MUK11.22	Arabidopsis thaliana (Mouse-ear cress)	RTM2_ARATH	reviewed	RTM2 At5g04890 MUK11.22	Arabidopsis thaliana (Mouse-ear cress)	366	GO:0005886; GO:0006952; GO:0009615; GO:0016021; GO:0046741	integral component of membrane [GO:0016021]; plasma membrane [GO:0005886]; defense response [GO:0006952]; response to virus [GO:0009615]; transport of virus in host, tissue to tissue [GO:0046741]	RTM2_ARATH	reviewed	Protein RESTRICTED TEV MOVEMENT 2 (Alpha-crystallin domains containing protein 41.3) (AtAcd41.3) (Restricted tobacco etch virus movement protein 2)	RTM2 At5g04890 MUK11.22	Arabidopsis thaliana (Mouse-ear cress)	366	RTM2_ARATH	reviewed	Protein RESTRICTED TEV MOVEMENT 2 (Alpha-crystallin domains containing protein 41.3) (AtAcd41.3) (Restricted tobacco etch virus movement protein 2)	RTM2 At5g04890 MUK11.22	Arabidopsis thaliana (Mouse-ear cress)
A_DN11700_c0_g1_i1	A_DN11700_c0_g1_i1|m.84518	MTND2_ARATH	1,2-dihydroxy-3-keto-5-methylthiopentene dioxygenase 2 (EC 1.13.11.54) (Acireductone dioxygenase (Fe(2+)-requiring) 2) (ARD 2) (Fe-ARD 2)						CHUP1_ARATH	Arabidopsis thaliana (Mouse-ear cress)	CHUP1_ARATH	Arabidopsis thaliana (Mouse-ear cress)	1004	CHUP1_ARATH	reviewed	Protein CHUP1, chloroplastic (Protein CHLOROPLAST UNUSUAL POSITIONING 1)	Arabidopsis thaliana (Mouse-ear cress)	1004	GO:0009507; GO:0009707; GO:0009902	chloroplast [GO:0009507]; chloroplast outer membrane [GO:0009707]; chloroplast relocation [GO:0009902]	CHUP1_ARATH	reviewed	Protein CHUP1, chloroplastic (Protein CHLOROPLAST UNUSUAL POSITIONING 1)	CHUP1 At3g25690 T5M7.14	Arabidopsis thaliana (Mouse-ear cress)	1004	chloroplast [GO:0009507]; chloroplast outer membrane [GO:0009707]; chloroplast relocation [GO:0009902]	GO:0009507; GO:0009707; GO:0009902	CHUP1_ARATH	CHUP1 At3g25690 T5M7.14	Arabidopsis thaliana (Mouse-ear cress)	CHUP1_ARATH	reviewed	CHUP1 At3g25690 T5M7.14	Arabidopsis thaliana (Mouse-ear cress)	1004	GO:0009507; GO:0009707; GO:0009902	chloroplast [GO:0009507]; chloroplast outer membrane [GO:0009707]; chloroplast relocation [GO:0009902]	CHUP1_ARATH	reviewed	Protein CHUP1, chloroplastic (Protein CHLOROPLAST UNUSUAL POSITIONING 1)	CHUP1 At3g25690 T5M7.14	Arabidopsis thaliana (Mouse-ear cress)	1004	CHUP1_ARATH	reviewed	Protein CHUP1, chloroplastic (Protein CHLOROPLAST UNUSUAL POSITIONING 1)	CHUP1 At3g25690 T5M7.14	Arabidopsis thaliana (Mouse-ear cress)
A_DN11700_c0_g1_i2	A_DN11700_c0_g1_i2|m.84519	MTND2_ARATH	1,2-dihydroxy-3-keto-5-methylthiopentene dioxygenase 2 (EC 1.13.11.54) (Acireductone dioxygenase (Fe(2+)-requiring) 2) (ARD 2) (Fe-ARD 2)						RL52_ARATH	Arabidopsis thaliana (Mouse-ear cress)	RL52_ARATH	Arabidopsis thaliana (Mouse-ear cress)	301	RL52_ARATH	reviewed	60S ribosomal protein L5-2	Arabidopsis thaliana (Mouse-ear cress)	301	GO:0000027; GO:0003735; GO:0005730; GO:0005773; GO:0005829; GO:0005886; GO:0006412; GO:0008097; GO:0008283; GO:0009965; GO:0022625; GO:0022626	cytosol [GO:0005829]; cytosolic large ribosomal subunit [GO:0022625]; cytosolic ribosome [GO:0022626]; nucleolus [GO:0005730]; plasma membrane [GO:0005886]; vacuole [GO:0005773]; 5S rRNA binding [GO:0008097]; structural constituent of ribosome [GO:0003735]; cell proliferation [GO:0008283]; leaf morphogenesis [GO:0009965]; ribosomal large subunit assembly [GO:0000027]; translation [GO:0006412]	RL52_ARATH	reviewed	60S ribosomal protein L5-2	RPL5B At5g39740 MKM21.30 MKM21.5	Arabidopsis thaliana (Mouse-ear cress)	301	cytosol [GO:0005829]; cytosolic large ribosomal subunit [GO:0022625]; cytosolic ribosome [GO:0022626]; nucleolus [GO:0005730]; plasma membrane [GO:0005886]; vacuole [GO:0005773]; 5S rRNA binding [GO:0008097]; structural constituent of ribosome [GO:0003735]; cell proliferation [GO:0008283]; leaf morphogenesis [GO:0009965]; ribosomal large subunit assembly [GO:0000027]; translation [GO:0006412]	GO:0000027; GO:0003735; GO:0005730; GO:0005773; GO:0005829; GO:0005886; GO:0006412; GO:0008097; GO:0008283; GO:0009965; GO:0022625; GO:0022626	RL52_ARATH	RPL5B At5g39740 MKM21.30 MKM21.5	Arabidopsis thaliana (Mouse-ear cress)	RL52_ARATH	reviewed	RPL5B At5g39740 MKM21.30 MKM21.5	Arabidopsis thaliana (Mouse-ear cress)	301	GO:0000027; GO:0003735; GO:0005730; GO:0005773; GO:0005829; GO:0005886; GO:0006412; GO:0008097; GO:0008283; GO:0009965; GO:0022625; GO:0022626	cytosol [GO:0005829]; cytosolic large ribosomal subunit [GO:0022625]; cytosolic ribosome [GO:0022626]; nucleolus [GO:0005730]; plasma membrane [GO:0005886]; vacuole [GO:0005773]; 5S rRNA binding [GO:0008097]; structural constituent of ribosome [GO:0003735]; cell proliferation [GO:0008283]; leaf morphogenesis [GO:0009965]; ribosomal large subunit assembly [GO:0000027]; translation [GO:0006412]	RL52_ARATH	reviewed	60S ribosomal protein L5-2	RPL5B At5g39740 MKM21.30 MKM21.5	Arabidopsis thaliana (Mouse-ear cress)	301	RL52_ARATH	reviewed	60S ribosomal protein L5-2	RPL5B At5g39740 MKM21.30 MKM21.5	Arabidopsis thaliana (Mouse-ear cress)
A_DN11719_c0_g1_i1	A_DN11719_c0_g1_i1|m.84515	O22146_ARATH	Myosin-4 protein (DUF641)						Q9SIU5_ARATH	Arabidopsis thaliana (Mouse-ear cress)	Q9SIU5_ARATH	Arabidopsis thaliana (Mouse-ear cress)	294	Q9SIU5_ARATH	unreviewed	Expressed protein (Sugar phosphate exchanger, putative (DUF506))	Arabidopsis thaliana (Mouse-ear cress)	294	GO:0009507	chloroplast [GO:0009507]	Q9SIU5_ARATH	unreviewed	Expressed protein (Sugar phosphate exchanger, putative (DUF506))	At2g20670 F23N11.1	Arabidopsis thaliana (Mouse-ear cress)	294	chloroplast [GO:0009507]	GO:0009507	Q9SIU5_ARATH	At2g20670 F23N11.1	Arabidopsis thaliana (Mouse-ear cress)	Q9SIU5_ARATH	unreviewed	At2g20670 F23N11.1	Arabidopsis thaliana (Mouse-ear cress)	294	GO:0009507	chloroplast [GO:0009507]	Q9SIU5_ARATH	unreviewed	Expressed protein (Sugar phosphate exchanger, putative (DUF506))	At2g20670 F23N11.1	Arabidopsis thaliana (Mouse-ear cress)	294	Q9SIU5_ARATH	unreviewed	Expressed protein (Sugar phosphate exchanger, putative (DUF506))	At2g20670 F23N11.1	Arabidopsis thaliana (Mouse-ear cress)
A_DN11762_c0_g1_i1	A_DN11762_c0_g1_i1|m.84516	MD37A_ARATH	Mediator of RNA polymerase II transcription subunit 37a (Heat shock 70 kDa protein 11) (Heat shock protein 70-11) (AtHsp70-11) (Luminal-binding protein 1) (AtBP1) (BiP1)						CALR1_ARATH	Arabidopsis thaliana (Mouse-ear cress)	CALR1_ARATH	Arabidopsis thaliana (Mouse-ear cress)	425	CALR1_ARATH	reviewed	Calreticulin-1	Arabidopsis thaliana (Mouse-ear cress)	425	GO:0005509; GO:0005739; GO:0005774; GO:0005783; GO:0005788; GO:0006457; GO:0006979; GO:0009506; GO:0009507; GO:0009651; GO:0030246; GO:0046686; GO:0048046; GO:0051082	apoplast [GO:0048046]; chloroplast [GO:0009507]; endoplasmic reticulum [GO:0005783]; endoplasmic reticulum lumen [GO:0005788]; mitochondrion [GO:0005739]; plasmodesma [GO:0009506]; vacuolar membrane [GO:0005774]; calcium ion binding [GO:0005509]; carbohydrate binding [GO:0030246]; unfolded protein binding [GO:0051082]; protein folding [GO:0006457]; response to cadmium ion [GO:0046686]; response t…	CALR1_ARATH	reviewed	Calreticulin-1	CRT1 At1g56340 F13N6.20 F14G9.5	Arabidopsis thaliana (Mouse-ear cress)	425	apoplast [GO:0048046]; chloroplast [GO:0009507]; endoplasmic reticulum [GO:0005783]; endoplasmic reticulum lumen [GO:0005788]; mitochondrion [GO:0005739]; plasmodesma [GO:0009506]; vacuolar membrane [GO:0005774]; calcium ion binding [GO:0005509]; carbohydrate binding [GO:0030246]; unfolded protein binding [GO:0051082]; protein folding [GO:0006457]; response to cadmium ion [GO:0046686]; response t…	GO:0005509; GO:0005739; GO:0005774; GO:0005783; GO:0005788; GO:0006457; GO:0006979; GO:0009506; GO:0009507; GO:0009651; GO:0030246; GO:0046686; GO:0048046; GO:0051082	CALR1_ARATH	CRT1 At1g56340 F13N6.20 F14G9.5	Arabidopsis thaliana (Mouse-ear cress)	CALR1_ARATH	reviewed	CRT1 At1g56340 F13N6.20 F14G9.5	Arabidopsis thaliana (Mouse-ear cress)	425	GO:0005509; GO:0005739; GO:0005774; GO:0005783; GO:0005788; GO:0006457; GO:0006979; GO:0009506; GO:0009507; GO:0009651; GO:0030246; GO:0046686; GO:0048046; GO:0051082	apoplast [GO:0048046]; chloroplast [GO:0009507]; endoplasmic reticulum [GO:0005783]; endoplasmic reticulum lumen [GO:0005788]; mitochondrion [GO:0005739]; plasmodesma [GO:0009506]; vacuolar membrane [GO:0005774]; calcium ion binding [GO:0005509]; carbohydrate binding [GO:0030246]; unfolded protein binding [GO:0051082]; protein folding [GO:0006457]; response to cadmium ion [GO:0046686]; response t…	CALR1_ARATH	reviewed	Calreticulin-1	CRT1 At1g56340 F13N6.20 F14G9.5	Arabidopsis thaliana (Mouse-ear cress)	425	CALR1_ARATH	reviewed	Calreticulin-1	CRT1 At1g56340 F13N6.20 F14G9.5	Arabidopsis thaliana (Mouse-ear cress)
A_DN11772_c0_g1_i1	A_DN11772_c0_g1_i1|m.84517	U5HUF9_NICBE	MIP1.1a						ARL8B_ARATH	Arabidopsis thaliana (Mouse-ear cress)	ARL8B_ARATH	Arabidopsis thaliana (Mouse-ear cress)	184	ARL8B_ARATH	reviewed	ADP-ribosylation factor-like protein 8b (AtARL8b) (ADP-ribosylation factor-like A1D) (AtARLA1D)	Arabidopsis thaliana (Mouse-ear cress)	184	GO:0005525; GO:0005765; GO:0005773; GO:0005774; GO:0005819; GO:0007049; GO:0007059; GO:0009506; GO:0031902; GO:0051301	late endosome membrane [GO:0031902]; lysosomal membrane [GO:0005765]; plasmodesma [GO:0009506]; spindle [GO:0005819]; vacuolar membrane [GO:0005774]; vacuole [GO:0005773]; GTP binding [GO:0005525]; cell cycle [GO:0007049]; cell division [GO:0051301]; chromosome segregation [GO:0007059]	ARL8B_ARATH	reviewed	ADP-ribosylation factor-like protein 8b (AtARL8b) (ADP-ribosylation factor-like A1D) (AtARLA1D)	ARL8B ARLA1D At5g67560 K9I9.13	Arabidopsis thaliana (Mouse-ear cress)	184	late endosome membrane [GO:0031902]; lysosomal membrane [GO:0005765]; plasmodesma [GO:0009506]; spindle [GO:0005819]; vacuolar membrane [GO:0005774]; vacuole [GO:0005773]; GTP binding [GO:0005525]; cell cycle [GO:0007049]; cell division [GO:0051301]; chromosome segregation [GO:0007059]	GO:0005525; GO:0005765; GO:0005773; GO:0005774; GO:0005819; GO:0007049; GO:0007059; GO:0009506; GO:0031902; GO:0051301	ARL8B_ARATH	ARL8B ARLA1D At5g67560 K9I9.13	Arabidopsis thaliana (Mouse-ear cress)	ARL8B_ARATH	reviewed	ARL8B ARLA1D At5g67560 K9I9.13	Arabidopsis thaliana (Mouse-ear cress)	184	GO:0005525; GO:0005765; GO:0005773; GO:0005774; GO:0005819; GO:0007049; GO:0007059; GO:0009506; GO:0031902; GO:0051301	late endosome membrane [GO:0031902]; lysosomal membrane [GO:0005765]; plasmodesma [GO:0009506]; spindle [GO:0005819]; vacuolar membrane [GO:0005774]; vacuole [GO:0005773]; GTP binding [GO:0005525]; cell cycle [GO:0007049]; cell division [GO:0051301]; chromosome segregation [GO:0007059]	ARL8B_ARATH	reviewed	ADP-ribosylation factor-like protein 8b (AtARL8b) (ADP-ribosylation factor-like A1D) (AtARLA1D)	ARL8B ARLA1D At5g67560 K9I9.13	Arabidopsis thaliana (Mouse-ear cress)	184	ARL8B_ARATH	reviewed	ADP-ribosylation factor-like protein 8b (AtARL8b) (ADP-ribosylation factor-like A1D) (AtARLA1D)	ARL8B ARLA1D At5g67560 K9I9.13	Arabidopsis thaliana (Mouse-ear cress)
A_DN11831_c0_g1_i1	A_DN11831_c0_g1_i1|m.17642	PP285_ARATH	Pentatricopeptide repeat-containing protein At3g57430, chloroplastic (Protein ORGANELLE TRANSCRIPT PROCESSING 84)						ARL8A_ARATH	Arabidopsis thaliana (Mouse-ear cress)	ARL8A_ARATH	Arabidopsis thaliana (Mouse-ear cress)	184	ARL8A_ARATH	reviewed	ADP-ribosylation factor-like protein 8a (AtARL8a) (ADP-ribosylation factor-like A1C) (AtARLA1C)	Arabidopsis thaliana (Mouse-ear cress)	184	GO:0005525; GO:0005634; GO:0005737; GO:0005765; GO:0005773; GO:0005774; GO:0005794; GO:0005819; GO:0005829; GO:0005886; GO:0007049; GO:0007059; GO:0009506; GO:0031902; GO:0051301; GO:0051607	cytoplasm [GO:0005737]; cytosol [GO:0005829]; Golgi apparatus [GO:0005794]; late endosome membrane [GO:0031902]; lysosomal membrane [GO:0005765]; nucleus [GO:0005634]; plasma membrane [GO:0005886]; plasmodesma [GO:0009506]; spindle [GO:0005819]; vacuolar membrane [GO:0005774]; vacuole [GO:0005773]; GTP binding [GO:0005525]; cell cycle [GO:0007049]; cell division [GO:0051301]; chromosome segregati…	ARL8A_ARATH	reviewed	ADP-ribosylation factor-like protein 8a (AtARL8a) (ADP-ribosylation factor-like A1C) (AtARLA1C)	ARL8A ARLA1C At3g49870 T16K5.220	Arabidopsis thaliana (Mouse-ear cress)	184	cytoplasm [GO:0005737]; cytosol [GO:0005829]; Golgi apparatus [GO:0005794]; late endosome membrane [GO:0031902]; lysosomal membrane [GO:0005765]; nucleus [GO:0005634]; plasma membrane [GO:0005886]; plasmodesma [GO:0009506]; spindle [GO:0005819]; vacuolar membrane [GO:0005774]; vacuole [GO:0005773]; GTP binding [GO:0005525]; cell cycle [GO:0007049]; cell division [GO:0051301]; chromosome segregati…	GO:0005525; GO:0005634; GO:0005737; GO:0005765; GO:0005773; GO:0005774; GO:0005794; GO:0005819; GO:0005829; GO:0005886; GO:0007049; GO:0007059; GO:0009506; GO:0031902; GO:0051301; GO:0051607	ARL8A_ARATH	ARL8A ARLA1C At3g49870 T16K5.220	Arabidopsis thaliana (Mouse-ear cress)	ARL8A_ARATH	reviewed	ARL8A ARLA1C At3g49870 T16K5.220	Arabidopsis thaliana (Mouse-ear cress)	184	GO:0005525; GO:0005634; GO:0005737; GO:0005765; GO:0005773; GO:0005774; GO:0005794; GO:0005819; GO:0005829; GO:0005886; GO:0007049; GO:0007059; GO:0009506; GO:0031902; GO:0051301; GO:0051607	cytoplasm [GO:0005737]; cytosol [GO:0005829]; Golgi apparatus [GO:0005794]; late endosome membrane [GO:0031902]; lysosomal membrane [GO:0005765]; nucleus [GO:0005634]; plasma membrane [GO:0005886]; plasmodesma [GO:0009506]; spindle [GO:0005819]; vacuolar membrane [GO:0005774]; vacuole [GO:0005773]; GTP binding [GO:0005525]; cell cycle [GO:0007049]; cell division [GO:0051301]; chromosome segregati…	ARL8A_ARATH	reviewed	ADP-ribosylation factor-like protein 8a (AtARL8a) (ADP-ribosylation factor-like A1C) (AtARLA1C)	ARL8A ARLA1C At3g49870 T16K5.220	Arabidopsis thaliana (Mouse-ear cress)	184	ARL8A_ARATH	reviewed	ADP-ribosylation factor-like protein 8a (AtARL8a) (ADP-ribosylation factor-like A1C) (AtARLA1C)	ARL8A ARLA1C At3g49870 T16K5.220	Arabidopsis thaliana (Mouse-ear cress)
A_DN11831_c0_g2_i1	A_DN11831_c0_g2_i1|m.17643	PP285_ARATH	Pentatricopeptide repeat-containing protein At3g57430, chloroplastic (Protein ORGANELLE TRANSCRIPT PROCESSING 84)						STY17_ARATH	Arabidopsis thaliana (Mouse-ear cress)	STY17_ARATH	Arabidopsis thaliana (Mouse-ear cress)	570	STY17_ARATH	reviewed	Serine/threonine-protein kinase STY17 (EC 2.7.11.1) (Serine/threonine/tyrosine-protein kinase 17)	Arabidopsis thaliana (Mouse-ear cress)	570	GO:0004674; GO:0004712; GO:0005524; GO:0005829; GO:0009658; GO:0035556	cytosol [GO:0005829]; ATP binding [GO:0005524]; protein serine/threonine kinase activity [GO:0004674]; protein serine/threonine/tyrosine kinase activity [GO:0004712]; chloroplast organization [GO:0009658]; intracellular signal transduction [GO:0035556]	STY17_ARATH	reviewed	Serine/threonine-protein kinase STY17 (EC 2.7.11.1) (Serine/threonine/tyrosine-protein kinase 17)	STY17 At4g35780 F8D20.290	Arabidopsis thaliana (Mouse-ear cress)	570	cytosol [GO:0005829]; ATP binding [GO:0005524]; protein serine/threonine kinase activity [GO:0004674]; protein serine/threonine/tyrosine kinase activity [GO:0004712]; chloroplast organization [GO:0009658]; intracellular signal transduction [GO:0035556]	GO:0004674; GO:0004712; GO:0005524; GO:0005829; GO:0009658; GO:0035556	STY17_ARATH	STY17 At4g35780 F8D20.290	Arabidopsis thaliana (Mouse-ear cress)	STY17_ARATH	reviewed	STY17 At4g35780 F8D20.290	Arabidopsis thaliana (Mouse-ear cress)	570	GO:0004674; GO:0004712; GO:0005524; GO:0005829; GO:0009658; GO:0035556	cytosol [GO:0005829]; ATP binding [GO:0005524]; protein serine/threonine kinase activity [GO:0004674]; protein serine/threonine/tyrosine kinase activity [GO:0004712]; chloroplast organization [GO:0009658]; intracellular signal transduction [GO:0035556]	STY17_ARATH	reviewed	Serine/threonine-protein kinase STY17 (EC 2.7.11.1) (Serine/threonine/tyrosine-protein kinase 17)	STY17 At4g35780 F8D20.290	Arabidopsis thaliana (Mouse-ear cress)	570	STY17_ARATH	reviewed	Serine/threonine-protein kinase STY17 (EC 2.7.11.1) (Serine/threonine/tyrosine-protein kinase 17)	STY17 At4g35780 F8D20.290	Arabidopsis thaliana (Mouse-ear cress)
A_DN11831_c0_g2_i1	A_DN11831_c0_g2_i1|m.17643	PP285_ARATH	Pentatricopeptide repeat-containing protein At3g57430, chloroplastic (Protein ORGANELLE TRANSCRIPT PROCESSING 84)						CML3_ARATH	Arabidopsis thaliana (Mouse-ear cress)	CML3_ARATH	Arabidopsis thaliana (Mouse-ear cress)	153	CML3_ARATH	reviewed	Calmodulin-like protein 3	Arabidopsis thaliana (Mouse-ear cress)	153	GO:0005509; GO:0005777	peroxisome [GO:0005777]; calcium ion binding [GO:0005509]	CML3_ARATH	reviewed	Calmodulin-like protein 3	CML3 At3g07490 F21O3.20	Arabidopsis thaliana (Mouse-ear cress)	153	peroxisome [GO:0005777]; calcium ion binding [GO:0005509]	GO:0005509; GO:0005777	CML3_ARATH	CML3 At3g07490 F21O3.20	Arabidopsis thaliana (Mouse-ear cress)	CML3_ARATH	reviewed	CML3 At3g07490 F21O3.20	Arabidopsis thaliana (Mouse-ear cress)	153	GO:0005509; GO:0005777	peroxisome [GO:0005777]; calcium ion binding [GO:0005509]	CML3_ARATH	reviewed	Calmodulin-like protein 3	CML3 At3g07490 F21O3.20	Arabidopsis thaliana (Mouse-ear cress)	153	CML3_ARATH	reviewed	Calmodulin-like protein 3	CML3 At3g07490 F21O3.20	Arabidopsis thaliana (Mouse-ear cress)
A_DN11831_c0_g2_i1	A_DN11831_c0_g2_i1|m.17643	PP285_ARATH	Pentatricopeptide repeat-containing protein At3g57430, chloroplastic (Protein ORGANELLE TRANSCRIPT PROCESSING 84)						F4J1L5_ARATH	Arabidopsis thaliana (Mouse-ear cress)	F4J1L5_ARATH	Arabidopsis thaliana (Mouse-ear cress)	938	F4J1L5_ARATH	unreviewed	LOW protein: PPR containing-like protein	Arabidopsis thaliana (Mouse-ear cress)	938	GO:0008270; GO:0009409; GO:0009451; GO:0009507; GO:0009644; GO:0010027; GO:0010207; GO:0010380; GO:0048564	chloroplast [GO:0009507]; zinc ion binding [GO:0008270]; photosystem I assembly [GO:0048564]; photosystem II assembly [GO:0010207]; regulation of chlorophyll biosynthetic process [GO:0010380]; response to cold [GO:0009409]; response to high light intensity [GO:0009644]; RNA modification [GO:0009451]; thylakoid membrane organization [GO:0010027]	F4J1L5_ARATH	unreviewed	LOW protein: PPR containing-like protein	At3g22690	Arabidopsis thaliana (Mouse-ear cress)	938	chloroplast [GO:0009507]; zinc ion binding [GO:0008270]; photosystem I assembly [GO:0048564]; photosystem II assembly [GO:0010207]; regulation of chlorophyll biosynthetic process [GO:0010380]; response to cold [GO:0009409]; response to high light intensity [GO:0009644]; RNA modification [GO:0009451]; thylakoid membrane organization [GO:0010027]	GO:0008270; GO:0009409; GO:0009451; GO:0009507; GO:0009644; GO:0010027; GO:0010207; GO:0010380; GO:0048564	F4J1L5_ARATH	At3g22690	Arabidopsis thaliana (Mouse-ear cress)	F4J1L5_ARATH	unreviewed	At3g22690	Arabidopsis thaliana (Mouse-ear cress)	938	GO:0008270; GO:0009409; GO:0009451; GO:0009507; GO:0009644; GO:0010027; GO:0010207; GO:0010380; GO:0048564	chloroplast [GO:0009507]; zinc ion binding [GO:0008270]; photosystem I assembly [GO:0048564]; photosystem II assembly [GO:0010207]; regulation of chlorophyll biosynthetic process [GO:0010380]; response to cold [GO:0009409]; response to high light intensity [GO:0009644]; RNA modification [GO:0009451]; thylakoid membrane organization [GO:0010027]	F4J1L5_ARATH	unreviewed	LOW protein: PPR containing-like protein	At3g22690	Arabidopsis thaliana (Mouse-ear cress)	938	F4J1L5_ARATH	unreviewed	LOW protein: PPR containing-like protein	At3g22690	Arabidopsis thaliana (Mouse-ear cress)
A_DN11831_c0_g2_i1	A_DN11831_c0_g2_i1|m.17643	PP285_ARATH	Pentatricopeptide repeat-containing protein At3g57430, chloroplastic (Protein ORGANELLE TRANSCRIPT PROCESSING 84)						Q8L606_ARATH	Arabidopsis thaliana (Mouse-ear cress)	Q8L606_ARATH	Arabidopsis thaliana (Mouse-ear cress)	340	Q8L606_ARATH	unreviewed	Tetratricopeptide repeat (TPR)-like superfamily protein	Arabidopsis thaliana (Mouse-ear cress)	340	GO:0009507; GO:0009535; GO:0009536; GO:0009941	chloroplast [GO:0009507]; chloroplast envelope [GO:0009941]; chloroplast thylakoid membrane [GO:0009535]; plastid [GO:0009536]	Q8L606_ARATH	unreviewed	Tetratricopeptide repeat (TPR)-like superfamily protein	At3g53560	Arabidopsis thaliana (Mouse-ear cress)	340	chloroplast [GO:0009507]; chloroplast envelope [GO:0009941]; chloroplast thylakoid membrane [GO:0009535]; plastid [GO:0009536]	GO:0009507; GO:0009535; GO:0009536; GO:0009941	Q8L606_ARATH	At3g53560	Arabidopsis thaliana (Mouse-ear cress)	Q8L606_ARATH	unreviewed	At3g53560	Arabidopsis thaliana (Mouse-ear cress)	340	GO:0009507; GO:0009535; GO:0009536; GO:0009941	chloroplast [GO:0009507]; chloroplast envelope [GO:0009941]; chloroplast thylakoid membrane [GO:0009535]; plastid [GO:0009536]	Q8L606_ARATH	unreviewed	Tetratricopeptide repeat (TPR)-like superfamily protein	At3g53560	Arabidopsis thaliana (Mouse-ear cress)	340	Q8L606_ARATH	unreviewed	Tetratricopeptide repeat (TPR)-like superfamily protein	At3g53560	Arabidopsis thaliana (Mouse-ear cress)
A_DN11835_c0_g1_i1	A_DN11835_c0_g1_i1|m.17610	A2IBF9_GOSHI	Flavanone-3-hydroxylase						P4KG7_ARATH	Arabidopsis thaliana (Mouse-ear cress)	P4KG7_ARATH	Arabidopsis thaliana (Mouse-ear cress)	650	P4KG7_ARATH	reviewed	Phosphatidylinositol 4-kinase gamma 7 (AtPI4Kgamma7) (PI-4Kgamma7) (PI4K gamma 7) (EC 2.7.1.67) (Ubiquitin-like domain kinase gamma 7) (UbDK gamma 7)	Arabidopsis thaliana (Mouse-ear cress)	650	GO:0004430; GO:0005524; GO:0046777; GO:0046854	1-phosphatidylinositol 4-kinase activity [GO:0004430]; ATP binding [GO:0005524]; phosphatidylinositol phosphorylation [GO:0046854]; protein autophosphorylation [GO:0046777]	P4KG7_ARATH	reviewed	Phosphatidylinositol 4-kinase gamma 7 (AtPI4Kgamma7) (PI-4Kgamma7) (PI4K gamma 7) (EC 2.7.1.67) (Ubiquitin-like domain kinase gamma 7) (UbDK gamma 7)	PI4KG7 PI4KGAMMA7 UBDKGAMMA7 At2g03890 T18C20.9	Arabidopsis thaliana (Mouse-ear cress)	650	1-phosphatidylinositol 4-kinase activity [GO:0004430]; ATP binding [GO:0005524]; phosphatidylinositol phosphorylation [GO:0046854]; protein autophosphorylation [GO:0046777]	GO:0004430; GO:0005524; GO:0046777; GO:0046854	P4KG7_ARATH	PI4KG7 PI4KGAMMA7 UBDKGAMMA7 At2g03890 T18C20.9	Arabidopsis thaliana (Mouse-ear cress)	P4KG7_ARATH	reviewed	PI4KG7 PI4KGAMMA7 UBDKGAMMA7 At2g03890 T18C20.9	Arabidopsis thaliana (Mouse-ear cress)	650	GO:0004430; GO:0005524; GO:0046777; GO:0046854	1-phosphatidylinositol 4-kinase activity [GO:0004430]; ATP binding [GO:0005524]; phosphatidylinositol phosphorylation [GO:0046854]; protein autophosphorylation [GO:0046777]	P4KG7_ARATH	reviewed	Phosphatidylinositol 4-kinase gamma 7 (AtPI4Kgamma7) (PI-4Kgamma7) (PI4K gamma 7) (EC 2.7.1.67) (Ubiquitin-like domain kinase gamma 7) (UbDK gamma 7)	PI4KG7 PI4KGAMMA7 UBDKGAMMA7 At2g03890 T18C20.9	Arabidopsis thaliana (Mouse-ear cress)	650	P4KG7_ARATH	reviewed	Phosphatidylinositol 4-kinase gamma 7 (AtPI4Kgamma7) (PI-4Kgamma7) (PI4K gamma 7) (EC 2.7.1.67) (Ubiquitin-like domain kinase gamma 7) (UbDK gamma 7)	PI4KG7 PI4KGAMMA7 UBDKGAMMA7 At2g03890 T18C20.9	Arabidopsis thaliana (Mouse-ear cress)
A_DN11836_c0_g1_i1	A_DN11836_c0_g1_i1|m.17632	CDPKT_ARATH	Calcium-dependent protein kinase 29 (EC 2.7.11.1)						F4JS91_ARATH	Arabidopsis thaliana (Mouse-ear cress)	F4JS91_ARATH	Arabidopsis thaliana (Mouse-ear cress)	316	F4JS91_ARATH	unreviewed	BSD domain-containing protein	Arabidopsis thaliana (Mouse-ear cress)	316	GO:0009507	chloroplast [GO:0009507]	F4JS91_ARATH	unreviewed	BSD domain-containing protein	At4g13110 F25G13.200 F25G13_200	Arabidopsis thaliana (Mouse-ear cress)	316	chloroplast [GO:0009507]	GO:0009507	F4JS91_ARATH	At4g13110 F25G13.200 F25G13_200	Arabidopsis thaliana (Mouse-ear cress)	F4JS91_ARATH	unreviewed	At4g13110 F25G13.200 F25G13_200	Arabidopsis thaliana (Mouse-ear cress)	316	GO:0009507	chloroplast [GO:0009507]	F4JS91_ARATH	unreviewed	BSD domain-containing protein	At4g13110 F25G13.200 F25G13_200	Arabidopsis thaliana (Mouse-ear cress)	316	F4JS91_ARATH	unreviewed	BSD domain-containing protein	At4g13110 F25G13.200 F25G13_200	Arabidopsis thaliana (Mouse-ear cress)
A_DN11841_c0_g1_i1	A_DN11841_c0_g1_i1|m.17620	Q9M9L9_ARATH	F10A16.6 protein						PLSP1_ARATH	Arabidopsis thaliana (Mouse-ear cress)	PLSP1_ARATH	Arabidopsis thaliana (Mouse-ear cress)	291	PLSP1_ARATH	reviewed	Chloroplast processing peptidase (EC 3.4.21.89) (Signal peptidase I-3)	Arabidopsis thaliana (Mouse-ear cress)	291	GO:0008233; GO:0008236; GO:0009507; GO:0009526; GO:0009535; GO:0009941; GO:0010027; GO:0016021; GO:0051604; GO:0055035	chloroplast [GO:0009507]; chloroplast envelope [GO:0009941]; chloroplast thylakoid membrane [GO:0009535]; integral component of membrane [GO:0016021]; plastid envelope [GO:0009526]; plastid thylakoid membrane [GO:0055035]; peptidase activity [GO:0008233]; serine-type peptidase activity [GO:0008236]; protein maturation [GO:0051604]; thylakoid membrane organization [GO:0010027]	PLSP1_ARATH	reviewed	Chloroplast processing peptidase (EC 3.4.21.89) (Signal peptidase I-3)	PLSP1 At3g24590 MOB24.17	Arabidopsis thaliana (Mouse-ear cress)	291	chloroplast [GO:0009507]; chloroplast envelope [GO:0009941]; chloroplast thylakoid membrane [GO:0009535]; integral component of membrane [GO:0016021]; plastid envelope [GO:0009526]; plastid thylakoid membrane [GO:0055035]; peptidase activity [GO:0008233]; serine-type peptidase activity [GO:0008236]; protein maturation [GO:0051604]; thylakoid membrane organization [GO:0010027]	GO:0008233; GO:0008236; GO:0009507; GO:0009526; GO:0009535; GO:0009941; GO:0010027; GO:0016021; GO:0051604; GO:0055035	PLSP1_ARATH	PLSP1 At3g24590 MOB24.17	Arabidopsis thaliana (Mouse-ear cress)	PLSP1_ARATH	reviewed	PLSP1 At3g24590 MOB24.17	Arabidopsis thaliana (Mouse-ear cress)	291	GO:0008233; GO:0008236; GO:0009507; GO:0009526; GO:0009535; GO:0009941; GO:0010027; GO:0016021; GO:0051604; GO:0055035	chloroplast [GO:0009507]; chloroplast envelope [GO:0009941]; chloroplast thylakoid membrane [GO:0009535]; integral component of membrane [GO:0016021]; plastid envelope [GO:0009526]; plastid thylakoid membrane [GO:0055035]; peptidase activity [GO:0008233]; serine-type peptidase activity [GO:0008236]; protein maturation [GO:0051604]; thylakoid membrane organization [GO:0010027]	PLSP1_ARATH	reviewed	Chloroplast processing peptidase (EC 3.4.21.89) (Signal peptidase I-3)	PLSP1 At3g24590 MOB24.17	Arabidopsis thaliana (Mouse-ear cress)	291	PLSP1_ARATH	reviewed	Chloroplast processing peptidase (EC 3.4.21.89) (Signal peptidase I-3)	PLSP1 At3g24590 MOB24.17	Arabidopsis thaliana (Mouse-ear cress)
A_DN11841_c0_g1_i2	A_DN11841_c0_g1_i2|m.17623	Q9M9L9_ARATH	F10A16.6 protein						PSY_CAPAN	Capsicum annuum (Bell pepper)	PSY_CAPAN	Capsicum annuum (Bell pepper)	419	PSY_CAPAN	reviewed	Bifunctional 15-cis-phytoene synthase, chromoplastic (EC 2.5.1.32) (Geranylgeranyl pyrophosphate geranylgeranyltransferase) (Phytoene synthase)	Capsicum annuum (Bell pepper)	419	GO:0004310; GO:0006696; GO:0009575; GO:0016117; GO:0016767; GO:0051996	chromoplast stroma [GO:0009575]; farnesyl-diphosphate farnesyltransferase activity [GO:0004310]; geranylgeranyl-diphosphate geranylgeranyltransferase activity [GO:0016767]; squalene synthase activity [GO:0051996]; carotenoid biosynthetic process [GO:0016117]; ergosterol biosynthetic process [GO:0006696]	PSY_CAPAN	reviewed	Bifunctional 15-cis-phytoene synthase, chromoplastic (EC 2.5.1.32) (Geranylgeranyl pyrophosphate geranylgeranyltransferase) (Phytoene synthase)	PSY1	Capsicum annuum (Bell pepper)	419	chromoplast stroma [GO:0009575]; farnesyl-diphosphate farnesyltransferase activity [GO:0004310]; geranylgeranyl-diphosphate geranylgeranyltransferase activity [GO:0016767]; squalene synthase activity [GO:0051996]; carotenoid biosynthetic process [GO:0016117]; ergosterol biosynthetic process [GO:0006696]	GO:0004310; GO:0006696; GO:0009575; GO:0016117; GO:0016767; GO:0051996	PSY_CAPAN	PSY1	Capsicum annuum (Bell pepper)	PSY_CAPAN	reviewed	PSY1	Capsicum annuum (Bell pepper)	419	GO:0004310; GO:0006696; GO:0009575; GO:0016117; GO:0016767; GO:0051996	chromoplast stroma [GO:0009575]; farnesyl-diphosphate farnesyltransferase activity [GO:0004310]; geranylgeranyl-diphosphate geranylgeranyltransferase activity [GO:0016767]; squalene synthase activity [GO:0051996]; carotenoid biosynthetic process [GO:0016117]; ergosterol biosynthetic process [GO:0006696]	PSY_CAPAN	reviewed	Bifunctional 15-cis-phytoene synthase, chromoplastic (EC 2.5.1.32) (Geranylgeranyl pyrophosphate geranylgeranyltransferase) (Phytoene synthase)	PSY1	Capsicum annuum (Bell pepper)	419	PSY_CAPAN	reviewed	Bifunctional 15-cis-phytoene synthase, chromoplastic (EC 2.5.1.32) (Geranylgeranyl pyrophosphate geranylgeranyltransferase) (Phytoene synthase)	PSY1	Capsicum annuum (Bell pepper)
A_DN11844_c0_g1_i1	A_DN11844_c0_g1_i1|m.17627	APG2_ARATH	GDSL esterase/lipase APG (EC 3.1.1.-) (Extracellular lipase APG)						O81493_ARATH	Arabidopsis thaliana (Mouse-ear cress)	O81493_ARATH	Arabidopsis thaliana (Mouse-ear cress)	351	O81493_ARATH	unreviewed	F9D12.8 protein (TRAF-like family protein)	Arabidopsis thaliana (Mouse-ear cress)	351	GO:0009506; GO:0009507	chloroplast [GO:0009507]; plasmodesma [GO:0009506]	O81493_ARATH	unreviewed	F9D12.8 protein (TRAF-like family protein)	F9D12.8 At5g26260 T19G15.110 T19G15_110	Arabidopsis thaliana (Mouse-ear cress)	351	chloroplast [GO:0009507]; plasmodesma [GO:0009506]	GO:0009506; GO:0009507	O81493_ARATH	F9D12.8 At5g26260 T19G15.110 T19G15_110	Arabidopsis thaliana (Mouse-ear cress)	O81493_ARATH	unreviewed	F9D12.8 At5g26260 T19G15.110 T19G15_110	Arabidopsis thaliana (Mouse-ear cress)	351	GO:0009506; GO:0009507	chloroplast [GO:0009507]; plasmodesma [GO:0009506]	O81493_ARATH	unreviewed	F9D12.8 protein (TRAF-like family protein)	F9D12.8 At5g26260 T19G15.110 T19G15_110	Arabidopsis thaliana (Mouse-ear cress)	351	O81493_ARATH	unreviewed	F9D12.8 protein (TRAF-like family protein)	F9D12.8 At5g26260 T19G15.110 T19G15_110	Arabidopsis thaliana (Mouse-ear cress)
A_DN11845_c0_g1_i1	A_DN11845_c0_g1_i1|m.17619	AB19G_ARATH	ABC transporter G family member 19 (ABC transporter ABCG.19) (AtABCG19) (White-brown complex homolog protein 19) (AtWBC19)						Q93XZ7_ARATH	Arabidopsis thaliana (Mouse-ear cress)	Q93XZ7_ARATH	Arabidopsis thaliana (Mouse-ear cress)	218	Q93XZ7_ARATH	unreviewed	At5g42570 (B-cell receptor-associated 31-like protein)	Arabidopsis thaliana (Mouse-ear cress)	218	GO:0005774; GO:0005783; GO:0005789; GO:0006886; GO:0006888; GO:0009506; GO:0016021; GO:0070973	endoplasmic reticulum [GO:0005783]; endoplasmic reticulum membrane [GO:0005789]; integral component of membrane [GO:0016021]; plasmodesma [GO:0009506]; vacuolar membrane [GO:0005774]; ER to Golgi vesicle-mediated transport [GO:0006888]; intracellular protein transport [GO:0006886]; protein localization to endoplasmic reticulum exit site [GO:0070973]	Q93XZ7_ARATH	unreviewed	At5g42570 (B-cell receptor-associated 31-like protein)	At5g42570 K16E1.4 K16E1_4	Arabidopsis thaliana (Mouse-ear cress)	218	endoplasmic reticulum [GO:0005783]; endoplasmic reticulum membrane [GO:0005789]; integral component of membrane [GO:0016021]; plasmodesma [GO:0009506]; vacuolar membrane [GO:0005774]; ER to Golgi vesicle-mediated transport [GO:0006888]; intracellular protein transport [GO:0006886]; protein localization to endoplasmic reticulum exit site [GO:0070973]	GO:0005774; GO:0005783; GO:0005789; GO:0006886; GO:0006888; GO:0009506; GO:0016021; GO:0070973	Q93XZ7_ARATH	At5g42570 K16E1.4 K16E1_4	Arabidopsis thaliana (Mouse-ear cress)	Q93XZ7_ARATH	unreviewed	At5g42570 K16E1.4 K16E1_4	Arabidopsis thaliana (Mouse-ear cress)	218	GO:0005774; GO:0005783; GO:0005789; GO:0006886; GO:0006888; GO:0009506; GO:0016021; GO:0070973	endoplasmic reticulum [GO:0005783]; endoplasmic reticulum membrane [GO:0005789]; integral component of membrane [GO:0016021]; plasmodesma [GO:0009506]; vacuolar membrane [GO:0005774]; ER to Golgi vesicle-mediated transport [GO:0006888]; intracellular protein transport [GO:0006886]; protein localization to endoplasmic reticulum exit site [GO:0070973]	Q93XZ7_ARATH	unreviewed	At5g42570 (B-cell receptor-associated 31-like protein)	At5g42570 K16E1.4 K16E1_4	Arabidopsis thaliana (Mouse-ear cress)	218	Q93XZ7_ARATH	unreviewed	At5g42570 (B-cell receptor-associated 31-like protein)	At5g42570 K16E1.4 K16E1_4	Arabidopsis thaliana (Mouse-ear cress)
A_DN11853_c0_g1_i1	A_DN11853_c0_g1_i1|m.17613	PP258_ARATH	Pentatricopeptide repeat-containing protein At3g26782, mitochondrial						SYCP1_ARATH	Arabidopsis thaliana (Mouse-ear cress)	SYCP1_ARATH	Arabidopsis thaliana (Mouse-ear cress)	871	SYCP1_ARATH	reviewed	Synaptonemal complex protein 1 (Synaptonemal complex central region protein ZYP1a)	Arabidopsis thaliana (Mouse-ear cress)	871	GO:0000795; GO:0007129; GO:0007131; GO:0051301	synaptonemal complex [GO:0000795]; cell division [GO:0051301]; reciprocal meiotic recombination [GO:0007131]; synapsis [GO:0007129]	SYCP1_ARATH	reviewed	Synaptonemal complex protein 1 (Synaptonemal complex central region protein ZYP1a)	ZYP1A At1g22260 T16E15.12	Arabidopsis thaliana (Mouse-ear cress)	871	synaptonemal complex [GO:0000795]; cell division [GO:0051301]; reciprocal meiotic recombination [GO:0007131]; synapsis [GO:0007129]	GO:0000795; GO:0007129; GO:0007131; GO:0051301	SYCP1_ARATH	ZYP1A At1g22260 T16E15.12	Arabidopsis thaliana (Mouse-ear cress)	SYCP1_ARATH	reviewed	ZYP1A At1g22260 T16E15.12	Arabidopsis thaliana (Mouse-ear cress)	871	GO:0000795; GO:0007129; GO:0007131; GO:0051301	synaptonemal complex [GO:0000795]; cell division [GO:0051301]; reciprocal meiotic recombination [GO:0007131]; synapsis [GO:0007129]	SYCP1_ARATH	reviewed	Synaptonemal complex protein 1 (Synaptonemal complex central region protein ZYP1a)	ZYP1A At1g22260 T16E15.12	Arabidopsis thaliana (Mouse-ear cress)	871	SYCP1_ARATH	reviewed	Synaptonemal complex protein 1 (Synaptonemal complex central region protein ZYP1a)	ZYP1A At1g22260 T16E15.12	Arabidopsis thaliana (Mouse-ear cress)
A_DN11853_c0_g2_i1	A_DN11853_c0_g2_i1|m.17615	PP258_ARATH	Pentatricopeptide repeat-containing protein At3g26782, mitochondrial						BEE3_ARATH	Arabidopsis thaliana (Mouse-ear cress)	BEE3_ARATH	Arabidopsis thaliana (Mouse-ear cress)	261	BEE3_ARATH	reviewed	Transcription factor BEE 3 (Basic helix-loop-helix protein 50) (AtbHLH50) (bHLH 50) (Protein Brassinosteroid enhanced expression 3) (Transcription factor EN 76) (bHLH transcription factor bHLH050)	Arabidopsis thaliana (Mouse-ear cress)	261	GO:0003677; GO:0003700; GO:0005634; GO:0006351; GO:0006355; GO:0046983	nucleus [GO:0005634]; DNA binding [GO:0003677]; DNA-binding transcription factor activity [GO:0003700]; protein dimerization activity [GO:0046983]; regulation of transcription, DNA-templated [GO:0006355]; transcription, DNA-templated [GO:0006351]	BEE3_ARATH	reviewed	Transcription factor BEE 3 (Basic helix-loop-helix protein 50) (AtbHLH50) (bHLH 50) (Protein Brassinosteroid enhanced expression 3) (Transcription factor EN 76) (bHLH transcription factor bHLH050)	BEE3 BHLH50 EN76 At1g73830 F25P22.25	Arabidopsis thaliana (Mouse-ear cress)	261	nucleus [GO:0005634]; DNA binding [GO:0003677]; DNA-binding transcription factor activity [GO:0003700]; protein dimerization activity [GO:0046983]; regulation of transcription, DNA-templated [GO:0006355]; transcription, DNA-templated [GO:0006351]	GO:0003677; GO:0003700; GO:0005634; GO:0006351; GO:0006355; GO:0046983	BEE3_ARATH	BEE3 BHLH50 EN76 At1g73830 F25P22.25	Arabidopsis thaliana (Mouse-ear cress)	BEE3_ARATH	reviewed	BEE3 BHLH50 EN76 At1g73830 F25P22.25	Arabidopsis thaliana (Mouse-ear cress)	261	GO:0003677; GO:0003700; GO:0005634; GO:0006351; GO:0006355; GO:0046983	nucleus [GO:0005634]; DNA binding [GO:0003677]; DNA-binding transcription factor activity [GO:0003700]; protein dimerization activity [GO:0046983]; regulation of transcription, DNA-templated [GO:0006355]; transcription, DNA-templated [GO:0006351]	BEE3_ARATH	reviewed	Transcription factor BEE 3 (Basic helix-loop-helix protein 50) (AtbHLH50) (bHLH 50) (Protein Brassinosteroid enhanced expression 3) (Transcription factor EN 76) (bHLH transcription factor bHLH050)	BEE3 BHLH50 EN76 At1g73830 F25P22.25	Arabidopsis thaliana (Mouse-ear cress)	261	BEE3_ARATH	reviewed	Transcription factor BEE 3 (Basic helix-loop-helix protein 50) (AtbHLH50) (bHLH 50) (Protein Brassinosteroid enhanced expression 3) (Transcription factor EN 76) (bHLH transcription factor bHLH050)	BEE3 BHLH50 EN76 At1g73830 F25P22.25	Arabidopsis thaliana (Mouse-ear cress)
A_DN11853_c0_g2_i1	A_DN11853_c0_g2_i1|m.17615	PP258_ARATH	Pentatricopeptide repeat-containing protein At3g26782, mitochondrial						Q9SZ51_ARATH	Arabidopsis thaliana (Mouse-ear cress)	Q9SZ51_ARATH	Arabidopsis thaliana (Mouse-ear cress)	177	Q9SZ51_ARATH	unreviewed	Early nodulin-like protein 15 (Similar to early nodulins)	Arabidopsis thaliana (Mouse-ear cress)	177	GO:0005886; GO:0009055; GO:0016021; GO:0031225; GO:0046658	anchored component of membrane [GO:0031225]; anchored component of plasma membrane [GO:0046658]; integral component of membrane [GO:0016021]; plasma membrane [GO:0005886]; electron transfer activity [GO:0009055]	Q9SZ51_ARATH	unreviewed	Early nodulin-like protein 15 (Similar to early nodulins)	ENODL15 AtENODL15 early nodulin-like protein 15 At4g31840 F11C18.40 F11C18_40	Arabidopsis thaliana (Mouse-ear cress)	177	anchored component of membrane [GO:0031225]; anchored component of plasma membrane [GO:0046658]; integral component of membrane [GO:0016021]; plasma membrane [GO:0005886]; electron transfer activity [GO:0009055]	GO:0005886; GO:0009055; GO:0016021; GO:0031225; GO:0046658	Q9SZ51_ARATH	ENODL15 AtENODL15 early nodulin-like protein 15 At4g31840 F11C18.40 F11C18_40	Arabidopsis thaliana (Mouse-ear cress)	Q9SZ51_ARATH	unreviewed	ENODL15 AtENODL15 early nodulin-like protein 15 At4g31840 F11C18.40 F11C18_40	Arabidopsis thaliana (Mouse-ear cress)	177	GO:0005886; GO:0009055; GO:0016021; GO:0031225; GO:0046658	anchored component of membrane [GO:0031225]; anchored component of plasma membrane [GO:0046658]; integral component of membrane [GO:0016021]; plasma membrane [GO:0005886]; electron transfer activity [GO:0009055]	Q9SZ51_ARATH	unreviewed	Early nodulin-like protein 15 (Similar to early nodulins)	ENODL15 AtENODL15 early nodulin-like protein 15 At4g31840 F11C18.40 F11C18_40	Arabidopsis thaliana (Mouse-ear cress)	177	Q9SZ51_ARATH	unreviewed	Early nodulin-like protein 15 (Similar to early nodulins)	ENODL15 AtENODL15 early nodulin-like protein 15 At4g31840 F11C18.40 F11C18_40	Arabidopsis thaliana (Mouse-ear cress)
A_DN11856_c0_g1_i1	A_DN11856_c0_g1_i1|m.17631	Q9FF49_ARATH	Retroelement pol polyprotein-like (Zinc finger (C3HC4-type RING finger) family protein)						O23157_ARATH	Arabidopsis thaliana (Mouse-ear cress)	O23157_ARATH	Arabidopsis thaliana (Mouse-ear cress)	173	O23157_ARATH	unreviewed	AT4g37300/C7A10_60 (Maternal effect embryo arrest 59)	Arabidopsis thaliana (Mouse-ear cress)	173	GO:0009793	embryo development ending in seed dormancy [GO:0009793]	O23157_ARATH	unreviewed	AT4g37300/C7A10_60 (Maternal effect embryo arrest 59)	C7A10.60 MEE59 At4g37300 F6G17.14	Arabidopsis thaliana (Mouse-ear cress)	173	embryo development ending in seed dormancy [GO:0009793]	GO:0009793	O23157_ARATH	C7A10.60 MEE59 At4g37300 F6G17.14	Arabidopsis thaliana (Mouse-ear cress)	O23157_ARATH	unreviewed	C7A10.60 MEE59 At4g37300 F6G17.14	Arabidopsis thaliana (Mouse-ear cress)	173	GO:0009793	embryo development ending in seed dormancy [GO:0009793]	O23157_ARATH	unreviewed	AT4g37300/C7A10_60 (Maternal effect embryo arrest 59)	C7A10.60 MEE59 At4g37300 F6G17.14	Arabidopsis thaliana (Mouse-ear cress)	173	O23157_ARATH	unreviewed	AT4g37300/C7A10_60 (Maternal effect embryo arrest 59)	C7A10.60 MEE59 At4g37300 F6G17.14	Arabidopsis thaliana (Mouse-ear cress)
A_DN11869_c0_g1_i1	A_DN11869_c0_g1_i1|m.17628	Q9LIE1_ARATH	HAT transposon superfamily (Transposase-like protein)						KRP7_ARATH	Arabidopsis thaliana (Mouse-ear cress)	KRP7_ARATH	Arabidopsis thaliana (Mouse-ear cress)	195	KRP7_ARATH	reviewed	Cyclin-dependent kinase inhibitor 7 (Inhibitor/interactor of CDK protein 5) (KIP-related protein 7)	Arabidopsis thaliana (Mouse-ear cress)	195	GO:0001673; GO:0004861; GO:0005654; GO:0007050; GO:0045736	male germ cell nucleus [GO:0001673]; nucleoplasm [GO:0005654]; cyclin-dependent protein serine/threonine kinase inhibitor activity [GO:0004861]; cell cycle arrest [GO:0007050]; negative regulation of cyclin-dependent protein serine/threonine kinase activity [GO:0045736]	KRP7_ARATH	reviewed	Cyclin-dependent kinase inhibitor 7 (Inhibitor/interactor of CDK protein 5) (KIP-related protein 7)	KRP7 ICK5 At1g49620 F14J22.14	Arabidopsis thaliana (Mouse-ear cress)	195	male germ cell nucleus [GO:0001673]; nucleoplasm [GO:0005654]; cyclin-dependent protein serine/threonine kinase inhibitor activity [GO:0004861]; cell cycle arrest [GO:0007050]; negative regulation of cyclin-dependent protein serine/threonine kinase activity [GO:0045736]	GO:0001673; GO:0004861; GO:0005654; GO:0007050; GO:0045736	KRP7_ARATH	KRP7 ICK5 At1g49620 F14J22.14	Arabidopsis thaliana (Mouse-ear cress)	KRP7_ARATH	reviewed	KRP7 ICK5 At1g49620 F14J22.14	Arabidopsis thaliana (Mouse-ear cress)	195	GO:0001673; GO:0004861; GO:0005654; GO:0007050; GO:0045736	male germ cell nucleus [GO:0001673]; nucleoplasm [GO:0005654]; cyclin-dependent protein serine/threonine kinase inhibitor activity [GO:0004861]; cell cycle arrest [GO:0007050]; negative regulation of cyclin-dependent protein serine/threonine kinase activity [GO:0045736]	KRP7_ARATH	reviewed	Cyclin-dependent kinase inhibitor 7 (Inhibitor/interactor of CDK protein 5) (KIP-related protein 7)	KRP7 ICK5 At1g49620 F14J22.14	Arabidopsis thaliana (Mouse-ear cress)	195	KRP7_ARATH	reviewed	Cyclin-dependent kinase inhibitor 7 (Inhibitor/interactor of CDK protein 5) (KIP-related protein 7)	KRP7 ICK5 At1g49620 F14J22.14	Arabidopsis thaliana (Mouse-ear cress)
A_DN11890_c0_g1_i1	A_DN11890_c0_g1_i1|m.17634	DRB8_ORYSJ	Double-stranded RNA-binding protein 8 (dsRNA-binding protein 1) (OsDRB1) (dsRNA-binding protein 8)						BH010_ARATH	Arabidopsis thaliana (Mouse-ear cress)	BH010_ARATH	Arabidopsis thaliana (Mouse-ear cress)	458	BH010_ARATH	reviewed	Transcription factor bHLH10 (Basic helix-loop-helix protein 10) (AtbHLH10) (bHLH 10) (Transcription factor EN 23) (bHLH transcription factor bHLH010)	Arabidopsis thaliana (Mouse-ear cress)	458	GO:0003677; GO:0003700; GO:0005634; GO:0006351; GO:0006355; GO:0009555; GO:0046983; GO:0048658; GO:0052543	nucleus [GO:0005634]; DNA binding [GO:0003677]; DNA-binding transcription factor activity [GO:0003700]; protein dimerization activity [GO:0046983]; anther wall tapetum development [GO:0048658]; callose deposition in cell wall [GO:0052543]; pollen development [GO:0009555]; regulation of transcription, DNA-templated [GO:0006355]; transcription, DNA-templated [GO:0006351]	BH010_ARATH	reviewed	Transcription factor bHLH10 (Basic helix-loop-helix protein 10) (AtbHLH10) (bHLH 10) (Transcription factor EN 23) (bHLH transcription factor bHLH010)	BHLH10 EN23 At2g31220 F16D14.6	Arabidopsis thaliana (Mouse-ear cress)	458	nucleus [GO:0005634]; DNA binding [GO:0003677]; DNA-binding transcription factor activity [GO:0003700]; protein dimerization activity [GO:0046983]; anther wall tapetum development [GO:0048658]; callose deposition in cell wall [GO:0052543]; pollen development [GO:0009555]; regulation of transcription, DNA-templated [GO:0006355]; transcription, DNA-templated [GO:0006351]	GO:0003677; GO:0003700; GO:0005634; GO:0006351; GO:0006355; GO:0009555; GO:0046983; GO:0048658; GO:0052543	BH010_ARATH	BHLH10 EN23 At2g31220 F16D14.6	Arabidopsis thaliana (Mouse-ear cress)	BH010_ARATH	reviewed	BHLH10 EN23 At2g31220 F16D14.6	Arabidopsis thaliana (Mouse-ear cress)	458	GO:0003677; GO:0003700; GO:0005634; GO:0006351; GO:0006355; GO:0009555; GO:0046983; GO:0048658; GO:0052543	nucleus [GO:0005634]; DNA binding [GO:0003677]; DNA-binding transcription factor activity [GO:0003700]; protein dimerization activity [GO:0046983]; anther wall tapetum development [GO:0048658]; callose deposition in cell wall [GO:0052543]; pollen development [GO:0009555]; regulation of transcription, DNA-templated [GO:0006355]; transcription, DNA-templated [GO:0006351]	BH010_ARATH	reviewed	Transcription factor bHLH10 (Basic helix-loop-helix protein 10) (AtbHLH10) (bHLH 10) (Transcription factor EN 23) (bHLH transcription factor bHLH010)	BHLH10 EN23 At2g31220 F16D14.6	Arabidopsis thaliana (Mouse-ear cress)	458	BH010_ARATH	reviewed	Transcription factor bHLH10 (Basic helix-loop-helix protein 10) (AtbHLH10) (bHLH 10) (Transcription factor EN 23) (bHLH transcription factor bHLH010)	BHLH10 EN23 At2g31220 F16D14.6	Arabidopsis thaliana (Mouse-ear cress)
A_DN11890_c0_g1_i2	A_DN11890_c0_g1_i2|m.17636	DRB8_ORYSJ	Double-stranded RNA-binding protein 8 (dsRNA-binding protein 1) (OsDRB1) (dsRNA-binding protein 8)						CXXS1_ARATH	Arabidopsis thaliana (Mouse-ear cress)	CXXS1_ARATH	Arabidopsis thaliana (Mouse-ear cress)	118	CXXS1_ARATH	reviewed	Thioredoxin-like protein CXXS1 (AtCXXS1) (Mono-cysteine thioredoxin 1)	Arabidopsis thaliana (Mouse-ear cress)	118	GO:0003756; GO:0004791; GO:0005829; GO:0006662; GO:0015035; GO:0016671; GO:0034599; GO:0045454; GO:0047134	cytosol [GO:0005829]; oxidoreductase activity, acting on a sulfur group of donors, disulfide as acceptor [GO:0016671]; protein disulfide isomerase activity [GO:0003756]; protein disulfide oxidoreductase activity [GO:0015035]; protein-disulfide reductase activity [GO:0047134]; thioredoxin-disulfide reductase activity [GO:0004791]; cell redox homeostasis [GO:0045454]; cellular response to oxidative…	CXXS1_ARATH	reviewed	Thioredoxin-like protein CXXS1 (AtCXXS1) (Mono-cysteine thioredoxin 1)	CXXS1 At1g11530 T23J18.19	Arabidopsis thaliana (Mouse-ear cress)	118	cytosol [GO:0005829]; oxidoreductase activity, acting on a sulfur group of donors, disulfide as acceptor [GO:0016671]; protein disulfide isomerase activity [GO:0003756]; protein disulfide oxidoreductase activity [GO:0015035]; protein-disulfide reductase activity [GO:0047134]; thioredoxin-disulfide reductase activity [GO:0004791]; cell redox homeostasis [GO:0045454]; cellular response to oxidative…	GO:0003756; GO:0004791; GO:0005829; GO:0006662; GO:0015035; GO:0016671; GO:0034599; GO:0045454; GO:0047134	CXXS1_ARATH	CXXS1 At1g11530 T23J18.19	Arabidopsis thaliana (Mouse-ear cress)	CXXS1_ARATH	reviewed	CXXS1 At1g11530 T23J18.19	Arabidopsis thaliana (Mouse-ear cress)	118	GO:0003756; GO:0004791; GO:0005829; GO:0006662; GO:0015035; GO:0016671; GO:0034599; GO:0045454; GO:0047134	cytosol [GO:0005829]; oxidoreductase activity, acting on a sulfur group of donors, disulfide as acceptor [GO:0016671]; protein disulfide isomerase activity [GO:0003756]; protein disulfide oxidoreductase activity [GO:0015035]; protein-disulfide reductase activity [GO:0047134]; thioredoxin-disulfide reductase activity [GO:0004791]; cell redox homeostasis [GO:0045454]; cellular response to oxidative…	CXXS1_ARATH	reviewed	Thioredoxin-like protein CXXS1 (AtCXXS1) (Mono-cysteine thioredoxin 1)	CXXS1 At1g11530 T23J18.19	Arabidopsis thaliana (Mouse-ear cress)	118	CXXS1_ARATH	reviewed	Thioredoxin-like protein CXXS1 (AtCXXS1) (Mono-cysteine thioredoxin 1)	CXXS1 At1g11530 T23J18.19	Arabidopsis thaliana (Mouse-ear cress)
A_DN11890_c0_g1_i3	A_DN11890_c0_g1_i3|m.17638	DRB8_ORYSJ	Double-stranded RNA-binding protein 8 (dsRNA-binding protein 1) (OsDRB1) (dsRNA-binding protein 8)						C71DI_MENSP	Mentha spicata (Spearmint)	C71DI_MENSP	Mentha spicata (Spearmint)	496	C71DI_MENSP	reviewed	Cytochrome P450 71D18 (EC 1.14.14.51) ((-)-(4S)-Limonene-6-hydroxylase)	Mentha spicata (Spearmint)	496	GO:0005506; GO:0005789; GO:0016021; GO:0018675; GO:0020037; GO:0043231; GO:0055114	endoplasmic reticulum membrane [GO:0005789]; integral component of membrane [GO:0016021]; intracellular membrane-bounded organelle [GO:0043231]; (S)-limonene 6-monooxygenase activity [GO:0018675]; heme binding [GO:0020037]; iron ion binding [GO:0005506]; oxidation-reduction process [GO:0055114]	C71DI_MENSP	reviewed	Cytochrome P450 71D18 (EC 1.14.14.51) ((-)-(4S)-Limonene-6-hydroxylase)	CYP71D18	Mentha spicata (Spearmint)	496	endoplasmic reticulum membrane [GO:0005789]; integral component of membrane [GO:0016021]; intracellular membrane-bounded organelle [GO:0043231]; (S)-limonene 6-monooxygenase activity [GO:0018675]; heme binding [GO:0020037]; iron ion binding [GO:0005506]; oxidation-reduction process [GO:0055114]	GO:0005506; GO:0005789; GO:0016021; GO:0018675; GO:0020037; GO:0043231; GO:0055114	C71DI_MENSP	CYP71D18	Mentha spicata (Spearmint)	C71DI_MENSP	reviewed	CYP71D18	Mentha spicata (Spearmint)	496	GO:0005506; GO:0005789; GO:0016021; GO:0018675; GO:0020037; GO:0043231; GO:0055114	endoplasmic reticulum membrane [GO:0005789]; integral component of membrane [GO:0016021]; intracellular membrane-bounded organelle [GO:0043231]; (S)-limonene 6-monooxygenase activity [GO:0018675]; heme binding [GO:0020037]; iron ion binding [GO:0005506]; oxidation-reduction process [GO:0055114]	C71DI_MENSP	reviewed	Cytochrome P450 71D18 (EC 1.14.14.51) ((-)-(4S)-Limonene-6-hydroxylase)	CYP71D18	Mentha spicata (Spearmint)	496	C71DI_MENSP	reviewed	Cytochrome P450 71D18 (EC 1.14.14.51) ((-)-(4S)-Limonene-6-hydroxylase)	CYP71D18	Mentha spicata (Spearmint)
A_DN11910_c0_g1_i1	A_DN11910_c0_g1_i1|m.89422	PKS1_ARATH	Protein PHYTOCHROME KINASE SUBSTRATE 1						SIRK_ARATH	Arabidopsis thaliana (Mouse-ear cress)	SIRK_ARATH	Arabidopsis thaliana (Mouse-ear cress)	876	SIRK_ARATH	reviewed	Senescence-induced receptor-like serine/threonine-protein kinase (FLG22-induced receptor-like kinase 1)	Arabidopsis thaliana (Mouse-ear cress)	876	GO:0004674; GO:0005524; GO:0016021; GO:0042742	integral component of membrane [GO:0016021]; ATP binding [GO:0005524]; protein serine/threonine kinase activity [GO:0004674]; defense response to bacterium [GO:0042742]	SIRK_ARATH	reviewed	Senescence-induced receptor-like serine/threonine-protein kinase (FLG22-induced receptor-like kinase 1)	SIRK FRK1 At2g19190 T20K24.21	Arabidopsis thaliana (Mouse-ear cress)	876	integral component of membrane [GO:0016021]; ATP binding [GO:0005524]; protein serine/threonine kinase activity [GO:0004674]; defense response to bacterium [GO:0042742]	GO:0004674; GO:0005524; GO:0016021; GO:0042742	SIRK_ARATH	SIRK FRK1 At2g19190 T20K24.21	Arabidopsis thaliana (Mouse-ear cress)	SIRK_ARATH	reviewed	SIRK FRK1 At2g19190 T20K24.21	Arabidopsis thaliana (Mouse-ear cress)	876	GO:0004674; GO:0005524; GO:0016021; GO:0042742	integral component of membrane [GO:0016021]; ATP binding [GO:0005524]; protein serine/threonine kinase activity [GO:0004674]; defense response to bacterium [GO:0042742]	SIRK_ARATH	reviewed	Senescence-induced receptor-like serine/threonine-protein kinase (FLG22-induced receptor-like kinase 1)	SIRK FRK1 At2g19190 T20K24.21	Arabidopsis thaliana (Mouse-ear cress)	876	SIRK_ARATH	reviewed	Senescence-induced receptor-like serine/threonine-protein kinase (FLG22-induced receptor-like kinase 1)	SIRK FRK1 At2g19190 T20K24.21	Arabidopsis thaliana (Mouse-ear cress)
A_DN11916_c0_g1_i1	A_DN11916_c0_g1_i1|m.89424	Q84S31_VITVI	Chitinase III						F4IB69_ARATH	Arabidopsis thaliana (Mouse-ear cress)	F4IB69_ARATH	Arabidopsis thaliana (Mouse-ear cress)	865	F4IB69_ARATH	unreviewed	Leucine-rich repeat protein kinase family protein	Arabidopsis thaliana (Mouse-ear cress)	865	GO:0004672; GO:0005524; GO:0005886; GO:0009506; GO:0016021	integral component of membrane [GO:0016021]; plasma membrane [GO:0005886]; plasmodesma [GO:0009506]; ATP binding [GO:0005524]; protein kinase activity [GO:0004672]	F4IB69_ARATH	unreviewed	Leucine-rich repeat protein kinase family protein	At1g51850 T14L22.6 T14L22_6	Arabidopsis thaliana (Mouse-ear cress)	865	integral component of membrane [GO:0016021]; plasma membrane [GO:0005886]; plasmodesma [GO:0009506]; ATP binding [GO:0005524]; protein kinase activity [GO:0004672]	GO:0004672; GO:0005524; GO:0005886; GO:0009506; GO:0016021	F4IB69_ARATH	At1g51850 T14L22.6 T14L22_6	Arabidopsis thaliana (Mouse-ear cress)	F4IB69_ARATH	unreviewed	At1g51850 T14L22.6 T14L22_6	Arabidopsis thaliana (Mouse-ear cress)	865	GO:0004672; GO:0005524; GO:0005886; GO:0009506; GO:0016021	integral component of membrane [GO:0016021]; plasma membrane [GO:0005886]; plasmodesma [GO:0009506]; ATP binding [GO:0005524]; protein kinase activity [GO:0004672]	F4IB69_ARATH	unreviewed	Leucine-rich repeat protein kinase family protein	At1g51850 T14L22.6 T14L22_6	Arabidopsis thaliana (Mouse-ear cress)	865	F4IB69_ARATH	unreviewed	Leucine-rich repeat protein kinase family protein	At1g51850 T14L22.6 T14L22_6	Arabidopsis thaliana (Mouse-ear cress)
A_DN11917_c0_g1_i1	A_DN11917_c0_g1_i1|m.89423	Y1044_ARATH	BTB/POZ domain-containing protein At1g30440						IOS1_ARATH	Arabidopsis thaliana (Mouse-ear cress)	IOS1_ARATH	Arabidopsis thaliana (Mouse-ear cress)	894	IOS1_ARATH	reviewed	LRR receptor-like serine/threonine-protein kinase IOS1 (EC 2.7.11.-) (Protein IMPAIRED OOMYCETE SUSCEPTIBILITY 1)	Arabidopsis thaliana (Mouse-ear cress)	894	GO:0002229; GO:0002237; GO:0002238; GO:0002239; GO:0004674; GO:0005524; GO:0005886; GO:0009620; GO:0009738; GO:0009788; GO:0010200; GO:0016021; GO:0042803; GO:0090406; GO:1900150; GO:1900426; GO:1902289; GO:2000071	integral component of membrane [GO:0016021]; plasma membrane [GO:0005886]; pollen tube [GO:0090406]; ATP binding [GO:0005524]; protein homodimerization activity [GO:0042803]; protein serine/threonine kinase activity [GO:0004674]; abscisic acid-activated signaling pathway [GO:0009738]; defense response to oomycetes [GO:0002229]; negative regulation of abscisic acid-activated signaling pathway [GO:…	IOS1_ARATH	reviewed	LRR receptor-like serine/threonine-protein kinase IOS1 (EC 2.7.11.-) (Protein IMPAIRED OOMYCETE SUSCEPTIBILITY 1)	IOS1 At1g51800 F19C24.3	Arabidopsis thaliana (Mouse-ear cress)	894	integral component of membrane [GO:0016021]; plasma membrane [GO:0005886]; pollen tube [GO:0090406]; ATP binding [GO:0005524]; protein homodimerization activity [GO:0042803]; protein serine/threonine kinase activity [GO:0004674]; abscisic acid-activated signaling pathway [GO:0009738]; defense response to oomycetes [GO:0002229]; negative regulation of abscisic acid-activated signaling pathway [GO:…	GO:0002229; GO:0002237; GO:0002238; GO:0002239; GO:0004674; GO:0005524; GO:0005886; GO:0009620; GO:0009738; GO:0009788; GO:0010200; GO:0016021; GO:0042803; GO:0090406; GO:1900150; GO:1900426; GO:1902289; GO:2000071	IOS1_ARATH	IOS1 At1g51800 F19C24.3	Arabidopsis thaliana (Mouse-ear cress)	IOS1_ARATH	reviewed	IOS1 At1g51800 F19C24.3	Arabidopsis thaliana (Mouse-ear cress)	894	GO:0002229; GO:0002237; GO:0002238; GO:0002239; GO:0004674; GO:0005524; GO:0005886; GO:0009620; GO:0009738; GO:0009788; GO:0010200; GO:0016021; GO:0042803; GO:0090406; GO:1900150; GO:1900426; GO:1902289; GO:2000071	integral component of membrane [GO:0016021]; plasma membrane [GO:0005886]; pollen tube [GO:0090406]; ATP binding [GO:0005524]; protein homodimerization activity [GO:0042803]; protein serine/threonine kinase activity [GO:0004674]; abscisic acid-activated signaling pathway [GO:0009738]; defense response to oomycetes [GO:0002229]; negative regulation of abscisic acid-activated signaling pathway [GO:…	IOS1_ARATH	reviewed	LRR receptor-like serine/threonine-protein kinase IOS1 (EC 2.7.11.-) (Protein IMPAIRED OOMYCETE SUSCEPTIBILITY 1)	IOS1 At1g51800 F19C24.3	Arabidopsis thaliana (Mouse-ear cress)	894	IOS1_ARATH	reviewed	LRR receptor-like serine/threonine-protein kinase IOS1 (EC 2.7.11.-) (Protein IMPAIRED OOMYCETE SUSCEPTIBILITY 1)	IOS1 At1g51800 F19C24.3	Arabidopsis thaliana (Mouse-ear cress)
A_DN11950_c0_g1_i1	A_DN11950_c0_g1_i1|m.89408	F4JRC5_ARATH	#N/A						RNS1_ARATH	Arabidopsis thaliana (Mouse-ear cress)	RNS1_ARATH	Arabidopsis thaliana (Mouse-ear cress)	230	RNS1_ARATH	reviewed	Ribonuclease 1 (EC 3.1.27.1)	Arabidopsis thaliana (Mouse-ear cress)	230	GO:0003723; GO:0004540; GO:0005576; GO:0005618; GO:0005886; GO:0009611; GO:0009718; GO:0016036; GO:0033897	cell wall [GO:0005618]; extracellular region [GO:0005576]; plasma membrane [GO:0005886]; ribonuclease activity [GO:0004540]; ribonuclease T2 activity [GO:0033897]; RNA binding [GO:0003723]; anthocyanin-containing compound biosynthetic process [GO:0009718]; cellular response to phosphate starvation [GO:0016036]; response to wounding [GO:0009611]	RNS1_ARATH	reviewed	Ribonuclease 1 (EC 3.1.27.1)	RNS1 At2g02990 T17M13.16	Arabidopsis thaliana (Mouse-ear cress)	230	cell wall [GO:0005618]; extracellular region [GO:0005576]; plasma membrane [GO:0005886]; ribonuclease activity [GO:0004540]; ribonuclease T2 activity [GO:0033897]; RNA binding [GO:0003723]; anthocyanin-containing compound biosynthetic process [GO:0009718]; cellular response to phosphate starvation [GO:0016036]; response to wounding [GO:0009611]	GO:0003723; GO:0004540; GO:0005576; GO:0005618; GO:0005886; GO:0009611; GO:0009718; GO:0016036; GO:0033897	RNS1_ARATH	RNS1 At2g02990 T17M13.16	Arabidopsis thaliana (Mouse-ear cress)	RNS1_ARATH	reviewed	RNS1 At2g02990 T17M13.16	Arabidopsis thaliana (Mouse-ear cress)	230	GO:0003723; GO:0004540; GO:0005576; GO:0005618; GO:0005886; GO:0009611; GO:0009718; GO:0016036; GO:0033897	cell wall [GO:0005618]; extracellular region [GO:0005576]; plasma membrane [GO:0005886]; ribonuclease activity [GO:0004540]; ribonuclease T2 activity [GO:0033897]; RNA binding [GO:0003723]; anthocyanin-containing compound biosynthetic process [GO:0009718]; cellular response to phosphate starvation [GO:0016036]; response to wounding [GO:0009611]	RNS1_ARATH	reviewed	Ribonuclease 1 (EC 3.1.27.1)	RNS1 At2g02990 T17M13.16	Arabidopsis thaliana (Mouse-ear cress)	230	RNS1_ARATH	reviewed	Ribonuclease 1 (EC 3.1.27.1)	RNS1 At2g02990 T17M13.16	Arabidopsis thaliana (Mouse-ear cress)
A_DN11951_c0_g1_i1	A_DN11951_c0_g1_i1|m.89413	F4HR53_ARATH	Transmembrane receptors / ATP binding protein						Q94AX3_ARATH	Arabidopsis thaliana (Mouse-ear cress)	Q94AX3_ARATH	Arabidopsis thaliana (Mouse-ear cress)	200	Q94AX3_ARATH	unreviewed	At2g48140/F11L15.4 (Bifunctional inhibitor/lipid-transfer protein/seed storage 2S albumin superfamily protein) (Xylogen like protein 6)	Arabidopsis thaliana (Mouse-ear cress)	200	GO:0009561; GO:0031225	anchored component of membrane [GO:0031225]; megagametogenesis [GO:0009561]	Q94AX3_ARATH	unreviewed	At2g48140/F11L15.4 (Bifunctional inhibitor/lipid-transfer protein/seed storage 2S albumin superfamily protein) (Xylogen like protein 6)	AtXYP6 EDA4 At2g48140 F11L15.4	Arabidopsis thaliana (Mouse-ear cress)	200	anchored component of membrane [GO:0031225]; megagametogenesis [GO:0009561]	GO:0009561; GO:0031225	Q94AX3_ARATH	AtXYP6 EDA4 At2g48140 F11L15.4	Arabidopsis thaliana (Mouse-ear cress)	Q94AX3_ARATH	unreviewed	AtXYP6 EDA4 At2g48140 F11L15.4	Arabidopsis thaliana (Mouse-ear cress)	200	GO:0009561; GO:0031225	anchored component of membrane [GO:0031225]; megagametogenesis [GO:0009561]	Q94AX3_ARATH	unreviewed	At2g48140/F11L15.4 (Bifunctional inhibitor/lipid-transfer protein/seed storage 2S albumin superfamily protein) (Xylogen like protein 6)	AtXYP6 EDA4 At2g48140 F11L15.4	Arabidopsis thaliana (Mouse-ear cress)	200	Q94AX3_ARATH	unreviewed	At2g48140/F11L15.4 (Bifunctional inhibitor/lipid-transfer protein/seed storage 2S albumin superfamily protein) (Xylogen like protein 6)	AtXYP6 EDA4 At2g48140 F11L15.4	Arabidopsis thaliana (Mouse-ear cress)
A_DN11951_c0_g1_i1	A_DN11951_c0_g1_i1|m.89412	F4HR53_ARATH	Transmembrane receptors / ATP binding protein						SAU32_ARATH	Arabidopsis thaliana (Mouse-ear cress)	SAU32_ARATH	Arabidopsis thaliana (Mouse-ear cress)	121	SAU32_ARATH	reviewed	Auxin-responsive protein SAUR32 (Protein ABOLISHED APICAL HOOK MAINTENANCE 1) (Protein SMALL AUXIN UP RNA 32)	Arabidopsis thaliana (Mouse-ear cress)	121	GO:0005634; GO:0005737; GO:0007275; GO:0009734; GO:0040008; GO:1900140	cytoplasm [GO:0005737]; nucleus [GO:0005634]; auxin-activated signaling pathway [GO:0009734]; multicellular organism development [GO:0007275]; regulation of growth [GO:0040008]; regulation of seedling development [GO:1900140]	SAU32_ARATH	reviewed	Auxin-responsive protein SAUR32 (Protein ABOLISHED APICAL HOOK MAINTENANCE 1) (Protein SMALL AUXIN UP RNA 32)	SAUR32 AAM1 At2g46690	Arabidopsis thaliana (Mouse-ear cress)	121	cytoplasm [GO:0005737]; nucleus [GO:0005634]; auxin-activated signaling pathway [GO:0009734]; multicellular organism development [GO:0007275]; regulation of growth [GO:0040008]; regulation of seedling development [GO:1900140]	GO:0005634; GO:0005737; GO:0007275; GO:0009734; GO:0040008; GO:1900140	SAU32_ARATH	SAUR32 AAM1 At2g46690	Arabidopsis thaliana (Mouse-ear cress)	SAU32_ARATH	reviewed	SAUR32 AAM1 At2g46690	Arabidopsis thaliana (Mouse-ear cress)	121	GO:0005634; GO:0005737; GO:0007275; GO:0009734; GO:0040008; GO:1900140	cytoplasm [GO:0005737]; nucleus [GO:0005634]; auxin-activated signaling pathway [GO:0009734]; multicellular organism development [GO:0007275]; regulation of growth [GO:0040008]; regulation of seedling development [GO:1900140]	SAU32_ARATH	reviewed	Auxin-responsive protein SAUR32 (Protein ABOLISHED APICAL HOOK MAINTENANCE 1) (Protein SMALL AUXIN UP RNA 32)	SAUR32 AAM1 At2g46690	Arabidopsis thaliana (Mouse-ear cress)	121	SAU32_ARATH	reviewed	Auxin-responsive protein SAUR32 (Protein ABOLISHED APICAL HOOK MAINTENANCE 1) (Protein SMALL AUXIN UP RNA 32)	SAUR32 AAM1 At2g46690	Arabidopsis thaliana (Mouse-ear cress)
A_DN11951_c0_g1_i1	A_DN11951_c0_g1_i1|m.89412	F4HR53_ARATH	Transmembrane receptors / ATP binding protein						Q9C5T5_ARATH	Arabidopsis thaliana (Mouse-ear cress)	Q9C5T5_ARATH	Arabidopsis thaliana (Mouse-ear cress)	166	Q9C5T5_ARATH	unreviewed	SKP1-like protein ASK10 (Fragment)	Arabidopsis thaliana (Mouse-ear cress)	166	GO:0006511	ubiquitin-dependent protein catabolic process [GO:0006511]	Q9C5T5_ARATH	unreviewed	SKP1-like protein ASK10 (Fragment)	ASK10	Arabidopsis thaliana (Mouse-ear cress)	166	ubiquitin-dependent protein catabolic process [GO:0006511]	GO:0006511	Q9C5T5_ARATH	ASK10	Arabidopsis thaliana (Mouse-ear cress)	Q9C5T5_ARATH	unreviewed	ASK10	Arabidopsis thaliana (Mouse-ear cress)	166	GO:0006511	ubiquitin-dependent protein catabolic process [GO:0006511]	Q9C5T5_ARATH	unreviewed	SKP1-like protein ASK10 (Fragment)	ASK10	Arabidopsis thaliana (Mouse-ear cress)	166	Q9C5T5_ARATH	unreviewed	SKP1-like protein ASK10 (Fragment)	ASK10	Arabidopsis thaliana (Mouse-ear cress)
A_DN11951_c0_g1_i2	A_DN11951_c0_g1_i2|m.89414	F4HR53_ARATH	Transmembrane receptors / ATP binding protein						FK161_ARATH	Arabidopsis thaliana (Mouse-ear cress)	FK161_ARATH	Arabidopsis thaliana (Mouse-ear cress)	207	FK161_ARATH	reviewed	Peptidyl-prolyl cis-trans isomerase FKBP16-1, chloroplastic (PPIase FKBP16-1) (EC 5.2.1.8) (FK506-binding protein 16-1) (AtFKBP16-1) (Immunophilin FKBP16-1) (Rotamase)	Arabidopsis thaliana (Mouse-ear cress)	207	GO:0003755; GO:0009507; GO:0009543	chloroplast [GO:0009507]; chloroplast thylakoid lumen [GO:0009543]; peptidyl-prolyl cis-trans isomerase activity [GO:0003755]	FK161_ARATH	reviewed	Peptidyl-prolyl cis-trans isomerase FKBP16-1, chloroplastic (PPIase FKBP16-1) (EC 5.2.1.8) (FK506-binding protein 16-1) (AtFKBP16-1) (Immunophilin FKBP16-1) (Rotamase)	FKBP16-1 At4g26555 M3E9.20 T15N24	Arabidopsis thaliana (Mouse-ear cress)	207	chloroplast [GO:0009507]; chloroplast thylakoid lumen [GO:0009543]; peptidyl-prolyl cis-trans isomerase activity [GO:0003755]	GO:0003755; GO:0009507; GO:0009543	FK161_ARATH	FKBP16-1 At4g26555 M3E9.20 T15N24	Arabidopsis thaliana (Mouse-ear cress)	FK161_ARATH	reviewed	FKBP16-1 At4g26555 M3E9.20 T15N24	Arabidopsis thaliana (Mouse-ear cress)	207	GO:0003755; GO:0009507; GO:0009543	chloroplast [GO:0009507]; chloroplast thylakoid lumen [GO:0009543]; peptidyl-prolyl cis-trans isomerase activity [GO:0003755]	FK161_ARATH	reviewed	Peptidyl-prolyl cis-trans isomerase FKBP16-1, chloroplastic (PPIase FKBP16-1) (EC 5.2.1.8) (FK506-binding protein 16-1) (AtFKBP16-1) (Immunophilin FKBP16-1) (Rotamase)	FKBP16-1 At4g26555 M3E9.20 T15N24	Arabidopsis thaliana (Mouse-ear cress)	207	FK161_ARATH	reviewed	Peptidyl-prolyl cis-trans isomerase FKBP16-1, chloroplastic (PPIase FKBP16-1) (EC 5.2.1.8) (FK506-binding protein 16-1) (AtFKBP16-1) (Immunophilin FKBP16-1) (Rotamase)	FKBP16-1 At4g26555 M3E9.20 T15N24	Arabidopsis thaliana (Mouse-ear cress)
A_DN11951_c0_g1_i2	A_DN11951_c0_g1_i2|m.89414	F4HR53_ARATH	Transmembrane receptors / ATP binding protein						PP407_ARATH	Arabidopsis thaliana (Mouse-ear cress)	PP407_ARATH	Arabidopsis thaliana (Mouse-ear cress)	747	PP407_ARATH	reviewed	Pentatricopeptide repeat-containing protein At5g39710 (Protein EMBRYO DEFECTIVE 2745)	Arabidopsis thaliana (Mouse-ear cress)	747	GO:0003723; GO:0004519; GO:0005739; GO:0009451	mitochondrion [GO:0005739]; endonuclease activity [GO:0004519]; RNA binding [GO:0003723]; RNA modification [GO:0009451]	PP407_ARATH	reviewed	Pentatricopeptide repeat-containing protein At5g39710 (Protein EMBRYO DEFECTIVE 2745)	EMB2745 At5g39710 MIJ24.190	Arabidopsis thaliana (Mouse-ear cress)	747	mitochondrion [GO:0005739]; endonuclease activity [GO:0004519]; RNA binding [GO:0003723]; RNA modification [GO:0009451]	GO:0003723; GO:0004519; GO:0005739; GO:0009451	PP407_ARATH	EMB2745 At5g39710 MIJ24.190	Arabidopsis thaliana (Mouse-ear cress)	PP407_ARATH	reviewed	EMB2745 At5g39710 MIJ24.190	Arabidopsis thaliana (Mouse-ear cress)	747	GO:0003723; GO:0004519; GO:0005739; GO:0009451	mitochondrion [GO:0005739]; endonuclease activity [GO:0004519]; RNA binding [GO:0003723]; RNA modification [GO:0009451]	PP407_ARATH	reviewed	Pentatricopeptide repeat-containing protein At5g39710 (Protein EMBRYO DEFECTIVE 2745)	EMB2745 At5g39710 MIJ24.190	Arabidopsis thaliana (Mouse-ear cress)	747	PP407_ARATH	reviewed	Pentatricopeptide repeat-containing protein At5g39710 (Protein EMBRYO DEFECTIVE 2745)	EMB2745 At5g39710 MIJ24.190	Arabidopsis thaliana (Mouse-ear cress)
A_DN11955_c0_g1_i1	A_DN11955_c0_g1_i1|m.89417	YCF2_ARATH	Protein Ycf2						ASAT1_ARATH	Arabidopsis thaliana (Mouse-ear cress)	ASAT1_ARATH	Arabidopsis thaliana (Mouse-ear cress)	345	ASAT1_ARATH	reviewed	Acyl-CoA--sterol O-acyltransferase 1 (EC 2.3.1.-) (Sterol O-acyltransferase 1)	Arabidopsis thaliana (Mouse-ear cress)	345	GO:0008374; GO:0016021; GO:0016127; GO:0034434	integral component of membrane [GO:0016021]; O-acyltransferase activity [GO:0008374]; sterol catabolic process [GO:0016127]; sterol esterification [GO:0034434]	ASAT1_ARATH	reviewed	Acyl-CoA--sterol O-acyltransferase 1 (EC 2.3.1.-) (Sterol O-acyltransferase 1)	ASAT1 At3g51970 F4F15.80	Arabidopsis thaliana (Mouse-ear cress)	345	integral component of membrane [GO:0016021]; O-acyltransferase activity [GO:0008374]; sterol catabolic process [GO:0016127]; sterol esterification [GO:0034434]	GO:0008374; GO:0016021; GO:0016127; GO:0034434	ASAT1_ARATH	ASAT1 At3g51970 F4F15.80	Arabidopsis thaliana (Mouse-ear cress)	ASAT1_ARATH	reviewed	ASAT1 At3g51970 F4F15.80	Arabidopsis thaliana (Mouse-ear cress)	345	GO:0008374; GO:0016021; GO:0016127; GO:0034434	integral component of membrane [GO:0016021]; O-acyltransferase activity [GO:0008374]; sterol catabolic process [GO:0016127]; sterol esterification [GO:0034434]	ASAT1_ARATH	reviewed	Acyl-CoA--sterol O-acyltransferase 1 (EC 2.3.1.-) (Sterol O-acyltransferase 1)	ASAT1 At3g51970 F4F15.80	Arabidopsis thaliana (Mouse-ear cress)	345	ASAT1_ARATH	reviewed	Acyl-CoA--sterol O-acyltransferase 1 (EC 2.3.1.-) (Sterol O-acyltransferase 1)	ASAT1 At3g51970 F4F15.80	Arabidopsis thaliana (Mouse-ear cress)
A_DN11977_c0_g1_i1	A_DN11977_c0_g1_i1|m.89418	SOQ1_ARATH	Protein SUPPRESSOR OF QUENCHING 1, chloroplastic (EC 3.1.3.-)						HS904_ARATH	Arabidopsis thaliana (Mouse-ear cress)	HS904_ARATH	Arabidopsis thaliana (Mouse-ear cress)	699	HS904_ARATH	reviewed	Heat shock protein 90-4 (AtHSP90.4) (AtHsp90-4) (Heat shock protein 81-4) (Hsp81-4)	Arabidopsis thaliana (Mouse-ear cress)	699	GO:0005524; GO:0005618; GO:0005634; GO:0005774; GO:0005794; GO:0005829; GO:0005886; GO:0006457; GO:0006950; GO:0009570; GO:0048046; GO:0051082	apoplast [GO:0048046]; cell wall [GO:0005618]; chloroplast stroma [GO:0009570]; cytosol [GO:0005829]; Golgi apparatus [GO:0005794]; nucleus [GO:0005634]; plasma membrane [GO:0005886]; vacuolar membrane [GO:0005774]; ATP binding [GO:0005524]; unfolded protein binding [GO:0051082]; protein folding [GO:0006457]; response to stress [GO:0006950]	HS904_ARATH	reviewed	Heat shock protein 90-4 (AtHSP90.4) (AtHsp90-4) (Heat shock protein 81-4) (Hsp81-4)	HSP90-4 HSP81-4 At5g56000 MDA7.4	Arabidopsis thaliana (Mouse-ear cress)	699	apoplast [GO:0048046]; cell wall [GO:0005618]; chloroplast stroma [GO:0009570]; cytosol [GO:0005829]; Golgi apparatus [GO:0005794]; nucleus [GO:0005634]; plasma membrane [GO:0005886]; vacuolar membrane [GO:0005774]; ATP binding [GO:0005524]; unfolded protein binding [GO:0051082]; protein folding [GO:0006457]; response to stress [GO:0006950]	GO:0005524; GO:0005618; GO:0005634; GO:0005774; GO:0005794; GO:0005829; GO:0005886; GO:0006457; GO:0006950; GO:0009570; GO:0048046; GO:0051082	HS904_ARATH	HSP90-4 HSP81-4 At5g56000 MDA7.4	Arabidopsis thaliana (Mouse-ear cress)	HS904_ARATH	reviewed	HSP90-4 HSP81-4 At5g56000 MDA7.4	Arabidopsis thaliana (Mouse-ear cress)	699	GO:0005524; GO:0005618; GO:0005634; GO:0005774; GO:0005794; GO:0005829; GO:0005886; GO:0006457; GO:0006950; GO:0009570; GO:0048046; GO:0051082	apoplast [GO:0048046]; cell wall [GO:0005618]; chloroplast stroma [GO:0009570]; cytosol [GO:0005829]; Golgi apparatus [GO:0005794]; nucleus [GO:0005634]; plasma membrane [GO:0005886]; vacuolar membrane [GO:0005774]; ATP binding [GO:0005524]; unfolded protein binding [GO:0051082]; protein folding [GO:0006457]; response to stress [GO:0006950]	HS904_ARATH	reviewed	Heat shock protein 90-4 (AtHSP90.4) (AtHsp90-4) (Heat shock protein 81-4) (Hsp81-4)	HSP90-4 HSP81-4 At5g56000 MDA7.4	Arabidopsis thaliana (Mouse-ear cress)	699	HS904_ARATH	reviewed	Heat shock protein 90-4 (AtHSP90.4) (AtHsp90-4) (Heat shock protein 81-4) (Hsp81-4)	HSP90-4 HSP81-4 At5g56000 MDA7.4	Arabidopsis thaliana (Mouse-ear cress)
A_DN11977_c0_g1_i2	A_DN11977_c0_g1_i2|m.89419	SOQ1_ARATH	Protein SUPPRESSOR OF QUENCHING 1, chloroplastic (EC 3.1.3.-)						PLP1_ARATH	Arabidopsis thaliana (Mouse-ear cress)	PLP1_ARATH	Arabidopsis thaliana (Mouse-ear cress)	414	PLP1_ARATH	reviewed	Patatin-like protein 1 (AtPLP1) (EC 3.1.1.-) (Patatin-related phospholipase A IIgamma) (pPLAIIg) (Phospholipase A IVA) (AtPLAIVA)	Arabidopsis thaliana (Mouse-ear cress)	414	GO:0004620; GO:0005737; GO:0006952; GO:0010311; GO:0016020; GO:0016042; GO:0047372	cytoplasm [GO:0005737]; membrane [GO:0016020]; acylglycerol lipase activity [GO:0047372]; phospholipase activity [GO:0004620]; defense response [GO:0006952]; lateral root formation [GO:0010311]; lipid catabolic process [GO:0016042]	PLP1_ARATH	reviewed	Patatin-like protein 1 (AtPLP1) (EC 3.1.1.-) (Patatin-related phospholipase A IIgamma) (pPLAIIg) (Phospholipase A IVA) (AtPLAIVA)	PLP1 At4g37070 AP22.83 C7A10.290	Arabidopsis thaliana (Mouse-ear cress)	414	cytoplasm [GO:0005737]; membrane [GO:0016020]; acylglycerol lipase activity [GO:0047372]; phospholipase activity [GO:0004620]; defense response [GO:0006952]; lateral root formation [GO:0010311]; lipid catabolic process [GO:0016042]	GO:0004620; GO:0005737; GO:0006952; GO:0010311; GO:0016020; GO:0016042; GO:0047372	PLP1_ARATH	PLP1 At4g37070 AP22.83 C7A10.290	Arabidopsis thaliana (Mouse-ear cress)	PLP1_ARATH	reviewed	PLP1 At4g37070 AP22.83 C7A10.290	Arabidopsis thaliana (Mouse-ear cress)	414	GO:0004620; GO:0005737; GO:0006952; GO:0010311; GO:0016020; GO:0016042; GO:0047372	cytoplasm [GO:0005737]; membrane [GO:0016020]; acylglycerol lipase activity [GO:0047372]; phospholipase activity [GO:0004620]; defense response [GO:0006952]; lateral root formation [GO:0010311]; lipid catabolic process [GO:0016042]	PLP1_ARATH	reviewed	Patatin-like protein 1 (AtPLP1) (EC 3.1.1.-) (Patatin-related phospholipase A IIgamma) (pPLAIIg) (Phospholipase A IVA) (AtPLAIVA)	PLP1 At4g37070 AP22.83 C7A10.290	Arabidopsis thaliana (Mouse-ear cress)	414	PLP1_ARATH	reviewed	Patatin-like protein 1 (AtPLP1) (EC 3.1.1.-) (Patatin-related phospholipase A IIgamma) (pPLAIIg) (Phospholipase A IVA) (AtPLAIVA)	PLP1 At4g37070 AP22.83 C7A10.290	Arabidopsis thaliana (Mouse-ear cress)
A_DN11997_c0_g1_i1	A_DN11997_c0_g1_i1|m.89416	GL33_ARATH	Germin-like protein subfamily 3 member 3 (AtGER3) (AtGLP2)						AB6G_ARATH	Arabidopsis thaliana (Mouse-ear cress)	AB6G_ARATH	Arabidopsis thaliana (Mouse-ear cress)	727	AB6G_ARATH	reviewed	ABC transporter G family member 6 (ABC transporter ABCG.6) (AtABCG6) (White-brown complex homolog protein 6) (AtWBC6)	Arabidopsis thaliana (Mouse-ear cress)	727	GO:0005524; GO:0005886; GO:0009624; GO:0010345; GO:0016021; GO:0042626	integral component of membrane [GO:0016021]; plasma membrane [GO:0005886]; ATP binding [GO:0005524]; ATPase activity, coupled to transmembrane movement of substances [GO:0042626]; response to nematode [GO:0009624]; suberin biosynthetic process [GO:0010345]	AB6G_ARATH	reviewed	ABC transporter G family member 6 (ABC transporter ABCG.6) (AtABCG6) (White-brown complex homolog protein 6) (AtWBC6)	ABCG6 WBC6 At5g13580 MSH12.4	Arabidopsis thaliana (Mouse-ear cress)	727	integral component of membrane [GO:0016021]; plasma membrane [GO:0005886]; ATP binding [GO:0005524]; ATPase activity, coupled to transmembrane movement of substances [GO:0042626]; response to nematode [GO:0009624]; suberin biosynthetic process [GO:0010345]	GO:0005524; GO:0005886; GO:0009624; GO:0010345; GO:0016021; GO:0042626	AB6G_ARATH	ABCG6 WBC6 At5g13580 MSH12.4	Arabidopsis thaliana (Mouse-ear cress)	AB6G_ARATH	reviewed	ABCG6 WBC6 At5g13580 MSH12.4	Arabidopsis thaliana (Mouse-ear cress)	727	GO:0005524; GO:0005886; GO:0009624; GO:0010345; GO:0016021; GO:0042626	integral component of membrane [GO:0016021]; plasma membrane [GO:0005886]; ATP binding [GO:0005524]; ATPase activity, coupled to transmembrane movement of substances [GO:0042626]; response to nematode [GO:0009624]; suberin biosynthetic process [GO:0010345]	AB6G_ARATH	reviewed	ABC transporter G family member 6 (ABC transporter ABCG.6) (AtABCG6) (White-brown complex homolog protein 6) (AtWBC6)	ABCG6 WBC6 At5g13580 MSH12.4	Arabidopsis thaliana (Mouse-ear cress)	727	AB6G_ARATH	reviewed	ABC transporter G family member 6 (ABC transporter ABCG.6) (AtABCG6) (White-brown complex homolog protein 6) (AtWBC6)	ABCG6 WBC6 At5g13580 MSH12.4	Arabidopsis thaliana (Mouse-ear cress)
A_DN12008_c0_g1_i1	A_DN12008_c0_g1_i1|m.48126	CESA9_ORYSJ	Cellulose synthase A catalytic subunit 9 [UDP-forming] (EC 2.4.1.12) (OsCesA9)						WNK8_ARATH	Arabidopsis thaliana (Mouse-ear cress)	WNK8_ARATH	Arabidopsis thaliana (Mouse-ear cress)	563	WNK8_ARATH	reviewed	Serine/threonine-protein kinase WNK8 (AtWNK8) (EC 2.7.11.1) (Protein kinase with no lysine 8)	Arabidopsis thaliana (Mouse-ear cress)	563	GO:0004672; GO:0004674; GO:0005524; GO:0005634; GO:0005829; GO:0006468; GO:0009909; GO:0009911; GO:0010228; GO:0035556; GO:0042802; GO:0046777; GO:0048573	cytosol [GO:0005829]; nucleus [GO:0005634]; ATP binding [GO:0005524]; identical protein binding [GO:0042802]; protein kinase activity [GO:0004672]; protein serine/threonine kinase activity [GO:0004674]; intracellular signal transduction [GO:0035556]; photoperiodism, flowering [GO:0048573]; positive regulation of flower development [GO:0009911]; protein autophosphorylation [GO:0046777]; protein ph…	WNK8_ARATH	reviewed	Serine/threonine-protein kinase WNK8 (AtWNK8) (EC 2.7.11.1) (Protein kinase with no lysine 8)	WNK8 At5g41990 MJC20.9	Arabidopsis thaliana (Mouse-ear cress)	563	cytosol [GO:0005829]; nucleus [GO:0005634]; ATP binding [GO:0005524]; identical protein binding [GO:0042802]; protein kinase activity [GO:0004672]; protein serine/threonine kinase activity [GO:0004674]; intracellular signal transduction [GO:0035556]; photoperiodism, flowering [GO:0048573]; positive regulation of flower development [GO:0009911]; protein autophosphorylation [GO:0046777]; protein ph…	GO:0004672; GO:0004674; GO:0005524; GO:0005634; GO:0005829; GO:0006468; GO:0009909; GO:0009911; GO:0010228; GO:0035556; GO:0042802; GO:0046777; GO:0048573	WNK8_ARATH	WNK8 At5g41990 MJC20.9	Arabidopsis thaliana (Mouse-ear cress)	WNK8_ARATH	reviewed	WNK8 At5g41990 MJC20.9	Arabidopsis thaliana (Mouse-ear cress)	563	GO:0004672; GO:0004674; GO:0005524; GO:0005634; GO:0005829; GO:0006468; GO:0009909; GO:0009911; GO:0010228; GO:0035556; GO:0042802; GO:0046777; GO:0048573	cytosol [GO:0005829]; nucleus [GO:0005634]; ATP binding [GO:0005524]; identical protein binding [GO:0042802]; protein kinase activity [GO:0004672]; protein serine/threonine kinase activity [GO:0004674]; intracellular signal transduction [GO:0035556]; photoperiodism, flowering [GO:0048573]; positive regulation of flower development [GO:0009911]; protein autophosphorylation [GO:0046777]; protein ph…	WNK8_ARATH	reviewed	Serine/threonine-protein kinase WNK8 (AtWNK8) (EC 2.7.11.1) (Protein kinase with no lysine 8)	WNK8 At5g41990 MJC20.9	Arabidopsis thaliana (Mouse-ear cress)	563	WNK8_ARATH	reviewed	Serine/threonine-protein kinase WNK8 (AtWNK8) (EC 2.7.11.1) (Protein kinase with no lysine 8)	WNK8 At5g41990 MJC20.9	Arabidopsis thaliana (Mouse-ear cress)
A_DN12021_c0_g1_i1	A_DN12021_c0_g1_i1|m.48125	GL21_ARATH	Germin-like protein subfamily 2 member 1						BCHC1_ARATH	Arabidopsis thaliana (Mouse-ear cress)	BCHC1_ARATH	Arabidopsis thaliana (Mouse-ear cress)	1941	BCHC1_ARATH	reviewed	BEACH domain-containing protein C1 (BEACH-domain homolog C1)	Arabidopsis thaliana (Mouse-ear cress)	1941	GO:0009506; GO:0012505	endomembrane system [GO:0012505]; plasmodesma [GO:0009506]	BCHC1_ARATH	reviewed	BEACH domain-containing protein C1 (BEACH-domain homolog C1)	BCHC1 At3g60920 T27I15.10	Arabidopsis thaliana (Mouse-ear cress)	1941	endomembrane system [GO:0012505]; plasmodesma [GO:0009506]	GO:0009506; GO:0012505	BCHC1_ARATH	BCHC1 At3g60920 T27I15.10	Arabidopsis thaliana (Mouse-ear cress)	BCHC1_ARATH	reviewed	BCHC1 At3g60920 T27I15.10	Arabidopsis thaliana (Mouse-ear cress)	1941	GO:0009506; GO:0012505	endomembrane system [GO:0012505]; plasmodesma [GO:0009506]	BCHC1_ARATH	reviewed	BEACH domain-containing protein C1 (BEACH-domain homolog C1)	BCHC1 At3g60920 T27I15.10	Arabidopsis thaliana (Mouse-ear cress)	1941	BCHC1_ARATH	reviewed	BEACH domain-containing protein C1 (BEACH-domain homolog C1)	BCHC1 At3g60920 T27I15.10	Arabidopsis thaliana (Mouse-ear cress)
A_DN12037_c0_g1_i1	A_DN12037_c0_g1_i1|m.48131	ALMT1_ARATH	Aluminum-activated malate transporter 1 (AtALMT1)						RCH1_ARATH	Arabidopsis thaliana (Mouse-ear cress)	RCH1_ARATH	Arabidopsis thaliana (Mouse-ear cress)	1135	RCH1_ARATH	reviewed	LRR receptor-like serine/threonine-protein kinase RCH1 (EC 2.7.11.1) (Protein ROOT CLAVATA-HOMOLOG1 1)	Arabidopsis thaliana (Mouse-ear cress)	1135	GO:0004674; GO:0005524; GO:0016021	integral component of membrane [GO:0016021]; ATP binding [GO:0005524]; protein serine/threonine kinase activity [GO:0004674]	RCH1_ARATH	reviewed	LRR receptor-like serine/threonine-protein kinase RCH1 (EC 2.7.11.1) (Protein ROOT CLAVATA-HOMOLOG1 1)	RCH1 At5g48940 K19E20.5	Arabidopsis thaliana (Mouse-ear cress)	1135	integral component of membrane [GO:0016021]; ATP binding [GO:0005524]; protein serine/threonine kinase activity [GO:0004674]	GO:0004674; GO:0005524; GO:0016021	RCH1_ARATH	RCH1 At5g48940 K19E20.5	Arabidopsis thaliana (Mouse-ear cress)	RCH1_ARATH	reviewed	RCH1 At5g48940 K19E20.5	Arabidopsis thaliana (Mouse-ear cress)	1135	GO:0004674; GO:0005524; GO:0016021	integral component of membrane [GO:0016021]; ATP binding [GO:0005524]; protein serine/threonine kinase activity [GO:0004674]	RCH1_ARATH	reviewed	LRR receptor-like serine/threonine-protein kinase RCH1 (EC 2.7.11.1) (Protein ROOT CLAVATA-HOMOLOG1 1)	RCH1 At5g48940 K19E20.5	Arabidopsis thaliana (Mouse-ear cress)	1135	RCH1_ARATH	reviewed	LRR receptor-like serine/threonine-protein kinase RCH1 (EC 2.7.11.1) (Protein ROOT CLAVATA-HOMOLOG1 1)	RCH1 At5g48940 K19E20.5	Arabidopsis thaliana (Mouse-ear cress)
A_DN12074_c0_g1_i1	A_DN12074_c0_g1_i1|m.48123	ALF_SPIOL	Fructose-bisphosphate aldolase, cytoplasmic isozyme (EC 4.1.2.13)						RL182_ARATH	Arabidopsis thaliana (Mouse-ear cress)	RL182_ARATH	Arabidopsis thaliana (Mouse-ear cress)	187	RL182_ARATH	reviewed	60S ribosomal protein L18-2	Arabidopsis thaliana (Mouse-ear cress)	187	GO:0003723; GO:0003735; GO:0005773; GO:0005774; GO:0005886; GO:0006412; GO:0009507; GO:0015934; GO:0022625	chloroplast [GO:0009507]; cytosolic large ribosomal subunit [GO:0022625]; large ribosomal subunit [GO:0015934]; plasma membrane [GO:0005886]; vacuolar membrane [GO:0005774]; vacuole [GO:0005773]; RNA binding [GO:0003723]; structural constituent of ribosome [GO:0003735]; translation [GO:0006412]	RL182_ARATH	reviewed	60S ribosomal protein L18-2	RPL18B At3g05590 F18C1.14	Arabidopsis thaliana (Mouse-ear cress)	187	chloroplast [GO:0009507]; cytosolic large ribosomal subunit [GO:0022625]; large ribosomal subunit [GO:0015934]; plasma membrane [GO:0005886]; vacuolar membrane [GO:0005774]; vacuole [GO:0005773]; RNA binding [GO:0003723]; structural constituent of ribosome [GO:0003735]; translation [GO:0006412]	GO:0003723; GO:0003735; GO:0005773; GO:0005774; GO:0005886; GO:0006412; GO:0009507; GO:0015934; GO:0022625	RL182_ARATH	RPL18B At3g05590 F18C1.14	Arabidopsis thaliana (Mouse-ear cress)	RL182_ARATH	reviewed	RPL18B At3g05590 F18C1.14	Arabidopsis thaliana (Mouse-ear cress)	187	GO:0003723; GO:0003735; GO:0005773; GO:0005774; GO:0005886; GO:0006412; GO:0009507; GO:0015934; GO:0022625	chloroplast [GO:0009507]; cytosolic large ribosomal subunit [GO:0022625]; large ribosomal subunit [GO:0015934]; plasma membrane [GO:0005886]; vacuolar membrane [GO:0005774]; vacuole [GO:0005773]; RNA binding [GO:0003723]; structural constituent of ribosome [GO:0003735]; translation [GO:0006412]	RL182_ARATH	reviewed	60S ribosomal protein L18-2	RPL18B At3g05590 F18C1.14	Arabidopsis thaliana (Mouse-ear cress)	187	RL182_ARATH	reviewed	60S ribosomal protein L18-2	RPL18B At3g05590 F18C1.14	Arabidopsis thaliana (Mouse-ear cress)
A_DN12074_c0_g2_i1	A_DN12074_c0_g2_i1|m.48124	ALFC5_ARATH	Fructose-bisphosphate aldolase 5, cytosolic (AtFBA5) (EC 4.1.2.13)						RS191_ARATH	Arabidopsis thaliana (Mouse-ear cress)	RS191_ARATH	Arabidopsis thaliana (Mouse-ear cress)	143	RS191_ARATH	reviewed	40S ribosomal protein S19-1	Arabidopsis thaliana (Mouse-ear cress)	143	GO:0000028; GO:0003735; GO:0005618; GO:0005829; GO:0006412; GO:0009506; GO:0022626; GO:0022627; GO:0042788	cell wall [GO:0005618]; cytosol [GO:0005829]; cytosolic ribosome [GO:0022626]; cytosolic small ribosomal subunit [GO:0022627]; plasmodesma [GO:0009506]; polysomal ribosome [GO:0042788]; structural constituent of ribosome [GO:0003735]; ribosomal small subunit assembly [GO:0000028]; translation [GO:0006412]	RS191_ARATH	reviewed	40S ribosomal protein S19-1	RPS19A At3g02080 F1C9.13	Arabidopsis thaliana (Mouse-ear cress)	143	cell wall [GO:0005618]; cytosol [GO:0005829]; cytosolic ribosome [GO:0022626]; cytosolic small ribosomal subunit [GO:0022627]; plasmodesma [GO:0009506]; polysomal ribosome [GO:0042788]; structural constituent of ribosome [GO:0003735]; ribosomal small subunit assembly [GO:0000028]; translation [GO:0006412]	GO:0000028; GO:0003735; GO:0005618; GO:0005829; GO:0006412; GO:0009506; GO:0022626; GO:0022627; GO:0042788	RS191_ARATH	RPS19A At3g02080 F1C9.13	Arabidopsis thaliana (Mouse-ear cress)	RS191_ARATH	reviewed	RPS19A At3g02080 F1C9.13	Arabidopsis thaliana (Mouse-ear cress)	143	GO:0000028; GO:0003735; GO:0005618; GO:0005829; GO:0006412; GO:0009506; GO:0022626; GO:0022627; GO:0042788	cell wall [GO:0005618]; cytosol [GO:0005829]; cytosolic ribosome [GO:0022626]; cytosolic small ribosomal subunit [GO:0022627]; plasmodesma [GO:0009506]; polysomal ribosome [GO:0042788]; structural constituent of ribosome [GO:0003735]; ribosomal small subunit assembly [GO:0000028]; translation [GO:0006412]	RS191_ARATH	reviewed	40S ribosomal protein S19-1	RPS19A At3g02080 F1C9.13	Arabidopsis thaliana (Mouse-ear cress)	143	RS191_ARATH	reviewed	40S ribosomal protein S19-1	RPS19A At3g02080 F1C9.13	Arabidopsis thaliana (Mouse-ear cress)
A_DN12101_c0_g1_i1	A_DN12101_c0_g1_i1|m.5361	RTM2_ARATH	Protein RESTRICTED TEV MOVEMENT 2 (Alpha-crystallin domains containing protein 41.3) (AtAcd41.3) (Restricted tobacco etch virus movement protein 2)						RL222_ARATH	Arabidopsis thaliana (Mouse-ear cress)	RL222_ARATH	Arabidopsis thaliana (Mouse-ear cress)	124	RL222_ARATH	reviewed	60S ribosomal protein L22-2	Arabidopsis thaliana (Mouse-ear cress)	124	GO:0002181; GO:0003723; GO:0003729; GO:0003735; GO:0005730; GO:0005829; GO:0005886; GO:0009506; GO:0022625; GO:0022626; GO:0042788	cytosol [GO:0005829]; cytosolic large ribosomal subunit [GO:0022625]; cytosolic ribosome [GO:0022626]; nucleolus [GO:0005730]; plasma membrane [GO:0005886]; plasmodesma [GO:0009506]; polysomal ribosome [GO:0042788]; mRNA binding [GO:0003729]; RNA binding [GO:0003723]; structural constituent of ribosome [GO:0003735]; cytoplasmic translation [GO:0002181]	RL222_ARATH	reviewed	60S ribosomal protein L22-2	RPL22B At3g05560 F18C1.17	Arabidopsis thaliana (Mouse-ear cress)	124	cytosol [GO:0005829]; cytosolic large ribosomal subunit [GO:0022625]; cytosolic ribosome [GO:0022626]; nucleolus [GO:0005730]; plasma membrane [GO:0005886]; plasmodesma [GO:0009506]; polysomal ribosome [GO:0042788]; mRNA binding [GO:0003729]; RNA binding [GO:0003723]; structural constituent of ribosome [GO:0003735]; cytoplasmic translation [GO:0002181]	GO:0002181; GO:0003723; GO:0003729; GO:0003735; GO:0005730; GO:0005829; GO:0005886; GO:0009506; GO:0022625; GO:0022626; GO:0042788	RL222_ARATH	RPL22B At3g05560 F18C1.17	Arabidopsis thaliana (Mouse-ear cress)	RL222_ARATH	reviewed	RPL22B At3g05560 F18C1.17	Arabidopsis thaliana (Mouse-ear cress)	124	GO:0002181; GO:0003723; GO:0003729; GO:0003735; GO:0005730; GO:0005829; GO:0005886; GO:0009506; GO:0022625; GO:0022626; GO:0042788	cytosol [GO:0005829]; cytosolic large ribosomal subunit [GO:0022625]; cytosolic ribosome [GO:0022626]; nucleolus [GO:0005730]; plasma membrane [GO:0005886]; plasmodesma [GO:0009506]; polysomal ribosome [GO:0042788]; mRNA binding [GO:0003729]; RNA binding [GO:0003723]; structural constituent of ribosome [GO:0003735]; cytoplasmic translation [GO:0002181]	RL222_ARATH	reviewed	60S ribosomal protein L22-2	RPL22B At3g05560 F18C1.17	Arabidopsis thaliana (Mouse-ear cress)	124	RL222_ARATH	reviewed	60S ribosomal protein L22-2	RPL22B At3g05560 F18C1.17	Arabidopsis thaliana (Mouse-ear cress)
A_DN12114_c0_g1_i1	A_DN12114_c0_g1_i1|m.5370	CHUP1_ARATH	Protein CHUP1, chloroplastic (Protein CHLOROPLAST UNUSUAL POSITIONING 1)						Q3LUM5_GOSHI	Gossypium hirsutum (Upland cotton) (Gossypium mexicanum)	Q3LUM5_GOSHI	Gossypium hirsutum (Upland cotton) (Gossypium mexicanum)	447	Q3LUM5_GOSHI	unreviewed	Elongation factor 1-alpha	Gossypium hirsutum (Upland cotton) (Gossypium mexicanum)	447	GO:0003746; GO:0003924; GO:0005525; GO:0005737; GO:0090377; GO:0090378	cytoplasm [GO:0005737]; GTP binding [GO:0005525]; GTPase activity [GO:0003924]; translation elongation factor activity [GO:0003746]; seed trichome elongation [GO:0090378]; seed trichome initiation [GO:0090377]	Q3LUM5_GOSHI	unreviewed	Elongation factor 1-alpha	EF1A2 LOC107917986 LOC107922028	Gossypium hirsutum (Upland cotton) (Gossypium mexicanum)	447	cytoplasm [GO:0005737]; GTP binding [GO:0005525]; GTPase activity [GO:0003924]; translation elongation factor activity [GO:0003746]; seed trichome elongation [GO:0090378]; seed trichome initiation [GO:0090377]	GO:0003746; GO:0003924; GO:0005525; GO:0005737; GO:0090377; GO:0090378	Q3LUM5_GOSHI	EF1A2 LOC107917986 LOC107922028	Gossypium hirsutum (Upland cotton) (Gossypium mexicanum)	Q3LUM5_GOSHI	unreviewed	EF1A2 LOC107917986 LOC107922028	Gossypium hirsutum (Upland cotton) (Gossypium mexicanum)	447	GO:0003746; GO:0003924; GO:0005525; GO:0005737; GO:0090377; GO:0090378	cytoplasm [GO:0005737]; GTP binding [GO:0005525]; GTPase activity [GO:0003924]; translation elongation factor activity [GO:0003746]; seed trichome elongation [GO:0090378]; seed trichome initiation [GO:0090377]	Q3LUM5_GOSHI	unreviewed	Elongation factor 1-alpha	EF1A2 LOC107917986 LOC107922028	Gossypium hirsutum (Upland cotton) (Gossypium mexicanum)	447	Q3LUM5_GOSHI	unreviewed	Elongation factor 1-alpha	EF1A2 LOC107917986 LOC107922028	Gossypium hirsutum (Upland cotton) (Gossypium mexicanum)
A_DN12152_c0_g1_i1	A_DN12152_c0_g1_i1|m.5358	RL52_ARATH	60S ribosomal protein L5-2						ING2_ARATH	Arabidopsis thaliana (Mouse-ear cress)	ING2_ARATH	Arabidopsis thaliana (Mouse-ear cress)	262	ING2_ARATH	reviewed	PHD finger protein ING2 (Protein INHIBITOR OF GROWTH 2) (Protein AtING2)	Arabidopsis thaliana (Mouse-ear cress)	262	GO:0005634; GO:0006325; GO:0006351; GO:0006355; GO:0035064; GO:0040008; GO:0046872	nucleus [GO:0005634]; metal ion binding [GO:0046872]; methylated histone binding [GO:0035064]; chromatin organization [GO:0006325]; regulation of growth [GO:0040008]; regulation of transcription, DNA-templated [GO:0006355]; transcription, DNA-templated [GO:0006351]	ING2_ARATH	reviewed	PHD finger protein ING2 (Protein INHIBITOR OF GROWTH 2) (Protein AtING2)	ING2 At1g54390 F20D21.22	Arabidopsis thaliana (Mouse-ear cress)	262	nucleus [GO:0005634]; metal ion binding [GO:0046872]; methylated histone binding [GO:0035064]; chromatin organization [GO:0006325]; regulation of growth [GO:0040008]; regulation of transcription, DNA-templated [GO:0006355]; transcription, DNA-templated [GO:0006351]	GO:0005634; GO:0006325; GO:0006351; GO:0006355; GO:0035064; GO:0040008; GO:0046872	ING2_ARATH	ING2 At1g54390 F20D21.22	Arabidopsis thaliana (Mouse-ear cress)	ING2_ARATH	reviewed	ING2 At1g54390 F20D21.22	Arabidopsis thaliana (Mouse-ear cress)	262	GO:0005634; GO:0006325; GO:0006351; GO:0006355; GO:0035064; GO:0040008; GO:0046872	nucleus [GO:0005634]; metal ion binding [GO:0046872]; methylated histone binding [GO:0035064]; chromatin organization [GO:0006325]; regulation of growth [GO:0040008]; regulation of transcription, DNA-templated [GO:0006355]; transcription, DNA-templated [GO:0006351]	ING2_ARATH	reviewed	PHD finger protein ING2 (Protein INHIBITOR OF GROWTH 2) (Protein AtING2)	ING2 At1g54390 F20D21.22	Arabidopsis thaliana (Mouse-ear cress)	262	ING2_ARATH	reviewed	PHD finger protein ING2 (Protein INHIBITOR OF GROWTH 2) (Protein AtING2)	ING2 At1g54390 F20D21.22	Arabidopsis thaliana (Mouse-ear cress)
A_DN12167_c0_g1_i1	A_DN12167_c0_g1_i1|m.5368	Q9SIU5_ARATH	Expressed protein (Sugar phosphate exchanger, putative (DUF506))						CDC73_ARATH	Arabidopsis thaliana (Mouse-ear cress)	CDC73_ARATH	Arabidopsis thaliana (Mouse-ear cress)	415	CDC73_ARATH	reviewed	Protein CDC73 homolog (Protein PLANT HOMOLOGOUS TO PARAFIBROMIN)	Arabidopsis thaliana (Mouse-ear cress)	415	GO:0000993; GO:0001076; GO:0005634; GO:0006368; GO:0009908; GO:0009911; GO:0010228; GO:0016593; GO:0032968; GO:0034402; GO:0051568	Cdc73/Paf1 complex [GO:0016593]; nucleus [GO:0005634]; RNA polymerase II core binding [GO:0000993]; transcription factor activity, RNA polymerase II transcription factor binding [GO:0001076]; flower development [GO:0009908]; histone H3-K4 methylation [GO:0051568]; positive regulation of flower development [GO:0009911]; positive regulation of transcription elongation from RNA polymerase II promote…	CDC73_ARATH	reviewed	Protein CDC73 homolog (Protein PLANT HOMOLOGOUS TO PARAFIBROMIN)	CDC73 PHP At3g22590 F16J14.15	Arabidopsis thaliana (Mouse-ear cress)	415	Cdc73/Paf1 complex [GO:0016593]; nucleus [GO:0005634]; RNA polymerase II core binding [GO:0000993]; transcription factor activity, RNA polymerase II transcription factor binding [GO:0001076]; flower development [GO:0009908]; histone H3-K4 methylation [GO:0051568]; positive regulation of flower development [GO:0009911]; positive regulation of transcription elongation from RNA polymerase II promote…	GO:0000993; GO:0001076; GO:0005634; GO:0006368; GO:0009908; GO:0009911; GO:0010228; GO:0016593; GO:0032968; GO:0034402; GO:0051568	CDC73_ARATH	CDC73 PHP At3g22590 F16J14.15	Arabidopsis thaliana (Mouse-ear cress)	CDC73_ARATH	reviewed	CDC73 PHP At3g22590 F16J14.15	Arabidopsis thaliana (Mouse-ear cress)	415	GO:0000993; GO:0001076; GO:0005634; GO:0006368; GO:0009908; GO:0009911; GO:0010228; GO:0016593; GO:0032968; GO:0034402; GO:0051568	Cdc73/Paf1 complex [GO:0016593]; nucleus [GO:0005634]; RNA polymerase II core binding [GO:0000993]; transcription factor activity, RNA polymerase II transcription factor binding [GO:0001076]; flower development [GO:0009908]; histone H3-K4 methylation [GO:0051568]; positive regulation of flower development [GO:0009911]; positive regulation of transcription elongation from RNA polymerase II promote…	CDC73_ARATH	reviewed	Protein CDC73 homolog (Protein PLANT HOMOLOGOUS TO PARAFIBROMIN)	CDC73 PHP At3g22590 F16J14.15	Arabidopsis thaliana (Mouse-ear cress)	415	CDC73_ARATH	reviewed	Protein CDC73 homolog (Protein PLANT HOMOLOGOUS TO PARAFIBROMIN)	CDC73 PHP At3g22590 F16J14.15	Arabidopsis thaliana (Mouse-ear cress)
A_DN12176_c0_g1_i1	A_DN12176_c0_g1_i1|m.5372	CALR1_ARATH	Calreticulin-1						RPP1_ARATH	Arabidopsis thaliana (Mouse-ear cress)	RPP1_ARATH	Arabidopsis thaliana (Mouse-ear cress)	1194	RPP1_ARATH	reviewed	Probable disease resistance protein RPP1 (Protein RECOGNITION OF PERONOSPORA PARASITICA 1)	Arabidopsis thaliana (Mouse-ear cress)	1194	GO:0000139; GO:0002239; GO:0005524; GO:0005789; GO:0005886; GO:0006952; GO:0007165; GO:0009817; GO:0030275; GO:0043531	endoplasmic reticulum membrane [GO:0005789]; Golgi membrane [GO:0000139]; plasma membrane [GO:0005886]; ADP binding [GO:0043531]; ATP binding [GO:0005524]; LRR domain binding [GO:0030275]; defense response [GO:0006952]; defense response to fungus, incompatible interaction [GO:0009817]; response to oomycetes [GO:0002239]; signal transduction [GO:0007165]	RPP1_ARATH	reviewed	Probable disease resistance protein RPP1 (Protein RECOGNITION OF PERONOSPORA PARASITICA 1)	RPP1 At3g44480 F14L2_30	Arabidopsis thaliana (Mouse-ear cress)	1194	endoplasmic reticulum membrane [GO:0005789]; Golgi membrane [GO:0000139]; plasma membrane [GO:0005886]; ADP binding [GO:0043531]; ATP binding [GO:0005524]; LRR domain binding [GO:0030275]; defense response [GO:0006952]; defense response to fungus, incompatible interaction [GO:0009817]; response to oomycetes [GO:0002239]; signal transduction [GO:0007165]	GO:0000139; GO:0002239; GO:0005524; GO:0005789; GO:0005886; GO:0006952; GO:0007165; GO:0009817; GO:0030275; GO:0043531	RPP1_ARATH	RPP1 At3g44480 F14L2_30	Arabidopsis thaliana (Mouse-ear cress)	RPP1_ARATH	reviewed	RPP1 At3g44480 F14L2_30	Arabidopsis thaliana (Mouse-ear cress)	1194	GO:0000139; GO:0002239; GO:0005524; GO:0005789; GO:0005886; GO:0006952; GO:0007165; GO:0009817; GO:0030275; GO:0043531	endoplasmic reticulum membrane [GO:0005789]; Golgi membrane [GO:0000139]; plasma membrane [GO:0005886]; ADP binding [GO:0043531]; ATP binding [GO:0005524]; LRR domain binding [GO:0030275]; defense response [GO:0006952]; defense response to fungus, incompatible interaction [GO:0009817]; response to oomycetes [GO:0002239]; signal transduction [GO:0007165]	RPP1_ARATH	reviewed	Probable disease resistance protein RPP1 (Protein RECOGNITION OF PERONOSPORA PARASITICA 1)	RPP1 At3g44480 F14L2_30	Arabidopsis thaliana (Mouse-ear cress)	1194	RPP1_ARATH	reviewed	Probable disease resistance protein RPP1 (Protein RECOGNITION OF PERONOSPORA PARASITICA 1)	RPP1 At3g44480 F14L2_30	Arabidopsis thaliana (Mouse-ear cress)
A_DN12193_c0_g1_i1	A_DN12193_c0_g1_i1|m.5359	ARL8B_ARATH	ADP-ribosylation factor-like protein 8b (AtARL8b) (ADP-ribosylation factor-like A1D) (AtARLA1D)						A9PL15_GOSHI	Gossypium hirsutum (Upland cotton) (Gossypium mexicanum)	A9PL15_GOSHI	Gossypium hirsutum (Upland cotton) (Gossypium mexicanum)	450	A9PL15_GOSHI	unreviewed	Tubulin alpha chain	Gossypium hirsutum (Upland cotton) (Gossypium mexicanum)	450	GO:0003924; GO:0005200; GO:0005525; GO:0005737; GO:0005874; GO:0007017; GO:0090378	cytoplasm [GO:0005737]; microtubule [GO:0005874]; GTP binding [GO:0005525]; GTPase activity [GO:0003924]; structural constituent of cytoskeleton [GO:0005200]; microtubule-based process [GO:0007017]; seed trichome elongation [GO:0090378]	A9PL15_GOSHI	unreviewed	Tubulin alpha chain	TUA6	Gossypium hirsutum (Upland cotton) (Gossypium mexicanum)	450	cytoplasm [GO:0005737]; microtubule [GO:0005874]; GTP binding [GO:0005525]; GTPase activity [GO:0003924]; structural constituent of cytoskeleton [GO:0005200]; microtubule-based process [GO:0007017]; seed trichome elongation [GO:0090378]	GO:0003924; GO:0005200; GO:0005525; GO:0005737; GO:0005874; GO:0007017; GO:0090378	A9PL15_GOSHI	TUA6	Gossypium hirsutum (Upland cotton) (Gossypium mexicanum)	A9PL15_GOSHI	unreviewed	TUA6	Gossypium hirsutum (Upland cotton) (Gossypium mexicanum)	450	GO:0003924; GO:0005200; GO:0005525; GO:0005737; GO:0005874; GO:0007017; GO:0090378	cytoplasm [GO:0005737]; microtubule [GO:0005874]; GTP binding [GO:0005525]; GTPase activity [GO:0003924]; structural constituent of cytoskeleton [GO:0005200]; microtubule-based process [GO:0007017]; seed trichome elongation [GO:0090378]	A9PL15_GOSHI	unreviewed	Tubulin alpha chain	TUA6	Gossypium hirsutum (Upland cotton) (Gossypium mexicanum)	450	A9PL15_GOSHI	unreviewed	Tubulin alpha chain	TUA6	Gossypium hirsutum (Upland cotton) (Gossypium mexicanum)
A_DN12193_c0_g1_i2	A_DN12193_c0_g1_i2|m.5360	ARL8A_ARATH	ADP-ribosylation factor-like protein 8a (AtARL8a) (ADP-ribosylation factor-like A1C) (AtARLA1C)						Q9LIC9_ARATH	Arabidopsis thaliana (Mouse-ear cress)	Q9LIC9_ARATH	Arabidopsis thaliana (Mouse-ear cress)	753	Q9LIC9_ARATH	unreviewed	Kinase with adenine nucleotide alpha hydrolases-like domain-containing protein	Arabidopsis thaliana (Mouse-ear cress)	753	GO:0004674; GO:0004675; GO:0005524; GO:0005886; GO:0006468; GO:0007166; GO:0016787; GO:0046777	plasma membrane [GO:0005886]; ATP binding [GO:0005524]; hydrolase activity [GO:0016787]; protein serine/threonine kinase activity [GO:0004674]; transmembrane receptor protein serine/threonine kinase activity [GO:0004675]; cell surface receptor signaling pathway [GO:0007166]; protein autophosphorylation [GO:0046777]; protein phosphorylation [GO:0006468]	Q9LIC9_ARATH	unreviewed	Kinase with adenine nucleotide alpha hydrolases-like domain-containing protein	At3g13690	Arabidopsis thaliana (Mouse-ear cress)	753	plasma membrane [GO:0005886]; ATP binding [GO:0005524]; hydrolase activity [GO:0016787]; protein serine/threonine kinase activity [GO:0004674]; transmembrane receptor protein serine/threonine kinase activity [GO:0004675]; cell surface receptor signaling pathway [GO:0007166]; protein autophosphorylation [GO:0046777]; protein phosphorylation [GO:0006468]	GO:0004674; GO:0004675; GO:0005524; GO:0005886; GO:0006468; GO:0007166; GO:0016787; GO:0046777	Q9LIC9_ARATH	At3g13690	Arabidopsis thaliana (Mouse-ear cress)	Q9LIC9_ARATH	unreviewed	At3g13690	Arabidopsis thaliana (Mouse-ear cress)	753	GO:0004674; GO:0004675; GO:0005524; GO:0005886; GO:0006468; GO:0007166; GO:0016787; GO:0046777	plasma membrane [GO:0005886]; ATP binding [GO:0005524]; hydrolase activity [GO:0016787]; protein serine/threonine kinase activity [GO:0004674]; transmembrane receptor protein serine/threonine kinase activity [GO:0004675]; cell surface receptor signaling pathway [GO:0007166]; protein autophosphorylation [GO:0046777]; protein phosphorylation [GO:0006468]	Q9LIC9_ARATH	unreviewed	Kinase with adenine nucleotide alpha hydrolases-like domain-containing protein	At3g13690	Arabidopsis thaliana (Mouse-ear cress)	753	Q9LIC9_ARATH	unreviewed	Kinase with adenine nucleotide alpha hydrolases-like domain-containing protein	At3g13690	Arabidopsis thaliana (Mouse-ear cress)
A_DN12223_c0_g1_i1	A_DN12223_c0_g1_i1|m.88258	STY17_ARATH	Serine/threonine-protein kinase STY17 (EC 2.7.11.1) (Serine/threonine/tyrosine-protein kinase 17)						AB1B_ARATH	Arabidopsis thaliana (Mouse-ear cress)	AB1B_ARATH	Arabidopsis thaliana (Mouse-ear cress)	1286	AB1B_ARATH	reviewed	ABC transporter B family member 1 (ABC transporter ABCB.1) (AtABCB1) (Multidrug resistance protein 1) (P-glycoprotein 1) (AtPgp1)	Arabidopsis thaliana (Mouse-ear cress)	1286	GO:0005524; GO:0005886; GO:0008361; GO:0009506; GO:0009624; GO:0009637; GO:0009639; GO:0009640; GO:0009733; GO:0009734; GO:0009926; GO:0009958; GO:0010315; GO:0010328; GO:0010329; GO:0016021; GO:0042626; GO:0043481; GO:0048443	integral component of membrane [GO:0016021]; plasma membrane [GO:0005886]; plasmodesma [GO:0009506]; ATP binding [GO:0005524]; ATPase activity, coupled to transmembrane movement of substances [GO:0042626]; auxin efflux transmembrane transporter activity [GO:0010329]; auxin influx transmembrane transporter activity [GO:0010328]; anthocyanin accumulation in tissues in response to UV light [GO:00434…	AB1B_ARATH	reviewed	ABC transporter B family member 1 (ABC transporter ABCB.1) (AtABCB1) (Multidrug resistance protein 1) (P-glycoprotein 1) (AtPgp1)	ABCB1 MDR1 PGP1 At2g36910 T1J8.9	Arabidopsis thaliana (Mouse-ear cress)	1286	integral component of membrane [GO:0016021]; plasma membrane [GO:0005886]; plasmodesma [GO:0009506]; ATP binding [GO:0005524]; ATPase activity, coupled to transmembrane movement of substances [GO:0042626]; auxin efflux transmembrane transporter activity [GO:0010329]; auxin influx transmembrane transporter activity [GO:0010328]; anthocyanin accumulation in tissues in response to UV light [GO:00434…	GO:0005524; GO:0005886; GO:0008361; GO:0009506; GO:0009624; GO:0009637; GO:0009639; GO:0009640; GO:0009733; GO:0009734; GO:0009926; GO:0009958; GO:0010315; GO:0010328; GO:0010329; GO:0016021; GO:0042626; GO:0043481; GO:0048443	AB1B_ARATH	ABCB1 MDR1 PGP1 At2g36910 T1J8.9	Arabidopsis thaliana (Mouse-ear cress)	AB1B_ARATH	reviewed	ABCB1 MDR1 PGP1 At2g36910 T1J8.9	Arabidopsis thaliana (Mouse-ear cress)	1286	GO:0005524; GO:0005886; GO:0008361; GO:0009506; GO:0009624; GO:0009637; GO:0009639; GO:0009640; GO:0009733; GO:0009734; GO:0009926; GO:0009958; GO:0010315; GO:0010328; GO:0010329; GO:0016021; GO:0042626; GO:0043481; GO:0048443	integral component of membrane [GO:0016021]; plasma membrane [GO:0005886]; plasmodesma [GO:0009506]; ATP binding [GO:0005524]; ATPase activity, coupled to transmembrane movement of substances [GO:0042626]; auxin efflux transmembrane transporter activity [GO:0010329]; auxin influx transmembrane transporter activity [GO:0010328]; anthocyanin accumulation in tissues in response to UV light [GO:00434…	AB1B_ARATH	reviewed	ABC transporter B family member 1 (ABC transporter ABCB.1) (AtABCB1) (Multidrug resistance protein 1) (P-glycoprotein 1) (AtPgp1)	ABCB1 MDR1 PGP1 At2g36910 T1J8.9	Arabidopsis thaliana (Mouse-ear cress)	1286	AB1B_ARATH	reviewed	ABC transporter B family member 1 (ABC transporter ABCB.1) (AtABCB1) (Multidrug resistance protein 1) (P-glycoprotein 1) (AtPgp1)	ABCB1 MDR1 PGP1 At2g36910 T1J8.9	Arabidopsis thaliana (Mouse-ear cress)
A_DN12238_c0_g1_i1	A_DN12238_c0_g1_i1|m.88260	CML3_ARATH	Calmodulin-like protein 3						PP175_ARATH	Arabidopsis thaliana (Mouse-ear cress)	PP175_ARATH	Arabidopsis thaliana (Mouse-ear cress)	738	PP175_ARATH	reviewed	Pentatricopeptide repeat-containing protein At2g29760, chloroplastic (Protein ORGANELLE TRANSCRIPT PROCESSING 81)	Arabidopsis thaliana (Mouse-ear cress)	738	GO:0003723; GO:0004519; GO:0008270; GO:0009451; GO:0009507; GO:0031425	chloroplast [GO:0009507]; endonuclease activity [GO:0004519]; RNA binding [GO:0003723]; zinc ion binding [GO:0008270]; chloroplast RNA processing [GO:0031425]; RNA modification [GO:0009451]	PP175_ARATH	reviewed	Pentatricopeptide repeat-containing protein At2g29760, chloroplastic (Protein ORGANELLE TRANSCRIPT PROCESSING 81)	PCMP-H33 OTP81 At2g29760 T27A16.14	Arabidopsis thaliana (Mouse-ear cress)	738	chloroplast [GO:0009507]; endonuclease activity [GO:0004519]; RNA binding [GO:0003723]; zinc ion binding [GO:0008270]; chloroplast RNA processing [GO:0031425]; RNA modification [GO:0009451]	GO:0003723; GO:0004519; GO:0008270; GO:0009451; GO:0009507; GO:0031425	PP175_ARATH	PCMP-H33 OTP81 At2g29760 T27A16.14	Arabidopsis thaliana (Mouse-ear cress)	PP175_ARATH	reviewed	PCMP-H33 OTP81 At2g29760 T27A16.14	Arabidopsis thaliana (Mouse-ear cress)	738	GO:0003723; GO:0004519; GO:0008270; GO:0009451; GO:0009507; GO:0031425	chloroplast [GO:0009507]; endonuclease activity [GO:0004519]; RNA binding [GO:0003723]; zinc ion binding [GO:0008270]; chloroplast RNA processing [GO:0031425]; RNA modification [GO:0009451]	PP175_ARATH	reviewed	Pentatricopeptide repeat-containing protein At2g29760, chloroplastic (Protein ORGANELLE TRANSCRIPT PROCESSING 81)	PCMP-H33 OTP81 At2g29760 T27A16.14	Arabidopsis thaliana (Mouse-ear cress)	738	PP175_ARATH	reviewed	Pentatricopeptide repeat-containing protein At2g29760, chloroplastic (Protein ORGANELLE TRANSCRIPT PROCESSING 81)	PCMP-H33 OTP81 At2g29760 T27A16.14	Arabidopsis thaliana (Mouse-ear cress)
A_DN12282_c0_g1_i1	A_DN12282_c0_g1_i1|m.88270	F4J1L5_ARATH	LOW protein: PPR containing-like protein						PPR13_ARATH	Arabidopsis thaliana (Mouse-ear cress)	PPR13_ARATH	Arabidopsis thaliana (Mouse-ear cress)	500	PPR13_ARATH	reviewed	Pentatricopeptide repeat-containing protein At1g05750, chloroplastic (Protein PIGMENT DEFECTIVE 247)	Arabidopsis thaliana (Mouse-ear cress)	500	GO:0003723; GO:0004519; GO:0009451; GO:0009507	chloroplast [GO:0009507]; endonuclease activity [GO:0004519]; RNA binding [GO:0003723]; RNA modification [GO:0009451]	PPR13_ARATH	reviewed	Pentatricopeptide repeat-containing protein At1g05750, chloroplastic (Protein PIGMENT DEFECTIVE 247)	PDE247 PCMP-E59 At1g05750 T20M3.1	Arabidopsis thaliana (Mouse-ear cress)	500	chloroplast [GO:0009507]; endonuclease activity [GO:0004519]; RNA binding [GO:0003723]; RNA modification [GO:0009451]	GO:0003723; GO:0004519; GO:0009451; GO:0009507	PPR13_ARATH	PDE247 PCMP-E59 At1g05750 T20M3.1	Arabidopsis thaliana (Mouse-ear cress)	PPR13_ARATH	reviewed	PDE247 PCMP-E59 At1g05750 T20M3.1	Arabidopsis thaliana (Mouse-ear cress)	500	GO:0003723; GO:0004519; GO:0009451; GO:0009507	chloroplast [GO:0009507]; endonuclease activity [GO:0004519]; RNA binding [GO:0003723]; RNA modification [GO:0009451]	PPR13_ARATH	reviewed	Pentatricopeptide repeat-containing protein At1g05750, chloroplastic (Protein PIGMENT DEFECTIVE 247)	PDE247 PCMP-E59 At1g05750 T20M3.1	Arabidopsis thaliana (Mouse-ear cress)	500	PPR13_ARATH	reviewed	Pentatricopeptide repeat-containing protein At1g05750, chloroplastic (Protein PIGMENT DEFECTIVE 247)	PDE247 PCMP-E59 At1g05750 T20M3.1	Arabidopsis thaliana (Mouse-ear cress)
A_DN12285_c0_g1_i1	A_DN12285_c0_g1_i1|m.88267	Q8L606_ARATH	Tetratricopeptide repeat (TPR)-like superfamily protein						PPR88_ARATH	Arabidopsis thaliana (Mouse-ear cress)	PPR88_ARATH	Arabidopsis thaliana (Mouse-ear cress)	656	PPR88_ARATH	reviewed	Pentatricopeptide repeat-containing protein At1g62260, mitochondrial	Arabidopsis thaliana (Mouse-ear cress)	656	GO:0003723; GO:0004519; GO:0005739; GO:0016554; GO:0043231	intracellular membrane-bounded organelle [GO:0043231]; mitochondrion [GO:0005739]; endonuclease activity [GO:0004519]; RNA binding [GO:0003723]; cytidine to uridine editing [GO:0016554]	PPR88_ARATH	reviewed	Pentatricopeptide repeat-containing protein At1g62260, mitochondrial	PCMP-E10 At1g62260 F19K23.18	Arabidopsis thaliana (Mouse-ear cress)	656	intracellular membrane-bounded organelle [GO:0043231]; mitochondrion [GO:0005739]; endonuclease activity [GO:0004519]; RNA binding [GO:0003723]; cytidine to uridine editing [GO:0016554]	GO:0003723; GO:0004519; GO:0005739; GO:0016554; GO:0043231	PPR88_ARATH	PCMP-E10 At1g62260 F19K23.18	Arabidopsis thaliana (Mouse-ear cress)	PPR88_ARATH	reviewed	PCMP-E10 At1g62260 F19K23.18	Arabidopsis thaliana (Mouse-ear cress)	656	GO:0003723; GO:0004519; GO:0005739; GO:0016554; GO:0043231	intracellular membrane-bounded organelle [GO:0043231]; mitochondrion [GO:0005739]; endonuclease activity [GO:0004519]; RNA binding [GO:0003723]; cytidine to uridine editing [GO:0016554]	PPR88_ARATH	reviewed	Pentatricopeptide repeat-containing protein At1g62260, mitochondrial	PCMP-E10 At1g62260 F19K23.18	Arabidopsis thaliana (Mouse-ear cress)	656	PPR88_ARATH	reviewed	Pentatricopeptide repeat-containing protein At1g62260, mitochondrial	PCMP-E10 At1g62260 F19K23.18	Arabidopsis thaliana (Mouse-ear cress)
A_DN12291_c0_g1_i1	A_DN12291_c0_g1_i1|m.88256	P4KG7_ARATH	Phosphatidylinositol 4-kinase gamma 7 (AtPI4Kgamma7) (PI-4Kgamma7) (PI4K gamma 7) (EC 2.7.1.67) (Ubiquitin-like domain kinase gamma 7) (UbDK gamma 7)						SIP12_ARATH	Arabidopsis thaliana (Mouse-ear cress)	SIP12_ARATH	Arabidopsis thaliana (Mouse-ear cress)	243	SIP12_ARATH	reviewed	Probable aquaporin SIP1-2 (Small basic intrinsic protein 1-2) (AtSIP1;2)	Arabidopsis thaliana (Mouse-ear cress)	243	GO:0005783; GO:0005789; GO:0005887; GO:0015250; GO:0034220	endoplasmic reticulum [GO:0005783]; endoplasmic reticulum membrane [GO:0005789]; integral component of plasma membrane [GO:0005887]; water channel activity [GO:0015250]; ion transmembrane transport [GO:0034220]	SIP12_ARATH	reviewed	Probable aquaporin SIP1-2 (Small basic intrinsic protein 1-2) (AtSIP1;2)	SIP1-2 At5g18290 F20L16_10 MRG7.25	Arabidopsis thaliana (Mouse-ear cress)	243	endoplasmic reticulum [GO:0005783]; endoplasmic reticulum membrane [GO:0005789]; integral component of plasma membrane [GO:0005887]; water channel activity [GO:0015250]; ion transmembrane transport [GO:0034220]	GO:0005783; GO:0005789; GO:0005887; GO:0015250; GO:0034220	SIP12_ARATH	SIP1-2 At5g18290 F20L16_10 MRG7.25	Arabidopsis thaliana (Mouse-ear cress)	SIP12_ARATH	reviewed	SIP1-2 At5g18290 F20L16_10 MRG7.25	Arabidopsis thaliana (Mouse-ear cress)	243	GO:0005783; GO:0005789; GO:0005887; GO:0015250; GO:0034220	endoplasmic reticulum [GO:0005783]; endoplasmic reticulum membrane [GO:0005789]; integral component of plasma membrane [GO:0005887]; water channel activity [GO:0015250]; ion transmembrane transport [GO:0034220]	SIP12_ARATH	reviewed	Probable aquaporin SIP1-2 (Small basic intrinsic protein 1-2) (AtSIP1;2)	SIP1-2 At5g18290 F20L16_10 MRG7.25	Arabidopsis thaliana (Mouse-ear cress)	243	SIP12_ARATH	reviewed	Probable aquaporin SIP1-2 (Small basic intrinsic protein 1-2) (AtSIP1;2)	SIP1-2 At5g18290 F20L16_10 MRG7.25	Arabidopsis thaliana (Mouse-ear cress)
A_DN12309_c0_g1_i1	A_DN12309_c0_g1_i1|m.26586	F4JS91_ARATH	BSD domain-containing protein						PSB7B_ARATH	Arabidopsis thaliana (Mouse-ear cress)	PSB7B_ARATH	Arabidopsis thaliana (Mouse-ear cress)	274	PSB7B_ARATH	reviewed	Proteasome subunit beta type-7-B (EC 3.4.25.1) (20S proteasome beta subunit B-2) (Proteasome component FC) (Proteasome subunit beta type-2)	Arabidopsis thaliana (Mouse-ear cress)	274	GO:0000502; GO:0004298; GO:0005634; GO:0005737; GO:0019774; GO:0051603	cytoplasm [GO:0005737]; nucleus [GO:0005634]; proteasome complex [GO:0000502]; proteasome core complex, beta-subunit complex [GO:0019774]; threonine-type endopeptidase activity [GO:0004298]; proteolysis involved in cellular protein catabolic process [GO:0051603]	PSB7B_ARATH	reviewed	Proteasome subunit beta type-7-B (EC 3.4.25.1) (20S proteasome beta subunit B-2) (Proteasome component FC) (Proteasome subunit beta type-2)	PBB2 PRCFC At5g40580 MNF13.10	Arabidopsis thaliana (Mouse-ear cress)	274	cytoplasm [GO:0005737]; nucleus [GO:0005634]; proteasome complex [GO:0000502]; proteasome core complex, beta-subunit complex [GO:0019774]; threonine-type endopeptidase activity [GO:0004298]; proteolysis involved in cellular protein catabolic process [GO:0051603]	GO:0000502; GO:0004298; GO:0005634; GO:0005737; GO:0019774; GO:0051603	PSB7B_ARATH	PBB2 PRCFC At5g40580 MNF13.10	Arabidopsis thaliana (Mouse-ear cress)	PSB7B_ARATH	reviewed	PBB2 PRCFC At5g40580 MNF13.10	Arabidopsis thaliana (Mouse-ear cress)	274	GO:0000502; GO:0004298; GO:0005634; GO:0005737; GO:0019774; GO:0051603	cytoplasm [GO:0005737]; nucleus [GO:0005634]; proteasome complex [GO:0000502]; proteasome core complex, beta-subunit complex [GO:0019774]; threonine-type endopeptidase activity [GO:0004298]; proteolysis involved in cellular protein catabolic process [GO:0051603]	PSB7B_ARATH	reviewed	Proteasome subunit beta type-7-B (EC 3.4.25.1) (20S proteasome beta subunit B-2) (Proteasome component FC) (Proteasome subunit beta type-2)	PBB2 PRCFC At5g40580 MNF13.10	Arabidopsis thaliana (Mouse-ear cress)	274	PSB7B_ARATH	reviewed	Proteasome subunit beta type-7-B (EC 3.4.25.1) (20S proteasome beta subunit B-2) (Proteasome component FC) (Proteasome subunit beta type-2)	PBB2 PRCFC At5g40580 MNF13.10	Arabidopsis thaliana (Mouse-ear cress)
A_DN12309_c0_g1_i1	A_DN12309_c0_g1_i1|m.26586	F4JS91_ARATH	BSD domain-containing protein						SD18_ARATH	Arabidopsis thaliana (Mouse-ear cress)	SD18_ARATH	Arabidopsis thaliana (Mouse-ear cress)	850	SD18_ARATH	reviewed	Receptor-like serine/threonine-protein kinase SD1-8 (EC 2.7.11.1) (Arabidopsis thaliana receptor kinase 3) (S-domain-1 (SD1) receptor kinase 8) (SD1-8)	Arabidopsis thaliana (Mouse-ear cress)	850	GO:0004674; GO:0004675; GO:0005524; GO:0005773; GO:0005886; GO:0006468; GO:0009506; GO:0016021; GO:0030246; GO:0031625; GO:0048544	integral component of membrane [GO:0016021]; plasma membrane [GO:0005886]; plasmodesma [GO:0009506]; vacuole [GO:0005773]; ATP binding [GO:0005524]; carbohydrate binding [GO:0030246]; protein serine/threonine kinase activity [GO:0004674]; transmembrane receptor protein serine/threonine kinase activity [GO:0004675]; ubiquitin protein ligase binding [GO:0031625]; protein phosphorylation [GO:0006468…	SD18_ARATH	reviewed	Receptor-like serine/threonine-protein kinase SD1-8 (EC 2.7.11.1) (Arabidopsis thaliana receptor kinase 3) (S-domain-1 (SD1) receptor kinase 8) (SD1-8)	SD18 ARK3 At4g21380 T6K22.110	Arabidopsis thaliana (Mouse-ear cress)	850	integral component of membrane [GO:0016021]; plasma membrane [GO:0005886]; plasmodesma [GO:0009506]; vacuole [GO:0005773]; ATP binding [GO:0005524]; carbohydrate binding [GO:0030246]; protein serine/threonine kinase activity [GO:0004674]; transmembrane receptor protein serine/threonine kinase activity [GO:0004675]; ubiquitin protein ligase binding [GO:0031625]; protein phosphorylation [GO:0006468…	GO:0004674; GO:0004675; GO:0005524; GO:0005773; GO:0005886; GO:0006468; GO:0009506; GO:0016021; GO:0030246; GO:0031625; GO:0048544	SD18_ARATH	SD18 ARK3 At4g21380 T6K22.110	Arabidopsis thaliana (Mouse-ear cress)	SD18_ARATH	reviewed	SD18 ARK3 At4g21380 T6K22.110	Arabidopsis thaliana (Mouse-ear cress)	850	GO:0004674; GO:0004675; GO:0005524; GO:0005773; GO:0005886; GO:0006468; GO:0009506; GO:0016021; GO:0030246; GO:0031625; GO:0048544	integral component of membrane [GO:0016021]; plasma membrane [GO:0005886]; plasmodesma [GO:0009506]; vacuole [GO:0005773]; ATP binding [GO:0005524]; carbohydrate binding [GO:0030246]; protein serine/threonine kinase activity [GO:0004674]; transmembrane receptor protein serine/threonine kinase activity [GO:0004675]; ubiquitin protein ligase binding [GO:0031625]; protein phosphorylation [GO:0006468…	SD18_ARATH	reviewed	Receptor-like serine/threonine-protein kinase SD1-8 (EC 2.7.11.1) (Arabidopsis thaliana receptor kinase 3) (S-domain-1 (SD1) receptor kinase 8) (SD1-8)	SD18 ARK3 At4g21380 T6K22.110	Arabidopsis thaliana (Mouse-ear cress)	850	SD18_ARATH	reviewed	Receptor-like serine/threonine-protein kinase SD1-8 (EC 2.7.11.1) (Arabidopsis thaliana receptor kinase 3) (S-domain-1 (SD1) receptor kinase 8) (SD1-8)	SD18 ARK3 At4g21380 T6K22.110	Arabidopsis thaliana (Mouse-ear cress)
A_DN12316_c0_g1_i1	A_DN12316_c0_g1_i1|m.26590	PLSP1_ARATH	Chloroplast processing peptidase (EC 3.4.21.89) (Signal peptidase I-3)						GPP2_ARATH	Arabidopsis thaliana (Mouse-ear cress)	GPP2_ARATH	Arabidopsis thaliana (Mouse-ear cress)	240	GPP2_ARATH	reviewed	(DL)-glycerol-3-phosphatase 2 (EC 3.1.3.21) (Glycerol-1-phosphatase 2) (Haloacid dehalogenase-like hydrolase domain-containing protein GPP2)	Arabidopsis thaliana (Mouse-ear cress)	240	GO:0000121; GO:0005739; GO:0006114; GO:0016311; GO:0043136; GO:0046872	mitochondrion [GO:0005739]; glycerol-1-phosphatase activity [GO:0000121]; glycerol-3-phosphatase activity [GO:0043136]; metal ion binding [GO:0046872]; dephosphorylation [GO:0016311]; glycerol biosynthetic process [GO:0006114]	GPP2_ARATH	reviewed	(DL)-glycerol-3-phosphatase 2 (EC 3.1.3.21) (Glycerol-1-phosphatase 2) (Haloacid dehalogenase-like hydrolase domain-containing protein GPP2)	GPP2 GS1 At5g57440 MSF19 MUA2.2	Arabidopsis thaliana (Mouse-ear cress)	240	mitochondrion [GO:0005739]; glycerol-1-phosphatase activity [GO:0000121]; glycerol-3-phosphatase activity [GO:0043136]; metal ion binding [GO:0046872]; dephosphorylation [GO:0016311]; glycerol biosynthetic process [GO:0006114]	GO:0000121; GO:0005739; GO:0006114; GO:0016311; GO:0043136; GO:0046872	GPP2_ARATH	GPP2 GS1 At5g57440 MSF19 MUA2.2	Arabidopsis thaliana (Mouse-ear cress)	GPP2_ARATH	reviewed	GPP2 GS1 At5g57440 MSF19 MUA2.2	Arabidopsis thaliana (Mouse-ear cress)	240	GO:0000121; GO:0005739; GO:0006114; GO:0016311; GO:0043136; GO:0046872	mitochondrion [GO:0005739]; glycerol-1-phosphatase activity [GO:0000121]; glycerol-3-phosphatase activity [GO:0043136]; metal ion binding [GO:0046872]; dephosphorylation [GO:0016311]; glycerol biosynthetic process [GO:0006114]	GPP2_ARATH	reviewed	(DL)-glycerol-3-phosphatase 2 (EC 3.1.3.21) (Glycerol-1-phosphatase 2) (Haloacid dehalogenase-like hydrolase domain-containing protein GPP2)	GPP2 GS1 At5g57440 MSF19 MUA2.2	Arabidopsis thaliana (Mouse-ear cress)	240	GPP2_ARATH	reviewed	(DL)-glycerol-3-phosphatase 2 (EC 3.1.3.21) (Glycerol-1-phosphatase 2) (Haloacid dehalogenase-like hydrolase domain-containing protein GPP2)	GPP2 GS1 At5g57440 MSF19 MUA2.2	Arabidopsis thaliana (Mouse-ear cress)
A_DN12316_c0_g1_i2	A_DN12316_c0_g1_i2|m.26592	PLSP1_ARATH	Chloroplast processing peptidase (EC 3.4.21.89) (Signal peptidase I-3)						CESA4_ARATH	Arabidopsis thaliana (Mouse-ear cress)	CESA4_ARATH	Arabidopsis thaliana (Mouse-ear cress)	1049	CESA4_ARATH	reviewed	Cellulose synthase A catalytic subunit 4 [UDP-forming] (AtCesA4) (EC 2.4.1.12) (Protein IRREGULAR XYLEM 5) (AtIRX5)	Arabidopsis thaliana (Mouse-ear cress)	1049	GO:0005794; GO:0005886; GO:0009833; GO:0009834; GO:0016021; GO:0016759; GO:0016760; GO:0030244; GO:0042742; GO:0046872; GO:0050832; GO:0071555	Golgi apparatus [GO:0005794]; integral component of membrane [GO:0016021]; plasma membrane [GO:0005886]; cellulose synthase (UDP-forming) activity [GO:0016760]; cellulose synthase activity [GO:0016759]; metal ion binding [GO:0046872]; cell wall organization [GO:0071555]; cellulose biosynthetic process [GO:0030244]; defense response to bacterium [GO:0042742]; defense response to fungus [GO:0050832…	CESA4_ARATH	reviewed	Cellulose synthase A catalytic subunit 4 [UDP-forming] (AtCesA4) (EC 2.4.1.12) (Protein IRREGULAR XYLEM 5) (AtIRX5)	CESA4 IRX5 At5g44030 MRH10.14	Arabidopsis thaliana (Mouse-ear cress)	1049	Golgi apparatus [GO:0005794]; integral component of membrane [GO:0016021]; plasma membrane [GO:0005886]; cellulose synthase (UDP-forming) activity [GO:0016760]; cellulose synthase activity [GO:0016759]; metal ion binding [GO:0046872]; cell wall organization [GO:0071555]; cellulose biosynthetic process [GO:0030244]; defense response to bacterium [GO:0042742]; defense response to fungus [GO:0050832…	GO:0005794; GO:0005886; GO:0009833; GO:0009834; GO:0016021; GO:0016759; GO:0016760; GO:0030244; GO:0042742; GO:0046872; GO:0050832; GO:0071555	CESA4_ARATH	CESA4 IRX5 At5g44030 MRH10.14	Arabidopsis thaliana (Mouse-ear cress)	CESA4_ARATH	reviewed	CESA4 IRX5 At5g44030 MRH10.14	Arabidopsis thaliana (Mouse-ear cress)	1049	GO:0005794; GO:0005886; GO:0009833; GO:0009834; GO:0016021; GO:0016759; GO:0016760; GO:0030244; GO:0042742; GO:0046872; GO:0050832; GO:0071555	Golgi apparatus [GO:0005794]; integral component of membrane [GO:0016021]; plasma membrane [GO:0005886]; cellulose synthase (UDP-forming) activity [GO:0016760]; cellulose synthase activity [GO:0016759]; metal ion binding [GO:0046872]; cell wall organization [GO:0071555]; cellulose biosynthetic process [GO:0030244]; defense response to bacterium [GO:0042742]; defense response to fungus [GO:0050832…	CESA4_ARATH	reviewed	Cellulose synthase A catalytic subunit 4 [UDP-forming] (AtCesA4) (EC 2.4.1.12) (Protein IRREGULAR XYLEM 5) (AtIRX5)	CESA4 IRX5 At5g44030 MRH10.14	Arabidopsis thaliana (Mouse-ear cress)	1049	CESA4_ARATH	reviewed	Cellulose synthase A catalytic subunit 4 [UDP-forming] (AtCesA4) (EC 2.4.1.12) (Protein IRREGULAR XYLEM 5) (AtIRX5)	CESA4 IRX5 At5g44030 MRH10.14	Arabidopsis thaliana (Mouse-ear cress)
A_DN12358_c0_g1_i1	A_DN12358_c0_g1_i1|m.26579	PSY_CAPAN	Bifunctional 15-cis-phytoene synthase, chromoplastic (EC 2.5.1.32) (Geranylgeranyl pyrophosphate geranylgeranyltransferase) (Phytoene synthase)						EF1A2_ARATH	Arabidopsis thaliana (Mouse-ear cress)	EF1A2_ARATH	Arabidopsis thaliana (Mouse-ear cress)	449	EF1A2_ARATH	reviewed	Elongation factor 1-alpha 2 (EF-1-alpha 2) (eEF-1A2)	Arabidopsis thaliana (Mouse-ear cress)	449	GO:0003729; GO:0003746; GO:0003924; GO:0005525; GO:0005622; GO:0005739; GO:0005773; GO:0009506	intracellular [GO:0005622]; mitochondrion [GO:0005739]; plasmodesma [GO:0009506]; vacuole [GO:0005773]; GTP binding [GO:0005525]; GTPase activity [GO:0003924]; mRNA binding [GO:0003729]; translation elongation factor activity [GO:0003746]	EF1A2_ARATH	reviewed	Elongation factor 1-alpha 2 (EF-1-alpha 2) (eEF-1A2)	A2 At1g07930 T6D22.31	Arabidopsis thaliana (Mouse-ear cress)	449	intracellular [GO:0005622]; mitochondrion [GO:0005739]; plasmodesma [GO:0009506]; vacuole [GO:0005773]; GTP binding [GO:0005525]; GTPase activity [GO:0003924]; mRNA binding [GO:0003729]; translation elongation factor activity [GO:0003746]	GO:0003729; GO:0003746; GO:0003924; GO:0005525; GO:0005622; GO:0005739; GO:0005773; GO:0009506	EF1A2_ARATH	A2 At1g07930 T6D22.31	Arabidopsis thaliana (Mouse-ear cress)	EF1A2_ARATH	reviewed	A2 At1g07930 T6D22.31	Arabidopsis thaliana (Mouse-ear cress)	449	GO:0003729; GO:0003746; GO:0003924; GO:0005525; GO:0005622; GO:0005739; GO:0005773; GO:0009506	intracellular [GO:0005622]; mitochondrion [GO:0005739]; plasmodesma [GO:0009506]; vacuole [GO:0005773]; GTP binding [GO:0005525]; GTPase activity [GO:0003924]; mRNA binding [GO:0003729]; translation elongation factor activity [GO:0003746]	EF1A2_ARATH	reviewed	Elongation factor 1-alpha 2 (EF-1-alpha 2) (eEF-1A2)	A2 At1g07930 T6D22.31	Arabidopsis thaliana (Mouse-ear cress)	449	EF1A2_ARATH	reviewed	Elongation factor 1-alpha 2 (EF-1-alpha 2) (eEF-1A2)	A2 At1g07930 T6D22.31	Arabidopsis thaliana (Mouse-ear cress)
A_DN12359_c0_g1_i2	A_DN12359_c0_g1_i2|m.26583	O81493_ARATH	F9D12.8 protein (TRAF-like family protein)						F4I397_ARATH	Arabidopsis thaliana (Mouse-ear cress)	F4I397_ARATH	Arabidopsis thaliana (Mouse-ear cress)	219	F4I397_ARATH	unreviewed	Myotubularin-like protein	Arabidopsis thaliana (Mouse-ear cress)	219	GO:0048046	apoplast [GO:0048046]	F4I397_ARATH	unreviewed	Myotubularin-like protein	At1g36940 T32E20.35 T32E20_35	Arabidopsis thaliana (Mouse-ear cress)	219	apoplast [GO:0048046]	GO:0048046	F4I397_ARATH	At1g36940 T32E20.35 T32E20_35	Arabidopsis thaliana (Mouse-ear cress)	F4I397_ARATH	unreviewed	At1g36940 T32E20.35 T32E20_35	Arabidopsis thaliana (Mouse-ear cress)	219	GO:0048046	apoplast [GO:0048046]	F4I397_ARATH	unreviewed	Myotubularin-like protein	At1g36940 T32E20.35 T32E20_35	Arabidopsis thaliana (Mouse-ear cress)	219	F4I397_ARATH	unreviewed	Myotubularin-like protein	At1g36940 T32E20.35 T32E20_35	Arabidopsis thaliana (Mouse-ear cress)
A_DN12362_c0_g1_i1	A_DN12362_c0_g1_i1|m.26584	Q93XZ7_ARATH	At5g42570 (B-cell receptor-associated 31-like protein)						ADT2_ARATH	Arabidopsis thaliana (Mouse-ear cress)	ADT2_ARATH	Arabidopsis thaliana (Mouse-ear cress)	385	ADT2_ARATH	reviewed	ADP,ATP carrier protein 2, mitochondrial (ADP/ATP translocase 2) (Adenine nucleotide translocator 2) (ANT 2)	Arabidopsis thaliana (Mouse-ear cress)	385	GO:0005471; GO:0005507; GO:0005739; GO:0005740; GO:0005743; GO:0005774; GO:0009507; GO:0009941; GO:0015865; GO:0016020; GO:0016021; GO:0046902	chloroplast [GO:0009507]; chloroplast envelope [GO:0009941]; integral component of membrane [GO:0016021]; membrane [GO:0016020]; mitochondrial envelope [GO:0005740]; mitochondrial inner membrane [GO:0005743]; mitochondrion [GO:0005739]; vacuolar membrane [GO:0005774]; ATP:ADP antiporter activity [GO:0005471]; copper ion binding [GO:0005507]; purine nucleotide transport [GO:0015865]; regulation of…	ADT2_ARATH	reviewed	ADP,ATP carrier protein 2, mitochondrial (ADP/ATP translocase 2) (Adenine nucleotide translocator 2) (ANT 2)	AAC2 ANT2 At5g13490 T6I14_20	Arabidopsis thaliana (Mouse-ear cress)	385	chloroplast [GO:0009507]; chloroplast envelope [GO:0009941]; integral component of membrane [GO:0016021]; membrane [GO:0016020]; mitochondrial envelope [GO:0005740]; mitochondrial inner membrane [GO:0005743]; mitochondrion [GO:0005739]; vacuolar membrane [GO:0005774]; ATP:ADP antiporter activity [GO:0005471]; copper ion binding [GO:0005507]; purine nucleotide transport [GO:0015865]; regulation of…	GO:0005471; GO:0005507; GO:0005739; GO:0005740; GO:0005743; GO:0005774; GO:0009507; GO:0009941; GO:0015865; GO:0016020; GO:0016021; GO:0046902	ADT2_ARATH	AAC2 ANT2 At5g13490 T6I14_20	Arabidopsis thaliana (Mouse-ear cress)	ADT2_ARATH	reviewed	AAC2 ANT2 At5g13490 T6I14_20	Arabidopsis thaliana (Mouse-ear cress)	385	GO:0005471; GO:0005507; GO:0005739; GO:0005740; GO:0005743; GO:0005774; GO:0009507; GO:0009941; GO:0015865; GO:0016020; GO:0016021; GO:0046902	chloroplast [GO:0009507]; chloroplast envelope [GO:0009941]; integral component of membrane [GO:0016021]; membrane [GO:0016020]; mitochondrial envelope [GO:0005740]; mitochondrial inner membrane [GO:0005743]; mitochondrion [GO:0005739]; vacuolar membrane [GO:0005774]; ATP:ADP antiporter activity [GO:0005471]; copper ion binding [GO:0005507]; purine nucleotide transport [GO:0015865]; regulation of…	ADT2_ARATH	reviewed	ADP,ATP carrier protein 2, mitochondrial (ADP/ATP translocase 2) (Adenine nucleotide translocator 2) (ANT 2)	AAC2 ANT2 At5g13490 T6I14_20	Arabidopsis thaliana (Mouse-ear cress)	385	ADT2_ARATH	reviewed	ADP,ATP carrier protein 2, mitochondrial (ADP/ATP translocase 2) (Adenine nucleotide translocator 2) (ANT 2)	AAC2 ANT2 At5g13490 T6I14_20	Arabidopsis thaliana (Mouse-ear cress)
A_DN1237_c0_g1_i1	A_DN1237_c0_g1_i1|m.124084	SYCP1_ARATH	Synaptonemal complex protein 1 (Synaptonemal complex central region protein ZYP1a)						TA14B_ARATH	Arabidopsis thaliana (Mouse-ear cress)	TA14B_ARATH	Arabidopsis thaliana (Mouse-ear cress)	268	TA14B_ARATH	reviewed	Transcription initiation factor TFIID subunit 14b (GAS 41-like protein) (Protein AF-9 homolog a) (TBP-associated factor 14b) (AtTAF14b)	Arabidopsis thaliana (Mouse-ear cress)	268	GO:0005634; GO:0005737; GO:0006281; GO:0006351; GO:0006355; GO:0009908; GO:0009909; GO:0030154; GO:0035267; GO:0043981; GO:0048510; GO:0090239; GO:2000028	cytoplasm [GO:0005737]; NuA4 histone acetyltransferase complex [GO:0035267]; nucleus [GO:0005634]; cell differentiation [GO:0030154]; DNA repair [GO:0006281]; flower development [GO:0009908]; histone H4-K5 acetylation [GO:0043981]; regulation of flower development [GO:0009909]; regulation of histone H4 acetylation [GO:0090239]; regulation of photoperiodism, flowering [GO:2000028]; regulation of t…	TA14B_ARATH	reviewed	Transcription initiation factor TFIID subunit 14b (GAS 41-like protein) (Protein AF-9 homolog a) (TBP-associated factor 14b) (AtTAF14b)	TAF14B GAS41 YAF9A At5g45600 K2N11.8	Arabidopsis thaliana (Mouse-ear cress)	268	cytoplasm [GO:0005737]; NuA4 histone acetyltransferase complex [GO:0035267]; nucleus [GO:0005634]; cell differentiation [GO:0030154]; DNA repair [GO:0006281]; flower development [GO:0009908]; histone H4-K5 acetylation [GO:0043981]; regulation of flower development [GO:0009909]; regulation of histone H4 acetylation [GO:0090239]; regulation of photoperiodism, flowering [GO:2000028]; regulation of t…	GO:0005634; GO:0005737; GO:0006281; GO:0006351; GO:0006355; GO:0009908; GO:0009909; GO:0030154; GO:0035267; GO:0043981; GO:0048510; GO:0090239; GO:2000028	TA14B_ARATH	TAF14B GAS41 YAF9A At5g45600 K2N11.8	Arabidopsis thaliana (Mouse-ear cress)	TA14B_ARATH	reviewed	TAF14B GAS41 YAF9A At5g45600 K2N11.8	Arabidopsis thaliana (Mouse-ear cress)	268	GO:0005634; GO:0005737; GO:0006281; GO:0006351; GO:0006355; GO:0009908; GO:0009909; GO:0030154; GO:0035267; GO:0043981; GO:0048510; GO:0090239; GO:2000028	cytoplasm [GO:0005737]; NuA4 histone acetyltransferase complex [GO:0035267]; nucleus [GO:0005634]; cell differentiation [GO:0030154]; DNA repair [GO:0006281]; flower development [GO:0009908]; histone H4-K5 acetylation [GO:0043981]; regulation of flower development [GO:0009909]; regulation of histone H4 acetylation [GO:0090239]; regulation of photoperiodism, flowering [GO:2000028]; regulation of t…	TA14B_ARATH	reviewed	Transcription initiation factor TFIID subunit 14b (GAS 41-like protein) (Protein AF-9 homolog a) (TBP-associated factor 14b) (AtTAF14b)	TAF14B GAS41 YAF9A At5g45600 K2N11.8	Arabidopsis thaliana (Mouse-ear cress)	268	TA14B_ARATH	reviewed	Transcription initiation factor TFIID subunit 14b (GAS 41-like protein) (Protein AF-9 homolog a) (TBP-associated factor 14b) (AtTAF14b)	TAF14B GAS41 YAF9A At5g45600 K2N11.8	Arabidopsis thaliana (Mouse-ear cress)
A_DN1237_c0_g2_i1	A_DN1237_c0_g2_i1|m.124085	SYCP1_ARATH	Synaptonemal complex protein 1 (Synaptonemal complex central region protein ZYP1a)						PME53_ARATH	Arabidopsis thaliana (Mouse-ear cress)	PME53_ARATH	Arabidopsis thaliana (Mouse-ear cress)	383	PME53_ARATH	reviewed	Probable pectinesterase 53 (PE 53) (EC 3.1.1.11) (Pectin methylesterase 53) (AtPME53)	Arabidopsis thaliana (Mouse-ear cress)	383	GO:0005576; GO:0005618; GO:0005737; GO:0030599; GO:0042545; GO:0045330; GO:0045490	cell wall [GO:0005618]; cytoplasm [GO:0005737]; extracellular region [GO:0005576]; aspartyl esterase activity [GO:0045330]; pectinesterase activity [GO:0030599]; cell wall modification [GO:0042545]; pectin catabolic process [GO:0045490]	PME53_ARATH	reviewed	Probable pectinesterase 53 (PE 53) (EC 3.1.1.11) (Pectin methylesterase 53) (AtPME53)	PME53 ARATH53 At5g19730 T29J13.150	Arabidopsis thaliana (Mouse-ear cress)	383	cell wall [GO:0005618]; cytoplasm [GO:0005737]; extracellular region [GO:0005576]; aspartyl esterase activity [GO:0045330]; pectinesterase activity [GO:0030599]; cell wall modification [GO:0042545]; pectin catabolic process [GO:0045490]	GO:0005576; GO:0005618; GO:0005737; GO:0030599; GO:0042545; GO:0045330; GO:0045490	PME53_ARATH	PME53 ARATH53 At5g19730 T29J13.150	Arabidopsis thaliana (Mouse-ear cress)	PME53_ARATH	reviewed	PME53 ARATH53 At5g19730 T29J13.150	Arabidopsis thaliana (Mouse-ear cress)	383	GO:0005576; GO:0005618; GO:0005737; GO:0030599; GO:0042545; GO:0045330; GO:0045490	cell wall [GO:0005618]; cytoplasm [GO:0005737]; extracellular region [GO:0005576]; aspartyl esterase activity [GO:0045330]; pectinesterase activity [GO:0030599]; cell wall modification [GO:0042545]; pectin catabolic process [GO:0045490]	PME53_ARATH	reviewed	Probable pectinesterase 53 (PE 53) (EC 3.1.1.11) (Pectin methylesterase 53) (AtPME53)	PME53 ARATH53 At5g19730 T29J13.150	Arabidopsis thaliana (Mouse-ear cress)	383	PME53_ARATH	reviewed	Probable pectinesterase 53 (PE 53) (EC 3.1.1.11) (Pectin methylesterase 53) (AtPME53)	PME53 ARATH53 At5g19730 T29J13.150	Arabidopsis thaliana (Mouse-ear cress)
A_DN12389_c0_g1_i1	A_DN12389_c0_g1_i1|m.26581	BEE3_ARATH	Transcription factor BEE 3 (Basic helix-loop-helix protein 50) (AtbHLH50) (bHLH 50) (Protein Brassinosteroid enhanced expression 3) (Transcription factor EN 76) (bHLH transcription factor bHLH050)						Q0WVA1_ARATH	Arabidopsis thaliana (Mouse-ear cress)	Q0WVA1_ARATH	Arabidopsis thaliana (Mouse-ear cress)	585	Q0WVA1_ARATH	unreviewed	Lycopene beta/epsilon cyclase protein	Arabidopsis thaliana (Mouse-ear cress)	585	GO:0009507	chloroplast [GO:0009507]	Q0WVA1_ARATH	unreviewed	Lycopene beta/epsilon cyclase protein	At2g32640 T26B15.22	Arabidopsis thaliana (Mouse-ear cress)	585	chloroplast [GO:0009507]	GO:0009507	Q0WVA1_ARATH	At2g32640 T26B15.22	Arabidopsis thaliana (Mouse-ear cress)	Q0WVA1_ARATH	unreviewed	At2g32640 T26B15.22	Arabidopsis thaliana (Mouse-ear cress)	585	GO:0009507	chloroplast [GO:0009507]	Q0WVA1_ARATH	unreviewed	Lycopene beta/epsilon cyclase protein	At2g32640 T26B15.22	Arabidopsis thaliana (Mouse-ear cress)	585	Q0WVA1_ARATH	unreviewed	Lycopene beta/epsilon cyclase protein	At2g32640 T26B15.22	Arabidopsis thaliana (Mouse-ear cress)
A_DN1242_c0_g1_i1	A_DN1242_c0_g1_i1|m.124095	Q9SZ51_ARATH	Early nodulin-like protein 15 (Similar to early nodulins)						HMA5_ARATH	Arabidopsis thaliana (Mouse-ear cress)	HMA5_ARATH	Arabidopsis thaliana (Mouse-ear cress)	995	HMA5_ARATH	reviewed	Probable copper-transporting ATPase HMA5 (EC 3.6.3.54) (Probable copper-transporting ATPase 3) (Protein HEAVY METAL ATPASE 5)	Arabidopsis thaliana (Mouse-ear cress)	995	GO:0005388; GO:0005507; GO:0005524; GO:0005887; GO:0006825; GO:0010273; GO:0043231; GO:0046688	integral component of plasma membrane [GO:0005887]; intracellular membrane-bounded organelle [GO:0043231]; ATP binding [GO:0005524]; calcium-transporting ATPase activity [GO:0005388]; copper ion binding [GO:0005507]; copper ion transport [GO:0006825]; detoxification of copper ion [GO:0010273]; response to copper ion [GO:0046688]	HMA5_ARATH	reviewed	Probable copper-transporting ATPase HMA5 (EC 3.6.3.54) (Probable copper-transporting ATPase 3) (Protein HEAVY METAL ATPASE 5)	HMA5 At1g63440 F2K11.18	Arabidopsis thaliana (Mouse-ear cress)	995	integral component of plasma membrane [GO:0005887]; intracellular membrane-bounded organelle [GO:0043231]; ATP binding [GO:0005524]; calcium-transporting ATPase activity [GO:0005388]; copper ion binding [GO:0005507]; copper ion transport [GO:0006825]; detoxification of copper ion [GO:0010273]; response to copper ion [GO:0046688]	GO:0005388; GO:0005507; GO:0005524; GO:0005887; GO:0006825; GO:0010273; GO:0043231; GO:0046688	HMA5_ARATH	HMA5 At1g63440 F2K11.18	Arabidopsis thaliana (Mouse-ear cress)	HMA5_ARATH	reviewed	HMA5 At1g63440 F2K11.18	Arabidopsis thaliana (Mouse-ear cress)	995	GO:0005388; GO:0005507; GO:0005524; GO:0005887; GO:0006825; GO:0010273; GO:0043231; GO:0046688	integral component of plasma membrane [GO:0005887]; intracellular membrane-bounded organelle [GO:0043231]; ATP binding [GO:0005524]; calcium-transporting ATPase activity [GO:0005388]; copper ion binding [GO:0005507]; copper ion transport [GO:0006825]; detoxification of copper ion [GO:0010273]; response to copper ion [GO:0046688]	HMA5_ARATH	reviewed	Probable copper-transporting ATPase HMA5 (EC 3.6.3.54) (Probable copper-transporting ATPase 3) (Protein HEAVY METAL ATPASE 5)	HMA5 At1g63440 F2K11.18	Arabidopsis thaliana (Mouse-ear cress)	995	HMA5_ARATH	reviewed	Probable copper-transporting ATPase HMA5 (EC 3.6.3.54) (Probable copper-transporting ATPase 3) (Protein HEAVY METAL ATPASE 5)	HMA5 At1g63440 F2K11.18	Arabidopsis thaliana (Mouse-ear cress)
A_DN12440_c0_g1_i1	A_DN12440_c0_g1_i1|m.37842	O23157_ARATH	AT4g37300/C7A10_60 (Maternal effect embryo arrest 59)						F4YAW2_GOSHI	Gossypium hirsutum (Upland cotton) (Gossypium mexicanum)	F4YAW2_GOSHI	Gossypium hirsutum (Upland cotton) (Gossypium mexicanum)	177	F4YAW2_GOSHI	unreviewed	Copper binding protein 3 (uclacyanin-3-like)	Gossypium hirsutum (Upland cotton) (Gossypium mexicanum)	177	GO:0009055; GO:0009651; GO:0010043; GO:0010044; GO:0010555; GO:0046688; GO:0090377; GO:0090378	electron transfer activity [GO:0009055]; response to aluminum ion [GO:0010044]; response to copper ion [GO:0046688]; response to mannitol [GO:0010555]; response to salt stress [GO:0009651]; response to zinc ion [GO:0010043]; seed trichome elongation [GO:0090378]; seed trichome initiation [GO:0090377]	F4YAW2_GOSHI	unreviewed	Copper binding protein 3 (uclacyanin-3-like)	BCP3 LOC107896308	Gossypium hirsutum (Upland cotton) (Gossypium mexicanum)	177	electron transfer activity [GO:0009055]; response to aluminum ion [GO:0010044]; response to copper ion [GO:0046688]; response to mannitol [GO:0010555]; response to salt stress [GO:0009651]; response to zinc ion [GO:0010043]; seed trichome elongation [GO:0090378]; seed trichome initiation [GO:0090377]	GO:0009055; GO:0009651; GO:0010043; GO:0010044; GO:0010555; GO:0046688; GO:0090377; GO:0090378	F4YAW2_GOSHI	BCP3 LOC107896308	Gossypium hirsutum (Upland cotton) (Gossypium mexicanum)	F4YAW2_GOSHI	unreviewed	BCP3 LOC107896308	Gossypium hirsutum (Upland cotton) (Gossypium mexicanum)	177	GO:0009055; GO:0009651; GO:0010043; GO:0010044; GO:0010555; GO:0046688; GO:0090377; GO:0090378	electron transfer activity [GO:0009055]; response to aluminum ion [GO:0010044]; response to copper ion [GO:0046688]; response to mannitol [GO:0010555]; response to salt stress [GO:0009651]; response to zinc ion [GO:0010043]; seed trichome elongation [GO:0090378]; seed trichome initiation [GO:0090377]	F4YAW2_GOSHI	unreviewed	Copper binding protein 3 (uclacyanin-3-like)	BCP3 LOC107896308	Gossypium hirsutum (Upland cotton) (Gossypium mexicanum)	177	F4YAW2_GOSHI	unreviewed	Copper binding protein 3 (uclacyanin-3-like)	BCP3 LOC107896308	Gossypium hirsutum (Upland cotton) (Gossypium mexicanum)
A_DN12482_c0_g1_i1	A_DN12482_c0_g1_i1|m.37841	KRP7_ARATH	Cyclin-dependent kinase inhibitor 7 (Inhibitor/interactor of CDK protein 5) (KIP-related protein 7)						TAA1_ARATH	Arabidopsis thaliana (Mouse-ear cress)	TAA1_ARATH	Arabidopsis thaliana (Mouse-ear cress)	391	TAA1_ARATH	reviewed	L-tryptophan--pyruvate aminotransferase 1 (EC 2.6.1.27) (EC 2.6.1.99) (Protein CYTOKININ INDUCED ROOT CURLING 1) (Protein SHADE AVOIDANCE 3) (Protein TRANSPORT INHIBITOR RESPONSE 2) (Protein TRYPTOPHAN AMINOTRANSFERASE OF ARABIDOPSIS 1) (Protein WEAK ETHYLENE INSENSITIVE 8) (Tryptophan transaminase)	Arabidopsis thaliana (Mouse-ear cress)	391	GO:0004021; GO:0004838; GO:0005737; GO:0009641; GO:0009684; GO:0009723; GO:0009908; GO:0009926; GO:0009958; GO:0010078; GO:0010087; GO:0016846; GO:0030170; GO:0042742; GO:0047312; GO:0048364; GO:0048366; GO:0048367; GO:0048467; GO:0050048; GO:0050362; GO:0080097; GO:0080098; GO:0080099; GO:0080100; GO:0080130	cytoplasm [GO:0005737]; carbon-sulfur lyase activity [GO:0016846]; L-alanine:2-oxoglutarate aminotransferase activity [GO:0004021]; L-glutamine:2-oxoglutarate aminotransferase activity [GO:0080100]; L-leucine:2-oxoglutarate aminotransferase activity [GO:0050048]; L-methionine:2-oxoglutarate aminotransferase activity [GO:0080099]; L-phenylalanine:2-oxoglutarate aminotransferase activity [GO:008013…	TAA1_ARATH	reviewed	L-tryptophan--pyruvate aminotransferase 1 (EC 2.6.1.27) (EC 2.6.1.99) (Protein CYTOKININ INDUCED ROOT CURLING 1) (Protein SHADE AVOIDANCE 3) (Protein TRANSPORT INHIBITOR RESPONSE 2) (Protein TRYPTOPHAN AMINOTRANSFERASE OF ARABIDOPSIS 1) (Protein WEAK ETHYLENE INSENSITIVE 8) (Tryptophan transaminase)	TAA1 CKRC1 SAV3 TIR2 WEI8 At1g70560 F24J13.13 F5A18.26	Arabidopsis thaliana (Mouse-ear cress)	391	cytoplasm [GO:0005737]; carbon-sulfur lyase activity [GO:0016846]; L-alanine:2-oxoglutarate aminotransferase activity [GO:0004021]; L-glutamine:2-oxoglutarate aminotransferase activity [GO:0080100]; L-leucine:2-oxoglutarate aminotransferase activity [GO:0050048]; L-methionine:2-oxoglutarate aminotransferase activity [GO:0080099]; L-phenylalanine:2-oxoglutarate aminotransferase activity [GO:008013…	GO:0004021; GO:0004838; GO:0005737; GO:0009641; GO:0009684; GO:0009723; GO:0009908; GO:0009926; GO:0009958; GO:0010078; GO:0010087; GO:0016846; GO:0030170; GO:0042742; GO:0047312; GO:0048364; GO:0048366; GO:0048367; GO:0048467; GO:0050048; GO:0050362; GO:0080097; GO:0080098; GO:0080099; GO:0080100; GO:0080130	TAA1_ARATH	TAA1 CKRC1 SAV3 TIR2 WEI8 At1g70560 F24J13.13 F5A18.26	Arabidopsis thaliana (Mouse-ear cress)	TAA1_ARATH	reviewed	TAA1 CKRC1 SAV3 TIR2 WEI8 At1g70560 F24J13.13 F5A18.26	Arabidopsis thaliana (Mouse-ear cress)	391	GO:0004021; GO:0004838; GO:0005737; GO:0009641; GO:0009684; GO:0009723; GO:0009908; GO:0009926; GO:0009958; GO:0010078; GO:0010087; GO:0016846; GO:0030170; GO:0042742; GO:0047312; GO:0048364; GO:0048366; GO:0048367; GO:0048467; GO:0050048; GO:0050362; GO:0080097; GO:0080098; GO:0080099; GO:0080100; GO:0080130	cytoplasm [GO:0005737]; carbon-sulfur lyase activity [GO:0016846]; L-alanine:2-oxoglutarate aminotransferase activity [GO:0004021]; L-glutamine:2-oxoglutarate aminotransferase activity [GO:0080100]; L-leucine:2-oxoglutarate aminotransferase activity [GO:0050048]; L-methionine:2-oxoglutarate aminotransferase activity [GO:0080099]; L-phenylalanine:2-oxoglutarate aminotransferase activity [GO:008013…	TAA1_ARATH	reviewed	L-tryptophan--pyruvate aminotransferase 1 (EC 2.6.1.27) (EC 2.6.1.99) (Protein CYTOKININ INDUCED ROOT CURLING 1) (Protein SHADE AVOIDANCE 3) (Protein TRANSPORT INHIBITOR RESPONSE 2) (Protein TRYPTOPHAN AMINOTRANSFERASE OF ARABIDOPSIS 1) (Protein WEAK ETHYLENE INSENSITIVE 8) (Tryptophan transaminase)	TAA1 CKRC1 SAV3 TIR2 WEI8 At1g70560 F24J13.13 F5A18.26	Arabidopsis thaliana (Mouse-ear cress)	391	TAA1_ARATH	reviewed	L-tryptophan--pyruvate aminotransferase 1 (EC 2.6.1.27) (EC 2.6.1.99) (Protein CYTOKININ INDUCED ROOT CURLING 1) (Protein SHADE AVOIDANCE 3) (Protein TRANSPORT INHIBITOR RESPONSE 2) (Protein TRYPTOPHAN AMINOTRANSFERASE OF ARABIDOPSIS 1) (Protein WEAK ETHYLENE INSENSITIVE 8) (Tryptophan transaminase)	TAA1 CKRC1 SAV3 TIR2 WEI8 At1g70560 F24J13.13 F5A18.26	Arabidopsis thaliana (Mouse-ear cress)
A_DN12488_c0_g1_i1	A_DN12488_c0_g1_i1|m.37829	BH010_ARATH	Transcription factor bHLH10 (Basic helix-loop-helix protein 10) (AtbHLH10) (bHLH 10) (Transcription factor EN 23) (bHLH transcription factor bHLH010)						PP214_ARATH	Arabidopsis thaliana (Mouse-ear cress)	PP214_ARATH	Arabidopsis thaliana (Mouse-ear cress)	565	PP214_ARATH	reviewed	Putative pentatricopeptide repeat-containing protein At3g05240	Arabidopsis thaliana (Mouse-ear cress)	565	GO:0003723; GO:0004519; GO:0005739; GO:0080156	mitochondrion [GO:0005739]; endonuclease activity [GO:0004519]; RNA binding [GO:0003723]; mitochondrial mRNA modification [GO:0080156]	PP214_ARATH	reviewed	Putative pentatricopeptide repeat-containing protein At3g05240	PCMP-E82 At3g05240 T12H1.21	Arabidopsis thaliana (Mouse-ear cress)	565	mitochondrion [GO:0005739]; endonuclease activity [GO:0004519]; RNA binding [GO:0003723]; mitochondrial mRNA modification [GO:0080156]	GO:0003723; GO:0004519; GO:0005739; GO:0080156	PP214_ARATH	PCMP-E82 At3g05240 T12H1.21	Arabidopsis thaliana (Mouse-ear cress)	PP214_ARATH	reviewed	PCMP-E82 At3g05240 T12H1.21	Arabidopsis thaliana (Mouse-ear cress)	565	GO:0003723; GO:0004519; GO:0005739; GO:0080156	mitochondrion [GO:0005739]; endonuclease activity [GO:0004519]; RNA binding [GO:0003723]; mitochondrial mRNA modification [GO:0080156]	PP214_ARATH	reviewed	Putative pentatricopeptide repeat-containing protein At3g05240	PCMP-E82 At3g05240 T12H1.21	Arabidopsis thaliana (Mouse-ear cress)	565	PP214_ARATH	reviewed	Putative pentatricopeptide repeat-containing protein At3g05240	PCMP-E82 At3g05240 T12H1.21	Arabidopsis thaliana (Mouse-ear cress)
A_DN12529_c0_g1_i1	A_DN12529_c0_g1_i1|m.131	CXXS1_ARATH	Thioredoxin-like protein CXXS1 (AtCXXS1) (Mono-cysteine thioredoxin 1)						PP319_ARATH	Arabidopsis thaliana (Mouse-ear cress)	PP319_ARATH	Arabidopsis thaliana (Mouse-ear cress)	617	PP319_ARATH	reviewed	Pentatricopeptide repeat-containing protein At4g18520, chloroplastic (Protein PIGMENT-DEFICIENT MUTANT 1) (Protein SEEDLING LETHAL 1)	Arabidopsis thaliana (Mouse-ear cress)	617	GO:0003723; GO:0004519; GO:0006397; GO:0008380; GO:0009507; GO:1900865	chloroplast [GO:0009507]; endonuclease activity [GO:0004519]; RNA binding [GO:0003723]; chloroplast RNA modification [GO:1900865]; mRNA processing [GO:0006397]; RNA splicing [GO:0008380]	PP319_ARATH	reviewed	Pentatricopeptide repeat-containing protein At4g18520, chloroplastic (Protein PIGMENT-DEFICIENT MUTANT 1) (Protein SEEDLING LETHAL 1)	PCMP-A2 PDM1 SEL1 At4g18520 F28J12.180	Arabidopsis thaliana (Mouse-ear cress)	617	chloroplast [GO:0009507]; endonuclease activity [GO:0004519]; RNA binding [GO:0003723]; chloroplast RNA modification [GO:1900865]; mRNA processing [GO:0006397]; RNA splicing [GO:0008380]	GO:0003723; GO:0004519; GO:0006397; GO:0008380; GO:0009507; GO:1900865	PP319_ARATH	PCMP-A2 PDM1 SEL1 At4g18520 F28J12.180	Arabidopsis thaliana (Mouse-ear cress)	PP319_ARATH	reviewed	PCMP-A2 PDM1 SEL1 At4g18520 F28J12.180	Arabidopsis thaliana (Mouse-ear cress)	617	GO:0003723; GO:0004519; GO:0006397; GO:0008380; GO:0009507; GO:1900865	chloroplast [GO:0009507]; endonuclease activity [GO:0004519]; RNA binding [GO:0003723]; chloroplast RNA modification [GO:1900865]; mRNA processing [GO:0006397]; RNA splicing [GO:0008380]	PP319_ARATH	reviewed	Pentatricopeptide repeat-containing protein At4g18520, chloroplastic (Protein PIGMENT-DEFICIENT MUTANT 1) (Protein SEEDLING LETHAL 1)	PCMP-A2 PDM1 SEL1 At4g18520 F28J12.180	Arabidopsis thaliana (Mouse-ear cress)	617	PP319_ARATH	reviewed	Pentatricopeptide repeat-containing protein At4g18520, chloroplastic (Protein PIGMENT-DEFICIENT MUTANT 1) (Protein SEEDLING LETHAL 1)	PCMP-A2 PDM1 SEL1 At4g18520 F28J12.180	Arabidopsis thaliana (Mouse-ear cress)
A_DN12532_c0_g1_i1	A_DN12532_c0_g1_i1|m.119	C71DI_MENSP	Cytochrome P450 71D18 (EC 1.14.14.51) ((-)-(4S)-Limonene-6-hydroxylase)						5NG4_PINTA	Pinus taeda (Loblolly pine)	5NG4_PINTA	Pinus taeda (Loblolly pine)	410	5NG4_PINTA	reviewed	Auxin-induced protein 5NG4	Pinus taeda (Loblolly pine)	410	GO:0005737; GO:0005887; GO:0005938; GO:0009734; GO:0022857	cell cortex [GO:0005938]; cytoplasm [GO:0005737]; integral component of plasma membrane [GO:0005887]; transmembrane transporter activity [GO:0022857]; auxin-activated signaling pathway [GO:0009734]	5NG4_PINTA	reviewed	Auxin-induced protein 5NG4		Pinus taeda (Loblolly pine)	410	cell cortex [GO:0005938]; cytoplasm [GO:0005737]; integral component of plasma membrane [GO:0005887]; transmembrane transporter activity [GO:0022857]; auxin-activated signaling pathway [GO:0009734]	GO:0005737; GO:0005887; GO:0005938; GO:0009734; GO:0022857	5NG4_PINTA		Pinus taeda (Loblolly pine)	5NG4_PINTA	reviewed		Pinus taeda (Loblolly pine)	410	GO:0005737; GO:0005887; GO:0005938; GO:0009734; GO:0022857	cell cortex [GO:0005938]; cytoplasm [GO:0005737]; integral component of plasma membrane [GO:0005887]; transmembrane transporter activity [GO:0022857]; auxin-activated signaling pathway [GO:0009734]	5NG4_PINTA	reviewed	Auxin-induced protein 5NG4		Pinus taeda (Loblolly pine)	410	5NG4_PINTA	reviewed	Auxin-induced protein 5NG4		Pinus taeda (Loblolly pine)
A_DN12542_c0_g1_i1	A_DN12542_c0_g1_i1|m.125	SIRK_ARATH	Senescence-induced receptor-like serine/threonine-protein kinase (FLG22-induced receptor-like kinase 1)						FH6_ARATH	Arabidopsis thaliana (Mouse-ear cress)	FH6_ARATH	Arabidopsis thaliana (Mouse-ear cress)	899	FH6_ARATH	reviewed	Formin-like protein 6 (AtFH6) (AtFORMIN-6)	Arabidopsis thaliana (Mouse-ear cress)	899	GO:0003779; GO:0005618; GO:0005634; GO:0005730; GO:0005737; GO:0005819; GO:0005886; GO:0009524; GO:0016021	cell wall [GO:0005618]; cytoplasm [GO:0005737]; integral component of membrane [GO:0016021]; nucleolus [GO:0005730]; nucleus [GO:0005634]; phragmoplast [GO:0009524]; plasma membrane [GO:0005886]; spindle [GO:0005819]; actin binding [GO:0003779]	FH6_ARATH	reviewed	Formin-like protein 6 (AtFH6) (AtFORMIN-6)	FH6 At5g67470 K9I9.3	Arabidopsis thaliana (Mouse-ear cress)	899	cell wall [GO:0005618]; cytoplasm [GO:0005737]; integral component of membrane [GO:0016021]; nucleolus [GO:0005730]; nucleus [GO:0005634]; phragmoplast [GO:0009524]; plasma membrane [GO:0005886]; spindle [GO:0005819]; actin binding [GO:0003779]	GO:0003779; GO:0005618; GO:0005634; GO:0005730; GO:0005737; GO:0005819; GO:0005886; GO:0009524; GO:0016021	FH6_ARATH	FH6 At5g67470 K9I9.3	Arabidopsis thaliana (Mouse-ear cress)	FH6_ARATH	reviewed	FH6 At5g67470 K9I9.3	Arabidopsis thaliana (Mouse-ear cress)	899	GO:0003779; GO:0005618; GO:0005634; GO:0005730; GO:0005737; GO:0005819; GO:0005886; GO:0009524; GO:0016021	cell wall [GO:0005618]; cytoplasm [GO:0005737]; integral component of membrane [GO:0016021]; nucleolus [GO:0005730]; nucleus [GO:0005634]; phragmoplast [GO:0009524]; plasma membrane [GO:0005886]; spindle [GO:0005819]; actin binding [GO:0003779]	FH6_ARATH	reviewed	Formin-like protein 6 (AtFH6) (AtFORMIN-6)	FH6 At5g67470 K9I9.3	Arabidopsis thaliana (Mouse-ear cress)	899	FH6_ARATH	reviewed	Formin-like protein 6 (AtFH6) (AtFORMIN-6)	FH6 At5g67470 K9I9.3	Arabidopsis thaliana (Mouse-ear cress)
A_DN12542_c0_g1_i1	A_DN12542_c0_g1_i1|m.126	F4IB69_ARATH	Leucine-rich repeat protein kinase family protein						LOR15_ARATH	Arabidopsis thaliana (Mouse-ear cress)	LOR15_ARATH	Arabidopsis thaliana (Mouse-ear cress)	217	LOR15_ARATH	reviewed	Protein LURP-one-related 15	Arabidopsis thaliana (Mouse-ear cress)	217	GO:0009507; GO:0019904	chloroplast [GO:0009507]; protein domain specific binding [GO:0019904]	LOR15_ARATH	reviewed	Protein LURP-one-related 15	At5g01750 T20L15.20	Arabidopsis thaliana (Mouse-ear cress)	217	chloroplast [GO:0009507]; protein domain specific binding [GO:0019904]	GO:0009507; GO:0019904	LOR15_ARATH	At5g01750 T20L15.20	Arabidopsis thaliana (Mouse-ear cress)	LOR15_ARATH	reviewed	At5g01750 T20L15.20	Arabidopsis thaliana (Mouse-ear cress)	217	GO:0009507; GO:0019904	chloroplast [GO:0009507]; protein domain specific binding [GO:0019904]	LOR15_ARATH	reviewed	Protein LURP-one-related 15	At5g01750 T20L15.20	Arabidopsis thaliana (Mouse-ear cress)	217	LOR15_ARATH	reviewed	Protein LURP-one-related 15	At5g01750 T20L15.20	Arabidopsis thaliana (Mouse-ear cress)
A_DN12542_c0_g1_i2	A_DN12542_c0_g1_i2|m.127	IOS1_ARATH	LRR receptor-like serine/threonine-protein kinase IOS1 (EC 2.7.11.-) (Protein IMPAIRED OOMYCETE SUSCEPTIBILITY 1)						Q9M6B6_GOSHI	Gossypium hirsutum (Upland cotton) (Gossypium mexicanum)	Q9M6B6_GOSHI	Gossypium hirsutum (Upland cotton) (Gossypium mexicanum)	120	Q9M6B6_GOSHI	unreviewed	Non-specific lipid-transfer protein	Gossypium hirsutum (Upland cotton) (Gossypium mexicanum)	120	GO:0006869; GO:0008289; GO:0090378	lipid binding [GO:0008289]; lipid transport [GO:0006869]; seed trichome elongation [GO:0090378]	Q9M6B6_GOSHI	unreviewed	Non-specific lipid-transfer protein	FSltp3 LTP3	Gossypium hirsutum (Upland cotton) (Gossypium mexicanum)	120	lipid binding [GO:0008289]; lipid transport [GO:0006869]; seed trichome elongation [GO:0090378]	GO:0006869; GO:0008289; GO:0090378	Q9M6B6_GOSHI	FSltp3 LTP3	Gossypium hirsutum (Upland cotton) (Gossypium mexicanum)	Q9M6B6_GOSHI	unreviewed	FSltp3 LTP3	Gossypium hirsutum (Upland cotton) (Gossypium mexicanum)	120	GO:0006869; GO:0008289; GO:0090378	lipid binding [GO:0008289]; lipid transport [GO:0006869]; seed trichome elongation [GO:0090378]	Q9M6B6_GOSHI	unreviewed	Non-specific lipid-transfer protein	FSltp3 LTP3	Gossypium hirsutum (Upland cotton) (Gossypium mexicanum)	120	Q9M6B6_GOSHI	unreviewed	Non-specific lipid-transfer protein	FSltp3 LTP3	Gossypium hirsutum (Upland cotton) (Gossypium mexicanum)
A_DN12549_c0_g1_i1	A_DN12549_c0_g1_i1|m.133	RNS1_ARATH	Ribonuclease 1 (EC 3.1.27.1)						WTR1_ARATH	Arabidopsis thaliana (Mouse-ear cress)	WTR1_ARATH	Arabidopsis thaliana (Mouse-ear cress)	365	WTR1_ARATH	reviewed	WAT1-related protein At1g01070	Arabidopsis thaliana (Mouse-ear cress)	365	GO:0005886; GO:0015186; GO:0016021; GO:0048316	integral component of membrane [GO:0016021]; plasma membrane [GO:0005886]; L-glutamine transmembrane transporter activity [GO:0015186]; seed development [GO:0048316]	WTR1_ARATH	reviewed	WAT1-related protein At1g01070	At1g01070 T25K16.7	Arabidopsis thaliana (Mouse-ear cress)	365	integral component of membrane [GO:0016021]; plasma membrane [GO:0005886]; L-glutamine transmembrane transporter activity [GO:0015186]; seed development [GO:0048316]	GO:0005886; GO:0015186; GO:0016021; GO:0048316	WTR1_ARATH	At1g01070 T25K16.7	Arabidopsis thaliana (Mouse-ear cress)	WTR1_ARATH	reviewed	At1g01070 T25K16.7	Arabidopsis thaliana (Mouse-ear cress)	365	GO:0005886; GO:0015186; GO:0016021; GO:0048316	integral component of membrane [GO:0016021]; plasma membrane [GO:0005886]; L-glutamine transmembrane transporter activity [GO:0015186]; seed development [GO:0048316]	WTR1_ARATH	reviewed	WAT1-related protein At1g01070	At1g01070 T25K16.7	Arabidopsis thaliana (Mouse-ear cress)	365	WTR1_ARATH	reviewed	WAT1-related protein At1g01070	At1g01070 T25K16.7	Arabidopsis thaliana (Mouse-ear cress)
A_DN12550_c0_g1_i2	A_DN12550_c0_g1_i2|m.104	Q94AX3_ARATH	At2g48140/F11L15.4 (Bifunctional inhibitor/lipid-transfer protein/seed storage 2S albumin superfamily protein) (Xylogen like protein 6)						Q9FLV1_ARATH	Arabidopsis thaliana (Mouse-ear cress)	Q9FLV1_ARATH	Arabidopsis thaliana (Mouse-ear cress)	111	Q9FLV1_ARATH	unreviewed	60S acidic ribosomal protein family (60s acidic ribosomal protein P1) (Putative 60S acidic ribosomal protein P1)	Arabidopsis thaliana (Mouse-ear cress)	111	GO:0002181; GO:0003735; GO:0006414; GO:0022625; GO:0022626; GO:0030295; GO:0045860	cytosolic large ribosomal subunit [GO:0022625]; cytosolic ribosome [GO:0022626]; protein kinase activator activity [GO:0030295]; structural constituent of ribosome [GO:0003735]; cytoplasmic translation [GO:0002181]; positive regulation of protein kinase activity [GO:0045860]; translational elongation [GO:0006414]	Q9FLV1_ARATH	unreviewed	60S acidic ribosomal protein family (60s acidic ribosomal protein P1) (Putative 60S acidic ribosomal protein P1)	At5g24510 K18P6.3 K18P6_3	Arabidopsis thaliana (Mouse-ear cress)	111	cytosolic large ribosomal subunit [GO:0022625]; cytosolic ribosome [GO:0022626]; protein kinase activator activity [GO:0030295]; structural constituent of ribosome [GO:0003735]; cytoplasmic translation [GO:0002181]; positive regulation of protein kinase activity [GO:0045860]; translational elongation [GO:0006414]	GO:0002181; GO:0003735; GO:0006414; GO:0022625; GO:0022626; GO:0030295; GO:0045860	Q9FLV1_ARATH	At5g24510 K18P6.3 K18P6_3	Arabidopsis thaliana (Mouse-ear cress)	Q9FLV1_ARATH	unreviewed	At5g24510 K18P6.3 K18P6_3	Arabidopsis thaliana (Mouse-ear cress)	111	GO:0002181; GO:0003735; GO:0006414; GO:0022625; GO:0022626; GO:0030295; GO:0045860	cytosolic large ribosomal subunit [GO:0022625]; cytosolic ribosome [GO:0022626]; protein kinase activator activity [GO:0030295]; structural constituent of ribosome [GO:0003735]; cytoplasmic translation [GO:0002181]; positive regulation of protein kinase activity [GO:0045860]; translational elongation [GO:0006414]	Q9FLV1_ARATH	unreviewed	60S acidic ribosomal protein family (60s acidic ribosomal protein P1) (Putative 60S acidic ribosomal protein P1)	At5g24510 K18P6.3 K18P6_3	Arabidopsis thaliana (Mouse-ear cress)	111	Q9FLV1_ARATH	unreviewed	60S acidic ribosomal protein family (60s acidic ribosomal protein P1) (Putative 60S acidic ribosomal protein P1)	At5g24510 K18P6.3 K18P6_3	Arabidopsis thaliana (Mouse-ear cress)
A_DN12553_c0_g1_i1	A_DN12553_c0_g1_i1|m.122	SAU32_ARATH	Auxin-responsive protein SAUR32 (Protein ABOLISHED APICAL HOOK MAINTENANCE 1) (Protein SMALL AUXIN UP RNA 32)						BRL2_ARATH	Arabidopsis thaliana (Mouse-ear cress)	BRL2_ARATH	Arabidopsis thaliana (Mouse-ear cress)	1143	BRL2_ARATH	reviewed	Serine/threonine-protein kinase BRI1-like 2 (EC 2.7.11.1) (BRASSINOSTEROID INSENSITIVE 1-like protein 2) (Protein VASCULAR HIGHWAY 1)	Arabidopsis thaliana (Mouse-ear cress)	1143	GO:0004675; GO:0005524; GO:0005886; GO:0009734; GO:0009742; GO:0010051; GO:0010233; GO:0010305; GO:0016021	integral component of membrane [GO:0016021]; plasma membrane [GO:0005886]; ATP binding [GO:0005524]; transmembrane receptor protein serine/threonine kinase activity [GO:0004675]; auxin-activated signaling pathway [GO:0009734]; brassinosteroid mediated signaling pathway [GO:0009742]; leaf vascular tissue pattern formation [GO:0010305]; phloem transport [GO:0010233]; xylem and phloem pattern format…	BRL2_ARATH	reviewed	Serine/threonine-protein kinase BRI1-like 2 (EC 2.7.11.1) (BRASSINOSTEROID INSENSITIVE 1-like protein 2) (Protein VASCULAR HIGHWAY 1)	BRL2 VH1 At2g01950 F14H20.2	Arabidopsis thaliana (Mouse-ear cress)	1143	integral component of membrane [GO:0016021]; plasma membrane [GO:0005886]; ATP binding [GO:0005524]; transmembrane receptor protein serine/threonine kinase activity [GO:0004675]; auxin-activated signaling pathway [GO:0009734]; brassinosteroid mediated signaling pathway [GO:0009742]; leaf vascular tissue pattern formation [GO:0010305]; phloem transport [GO:0010233]; xylem and phloem pattern format…	GO:0004675; GO:0005524; GO:0005886; GO:0009734; GO:0009742; GO:0010051; GO:0010233; GO:0010305; GO:0016021	BRL2_ARATH	BRL2 VH1 At2g01950 F14H20.2	Arabidopsis thaliana (Mouse-ear cress)	BRL2_ARATH	reviewed	BRL2 VH1 At2g01950 F14H20.2	Arabidopsis thaliana (Mouse-ear cress)	1143	GO:0004675; GO:0005524; GO:0005886; GO:0009734; GO:0009742; GO:0010051; GO:0010233; GO:0010305; GO:0016021	integral component of membrane [GO:0016021]; plasma membrane [GO:0005886]; ATP binding [GO:0005524]; transmembrane receptor protein serine/threonine kinase activity [GO:0004675]; auxin-activated signaling pathway [GO:0009734]; brassinosteroid mediated signaling pathway [GO:0009742]; leaf vascular tissue pattern formation [GO:0010305]; phloem transport [GO:0010233]; xylem and phloem pattern format…	BRL2_ARATH	reviewed	Serine/threonine-protein kinase BRI1-like 2 (EC 2.7.11.1) (BRASSINOSTEROID INSENSITIVE 1-like protein 2) (Protein VASCULAR HIGHWAY 1)	BRL2 VH1 At2g01950 F14H20.2	Arabidopsis thaliana (Mouse-ear cress)	1143	BRL2_ARATH	reviewed	Serine/threonine-protein kinase BRI1-like 2 (EC 2.7.11.1) (BRASSINOSTEROID INSENSITIVE 1-like protein 2) (Protein VASCULAR HIGHWAY 1)	BRL2 VH1 At2g01950 F14H20.2	Arabidopsis thaliana (Mouse-ear cress)
A_DN12556_c0_g1_i1	A_DN12556_c0_g1_i1|m.130	Q9C5T5_ARATH	SKP1-like protein ASK10 (Fragment)						Q2V359_ARATH	Arabidopsis thaliana (Mouse-ear cress)	Q2V359_ARATH	Arabidopsis thaliana (Mouse-ear cress)	190	Q2V359_ARATH	unreviewed	SAUR-like auxin-responsive protein family	Arabidopsis thaliana (Mouse-ear cress)	190	GO:0005777; GO:0009733	peroxisome [GO:0005777]; response to auxin [GO:0009733]	Q2V359_ARATH	unreviewed	SAUR-like auxin-responsive protein family	SAUR70 SMALL AUXIN UPREGULATED RNA 70 At5g20810 T1M15.210 T1M15_210	Arabidopsis thaliana (Mouse-ear cress)	190	peroxisome [GO:0005777]; response to auxin [GO:0009733]	GO:0005777; GO:0009733	Q2V359_ARATH	SAUR70 SMALL AUXIN UPREGULATED RNA 70 At5g20810 T1M15.210 T1M15_210	Arabidopsis thaliana (Mouse-ear cress)	Q2V359_ARATH	unreviewed	SAUR70 SMALL AUXIN UPREGULATED RNA 70 At5g20810 T1M15.210 T1M15_210	Arabidopsis thaliana (Mouse-ear cress)	190	GO:0005777; GO:0009733	peroxisome [GO:0005777]; response to auxin [GO:0009733]	Q2V359_ARATH	unreviewed	SAUR-like auxin-responsive protein family	SAUR70 SMALL AUXIN UPREGULATED RNA 70 At5g20810 T1M15.210 T1M15_210	Arabidopsis thaliana (Mouse-ear cress)	190	Q2V359_ARATH	unreviewed	SAUR-like auxin-responsive protein family	SAUR70 SMALL AUXIN UPREGULATED RNA 70 At5g20810 T1M15.210 T1M15_210	Arabidopsis thaliana (Mouse-ear cress)
A_DN12591_c0_g1_i1	A_DN12591_c0_g1_i1|m.120	FK161_ARATH	Peptidyl-prolyl cis-trans isomerase FKBP16-1, chloroplastic (PPIase FKBP16-1) (EC 5.2.1.8) (FK506-binding protein 16-1) (AtFKBP16-1) (Immunophilin FKBP16-1) (Rotamase)						SOT15_ARATH	Arabidopsis thaliana (Mouse-ear cress)	SOT15_ARATH	Arabidopsis thaliana (Mouse-ear cress)	359	SOT15_ARATH	reviewed	Cytosolic sulfotransferase 15 (AtSOT15) (EC 2.8.2.39) (Sulfotransferase 2a) (AtST2a)	Arabidopsis thaliana (Mouse-ear cress)	359	GO:0005737; GO:0009694; GO:0009753; GO:0080131	cytoplasm [GO:0005737]; hydroxyjasmonate sulfotransferase activity [GO:0080131]; jasmonic acid metabolic process [GO:0009694]; response to jasmonic acid [GO:0009753]	SOT15_ARATH	reviewed	Cytosolic sulfotransferase 15 (AtSOT15) (EC 2.8.2.39) (Sulfotransferase 2a) (AtST2a)	SOT15 ST2A At5g07010 MOJ9.18	Arabidopsis thaliana (Mouse-ear cress)	359	cytoplasm [GO:0005737]; hydroxyjasmonate sulfotransferase activity [GO:0080131]; jasmonic acid metabolic process [GO:0009694]; response to jasmonic acid [GO:0009753]	GO:0005737; GO:0009694; GO:0009753; GO:0080131	SOT15_ARATH	SOT15 ST2A At5g07010 MOJ9.18	Arabidopsis thaliana (Mouse-ear cress)	SOT15_ARATH	reviewed	SOT15 ST2A At5g07010 MOJ9.18	Arabidopsis thaliana (Mouse-ear cress)	359	GO:0005737; GO:0009694; GO:0009753; GO:0080131	cytoplasm [GO:0005737]; hydroxyjasmonate sulfotransferase activity [GO:0080131]; jasmonic acid metabolic process [GO:0009694]; response to jasmonic acid [GO:0009753]	SOT15_ARATH	reviewed	Cytosolic sulfotransferase 15 (AtSOT15) (EC 2.8.2.39) (Sulfotransferase 2a) (AtST2a)	SOT15 ST2A At5g07010 MOJ9.18	Arabidopsis thaliana (Mouse-ear cress)	359	SOT15_ARATH	reviewed	Cytosolic sulfotransferase 15 (AtSOT15) (EC 2.8.2.39) (Sulfotransferase 2a) (AtST2a)	SOT15 ST2A At5g07010 MOJ9.18	Arabidopsis thaliana (Mouse-ear cress)
A_DN12597_c0_g1_i1	A_DN12597_c0_g1_i1|m.114	PP407_ARATH	Pentatricopeptide repeat-containing protein At5g39710 (Protein EMBRYO DEFECTIVE 2745)						SRG1_ARATH	Arabidopsis thaliana (Mouse-ear cress)	SRG1_ARATH	Arabidopsis thaliana (Mouse-ear cress)	358	SRG1_ARATH	reviewed	Protein SRG1 (AtSRG1) (Protein SENESCENCE-RELATED GENE 1)	Arabidopsis thaliana (Mouse-ear cress)	358	GO:0010150; GO:0016682; GO:0046872	metal ion binding [GO:0046872]; oxidoreductase activity, acting on diphenols and related substances as donors, oxygen as acceptor [GO:0016682]; leaf senescence [GO:0010150]	SRG1_ARATH	reviewed	Protein SRG1 (AtSRG1) (Protein SENESCENCE-RELATED GENE 1)	SRG1 At1g17020 F20D23.28 F6I1.30	Arabidopsis thaliana (Mouse-ear cress)	358	metal ion binding [GO:0046872]; oxidoreductase activity, acting on diphenols and related substances as donors, oxygen as acceptor [GO:0016682]; leaf senescence [GO:0010150]	GO:0010150; GO:0016682; GO:0046872	SRG1_ARATH	SRG1 At1g17020 F20D23.28 F6I1.30	Arabidopsis thaliana (Mouse-ear cress)	SRG1_ARATH	reviewed	SRG1 At1g17020 F20D23.28 F6I1.30	Arabidopsis thaliana (Mouse-ear cress)	358	GO:0010150; GO:0016682; GO:0046872	metal ion binding [GO:0046872]; oxidoreductase activity, acting on diphenols and related substances as donors, oxygen as acceptor [GO:0016682]; leaf senescence [GO:0010150]	SRG1_ARATH	reviewed	Protein SRG1 (AtSRG1) (Protein SENESCENCE-RELATED GENE 1)	SRG1 At1g17020 F20D23.28 F6I1.30	Arabidopsis thaliana (Mouse-ear cress)	358	SRG1_ARATH	reviewed	Protein SRG1 (AtSRG1) (Protein SENESCENCE-RELATED GENE 1)	SRG1 At1g17020 F20D23.28 F6I1.30	Arabidopsis thaliana (Mouse-ear cress)
A_DN12597_c0_g1_i1	A_DN12597_c0_g1_i1|m.114	PP407_ARATH	Pentatricopeptide repeat-containing protein At5g39710 (Protein EMBRYO DEFECTIVE 2745)						GSTU7_ARATH	Arabidopsis thaliana (Mouse-ear cress)	GSTU7_ARATH	Arabidopsis thaliana (Mouse-ear cress)	227	GSTU7_ARATH	reviewed	Glutathione S-transferase U7 (AtGSTU7) (EC 2.5.1.18) (GST class-tau member 7) (Glutathione S-transferase 25)	Arabidopsis thaliana (Mouse-ear cress)	227	GO:0004364; GO:0005737; GO:0005829; GO:0006749; GO:0009407; GO:0009751	cytoplasm [GO:0005737]; cytosol [GO:0005829]; glutathione transferase activity [GO:0004364]; glutathione metabolic process [GO:0006749]; response to salicylic acid [GO:0009751]; toxin catabolic process [GO:0009407]	GSTU7_ARATH	reviewed	Glutathione S-transferase U7 (AtGSTU7) (EC 2.5.1.18) (GST class-tau member 7) (Glutathione S-transferase 25)	GSTU7 GST25 At2g29420 F16P2.20	Arabidopsis thaliana (Mouse-ear cress)	227	cytoplasm [GO:0005737]; cytosol [GO:0005829]; glutathione transferase activity [GO:0004364]; glutathione metabolic process [GO:0006749]; response to salicylic acid [GO:0009751]; toxin catabolic process [GO:0009407]	GO:0004364; GO:0005737; GO:0005829; GO:0006749; GO:0009407; GO:0009751	GSTU7_ARATH	GSTU7 GST25 At2g29420 F16P2.20	Arabidopsis thaliana (Mouse-ear cress)	GSTU7_ARATH	reviewed	GSTU7 GST25 At2g29420 F16P2.20	Arabidopsis thaliana (Mouse-ear cress)	227	GO:0004364; GO:0005737; GO:0005829; GO:0006749; GO:0009407; GO:0009751	cytoplasm [GO:0005737]; cytosol [GO:0005829]; glutathione transferase activity [GO:0004364]; glutathione metabolic process [GO:0006749]; response to salicylic acid [GO:0009751]; toxin catabolic process [GO:0009407]	GSTU7_ARATH	reviewed	Glutathione S-transferase U7 (AtGSTU7) (EC 2.5.1.18) (GST class-tau member 7) (Glutathione S-transferase 25)	GSTU7 GST25 At2g29420 F16P2.20	Arabidopsis thaliana (Mouse-ear cress)	227	GSTU7_ARATH	reviewed	Glutathione S-transferase U7 (AtGSTU7) (EC 2.5.1.18) (GST class-tau member 7) (Glutathione S-transferase 25)	GSTU7 GST25 At2g29420 F16P2.20	Arabidopsis thaliana (Mouse-ear cress)
A_DN12597_c0_g1_i1	A_DN12597_c0_g1_i1|m.114	PP407_ARATH	Pentatricopeptide repeat-containing protein At5g39710 (Protein EMBRYO DEFECTIVE 2745)						Q9FNG5_ARATH	Arabidopsis thaliana (Mouse-ear cress)	Q9FNG5_ARATH	Arabidopsis thaliana (Mouse-ear cress)	194	Q9FNG5_ARATH	unreviewed	At5g06430 (Thioredoxin superfamily protein)	Arabidopsis thaliana (Mouse-ear cress)	194	GO:0009536; GO:0045454	plastid [GO:0009536]; cell redox homeostasis [GO:0045454]	Q9FNG5_ARATH	unreviewed	At5g06430 (Thioredoxin superfamily protein)	MHF15.5 MHF15_5 At5g06430	Arabidopsis thaliana (Mouse-ear cress)	194	plastid [GO:0009536]; cell redox homeostasis [GO:0045454]	GO:0009536; GO:0045454	Q9FNG5_ARATH	MHF15.5 MHF15_5 At5g06430	Arabidopsis thaliana (Mouse-ear cress)	Q9FNG5_ARATH	unreviewed	MHF15.5 MHF15_5 At5g06430	Arabidopsis thaliana (Mouse-ear cress)	194	GO:0009536; GO:0045454	plastid [GO:0009536]; cell redox homeostasis [GO:0045454]	Q9FNG5_ARATH	unreviewed	At5g06430 (Thioredoxin superfamily protein)	MHF15.5 MHF15_5 At5g06430	Arabidopsis thaliana (Mouse-ear cress)	194	Q9FNG5_ARATH	unreviewed	At5g06430 (Thioredoxin superfamily protein)	MHF15.5 MHF15_5 At5g06430	Arabidopsis thaliana (Mouse-ear cress)
A_DN12597_c0_g1_i1	A_DN12597_c0_g1_i1|m.114	PP407_ARATH	Pentatricopeptide repeat-containing protein At5g39710 (Protein EMBRYO DEFECTIVE 2745)						RS72_ARATH	Arabidopsis thaliana (Mouse-ear cress)	RS72_ARATH	Arabidopsis thaliana (Mouse-ear cress)	191	RS72_ARATH	reviewed	40S ribosomal protein S7-2	Arabidopsis thaliana (Mouse-ear cress)	191	GO:0002181; GO:0003729; GO:0003735; GO:0005829; GO:0006364; GO:0009507; GO:0016020; GO:0022626; GO:0022627; GO:0030686; GO:0032040; GO:0042274	90S preribosome [GO:0030686]; chloroplast [GO:0009507]; cytosol [GO:0005829]; cytosolic ribosome [GO:0022626]; cytosolic small ribosomal subunit [GO:0022627]; membrane [GO:0016020]; small-subunit processome [GO:0032040]; mRNA binding [GO:0003729]; structural constituent of ribosome [GO:0003735]; cytoplasmic translation [GO:0002181]; ribosomal small subunit biogenesis [GO:0042274]; rRNA processing…	RS72_ARATH	reviewed	40S ribosomal protein S7-2	RPS7B At3g02560 F16B3.19	Arabidopsis thaliana (Mouse-ear cress)	191	90S preribosome [GO:0030686]; chloroplast [GO:0009507]; cytosol [GO:0005829]; cytosolic ribosome [GO:0022626]; cytosolic small ribosomal subunit [GO:0022627]; membrane [GO:0016020]; small-subunit processome [GO:0032040]; mRNA binding [GO:0003729]; structural constituent of ribosome [GO:0003735]; cytoplasmic translation [GO:0002181]; ribosomal small subunit biogenesis [GO:0042274]; rRNA processing…	GO:0002181; GO:0003729; GO:0003735; GO:0005829; GO:0006364; GO:0009507; GO:0016020; GO:0022626; GO:0022627; GO:0030686; GO:0032040; GO:0042274	RS72_ARATH	RPS7B At3g02560 F16B3.19	Arabidopsis thaliana (Mouse-ear cress)	RS72_ARATH	reviewed	RPS7B At3g02560 F16B3.19	Arabidopsis thaliana (Mouse-ear cress)	191	GO:0002181; GO:0003729; GO:0003735; GO:0005829; GO:0006364; GO:0009507; GO:0016020; GO:0022626; GO:0022627; GO:0030686; GO:0032040; GO:0042274	90S preribosome [GO:0030686]; chloroplast [GO:0009507]; cytosol [GO:0005829]; cytosolic ribosome [GO:0022626]; cytosolic small ribosomal subunit [GO:0022627]; membrane [GO:0016020]; small-subunit processome [GO:0032040]; mRNA binding [GO:0003729]; structural constituent of ribosome [GO:0003735]; cytoplasmic translation [GO:0002181]; ribosomal small subunit biogenesis [GO:0042274]; rRNA processing…	RS72_ARATH	reviewed	40S ribosomal protein S7-2	RPS7B At3g02560 F16B3.19	Arabidopsis thaliana (Mouse-ear cress)	191	RS72_ARATH	reviewed	40S ribosomal protein S7-2	RPS7B At3g02560 F16B3.19	Arabidopsis thaliana (Mouse-ear cress)
A_DN12597_c0_g1_i1	A_DN12597_c0_g1_i1|m.114	PP407_ARATH	Pentatricopeptide repeat-containing protein At5g39710 (Protein EMBRYO DEFECTIVE 2745)						RL343_ARATH	Arabidopsis thaliana (Mouse-ear cress)	RL343_ARATH	Arabidopsis thaliana (Mouse-ear cress)	120	RL343_ARATH	reviewed	60S ribosomal protein L34-3	Arabidopsis thaliana (Mouse-ear cress)	120	GO:0003723; GO:0003735; GO:0006412; GO:0022625; GO:0022626; GO:0042254; GO:0042788	cytosolic large ribosomal subunit [GO:0022625]; cytosolic ribosome [GO:0022626]; polysomal ribosome [GO:0042788]; RNA binding [GO:0003723]; structural constituent of ribosome [GO:0003735]; ribosome biogenesis [GO:0042254]; translation [GO:0006412]	RL343_ARATH	reviewed	60S ribosomal protein L34-3	RPL34C At3g28900 MLD15.7	Arabidopsis thaliana (Mouse-ear cress)	120	cytosolic large ribosomal subunit [GO:0022625]; cytosolic ribosome [GO:0022626]; polysomal ribosome [GO:0042788]; RNA binding [GO:0003723]; structural constituent of ribosome [GO:0003735]; ribosome biogenesis [GO:0042254]; translation [GO:0006412]	GO:0003723; GO:0003735; GO:0006412; GO:0022625; GO:0022626; GO:0042254; GO:0042788	RL343_ARATH	RPL34C At3g28900 MLD15.7	Arabidopsis thaliana (Mouse-ear cress)	RL343_ARATH	reviewed	RPL34C At3g28900 MLD15.7	Arabidopsis thaliana (Mouse-ear cress)	120	GO:0003723; GO:0003735; GO:0006412; GO:0022625; GO:0022626; GO:0042254; GO:0042788	cytosolic large ribosomal subunit [GO:0022625]; cytosolic ribosome [GO:0022626]; polysomal ribosome [GO:0042788]; RNA binding [GO:0003723]; structural constituent of ribosome [GO:0003735]; ribosome biogenesis [GO:0042254]; translation [GO:0006412]	RL343_ARATH	reviewed	60S ribosomal protein L34-3	RPL34C At3g28900 MLD15.7	Arabidopsis thaliana (Mouse-ear cress)	120	RL343_ARATH	reviewed	60S ribosomal protein L34-3	RPL34C At3g28900 MLD15.7	Arabidopsis thaliana (Mouse-ear cress)
A_DN12597_c0_g1_i1	A_DN12597_c0_g1_i1|m.114	PP407_ARATH	Pentatricopeptide repeat-containing protein At5g39710 (Protein EMBRYO DEFECTIVE 2745)						HS901_ARATH	Arabidopsis thaliana (Mouse-ear cress)	HS901_ARATH	Arabidopsis thaliana (Mouse-ear cress)	700	HS901_ARATH	reviewed	Heat shock protein 90-1 (AtHSP90.1) (AtHsp90-1) (Heat shock protein 81-1) (Hsp81-1) (Heat shock protein 83)	Arabidopsis thaliana (Mouse-ear cress)	700	GO:0005524; GO:0005737; GO:0009816; GO:0051082; GO:0061077	cytoplasm [GO:0005737]; ATP binding [GO:0005524]; unfolded protein binding [GO:0051082]; chaperone-mediated protein folding [GO:0061077]; defense response to bacterium, incompatible interaction [GO:0009816]	HS901_ARATH	reviewed	Heat shock protein 90-1 (AtHSP90.1) (AtHsp90-1) (Heat shock protein 81-1) (Hsp81-1) (Heat shock protein 83)	HSP90-1 HSP81-1 HSP83 At5g52640 F6N7.13	Arabidopsis thaliana (Mouse-ear cress)	700	cytoplasm [GO:0005737]; ATP binding [GO:0005524]; unfolded protein binding [GO:0051082]; chaperone-mediated protein folding [GO:0061077]; defense response to bacterium, incompatible interaction [GO:0009816]	GO:0005524; GO:0005737; GO:0009816; GO:0051082; GO:0061077	HS901_ARATH	HSP90-1 HSP81-1 HSP83 At5g52640 F6N7.13	Arabidopsis thaliana (Mouse-ear cress)	HS901_ARATH	reviewed	HSP90-1 HSP81-1 HSP83 At5g52640 F6N7.13	Arabidopsis thaliana (Mouse-ear cress)	700	GO:0005524; GO:0005737; GO:0009816; GO:0051082; GO:0061077	cytoplasm [GO:0005737]; ATP binding [GO:0005524]; unfolded protein binding [GO:0051082]; chaperone-mediated protein folding [GO:0061077]; defense response to bacterium, incompatible interaction [GO:0009816]	HS901_ARATH	reviewed	Heat shock protein 90-1 (AtHSP90.1) (AtHsp90-1) (Heat shock protein 81-1) (Hsp81-1) (Heat shock protein 83)	HSP90-1 HSP81-1 HSP83 At5g52640 F6N7.13	Arabidopsis thaliana (Mouse-ear cress)	700	HS901_ARATH	reviewed	Heat shock protein 90-1 (AtHSP90.1) (AtHsp90-1) (Heat shock protein 81-1) (Hsp81-1) (Heat shock protein 83)	HSP90-1 HSP81-1 HSP83 At5g52640 F6N7.13	Arabidopsis thaliana (Mouse-ear cress)
A_DN12609_c0_g1_i1	A_DN12609_c0_g1_i1|m.135519	ASAT1_ARATH	Acyl-CoA--sterol O-acyltransferase 1 (EC 2.3.1.-) (Sterol O-acyltransferase 1)						RL123_ARATH	Arabidopsis thaliana (Mouse-ear cress)	RL123_ARATH	Arabidopsis thaliana (Mouse-ear cress)	166	RL123_ARATH	reviewed	60S ribosomal protein L12-3	Arabidopsis thaliana (Mouse-ear cress)	166	GO:0000027; GO:0003735; GO:0005829; GO:0006412; GO:0019843; GO:0022625	cytosol [GO:0005829]; cytosolic large ribosomal subunit [GO:0022625]; rRNA binding [GO:0019843]; structural constituent of ribosome [GO:0003735]; ribosomal large subunit assembly [GO:0000027]; translation [GO:0006412]	RL123_ARATH	reviewed	60S ribosomal protein L12-3	RPL12C At5g60670 MUP24.13 MUP24.9	Arabidopsis thaliana (Mouse-ear cress)	166	cytosol [GO:0005829]; cytosolic large ribosomal subunit [GO:0022625]; rRNA binding [GO:0019843]; structural constituent of ribosome [GO:0003735]; ribosomal large subunit assembly [GO:0000027]; translation [GO:0006412]	GO:0000027; GO:0003735; GO:0005829; GO:0006412; GO:0019843; GO:0022625	RL123_ARATH	RPL12C At5g60670 MUP24.13 MUP24.9	Arabidopsis thaliana (Mouse-ear cress)	RL123_ARATH	reviewed	RPL12C At5g60670 MUP24.13 MUP24.9	Arabidopsis thaliana (Mouse-ear cress)	166	GO:0000027; GO:0003735; GO:0005829; GO:0006412; GO:0019843; GO:0022625	cytosol [GO:0005829]; cytosolic large ribosomal subunit [GO:0022625]; rRNA binding [GO:0019843]; structural constituent of ribosome [GO:0003735]; ribosomal large subunit assembly [GO:0000027]; translation [GO:0006412]	RL123_ARATH	reviewed	60S ribosomal protein L12-3	RPL12C At5g60670 MUP24.13 MUP24.9	Arabidopsis thaliana (Mouse-ear cress)	166	RL123_ARATH	reviewed	60S ribosomal protein L12-3	RPL12C At5g60670 MUP24.13 MUP24.9	Arabidopsis thaliana (Mouse-ear cress)
A_DN12623_c0_g1_i1	A_DN12623_c0_g1_i1|m.135518	HS904_ARATH	Heat shock protein 90-4 (AtHSP90.4) (AtHsp90-4) (Heat shock protein 81-4) (Hsp81-4)						WRK70_ARATH	Arabidopsis thaliana (Mouse-ear cress)	WRK70_ARATH	Arabidopsis thaliana (Mouse-ear cress)	294	WRK70_ARATH	reviewed	Probable WRKY transcription factor 70 (WRKY DNA-binding protein 70)	Arabidopsis thaliana (Mouse-ear cress)	294	GO:0003700; GO:0005634; GO:0006351; GO:0009751; GO:0009753; GO:0009862; GO:0009864; GO:0010200; GO:0031347; GO:0042742; GO:0043565; GO:0045892; GO:0050832; GO:1900056	nucleus [GO:0005634]; DNA-binding transcription factor activity [GO:0003700]; sequence-specific DNA binding [GO:0043565]; defense response to bacterium [GO:0042742]; defense response to fungus [GO:0050832]; induced systemic resistance, jasmonic acid mediated signaling pathway [GO:0009864]; negative regulation of leaf senescence [GO:1900056]; negative regulation of transcription, DNA-templated [GO…	WRK70_ARATH	reviewed	Probable WRKY transcription factor 70 (WRKY DNA-binding protein 70)	WRKY70 At3g56400 T5P19.50	Arabidopsis thaliana (Mouse-ear cress)	294	nucleus [GO:0005634]; DNA-binding transcription factor activity [GO:0003700]; sequence-specific DNA binding [GO:0043565]; defense response to bacterium [GO:0042742]; defense response to fungus [GO:0050832]; induced systemic resistance, jasmonic acid mediated signaling pathway [GO:0009864]; negative regulation of leaf senescence [GO:1900056]; negative regulation of transcription, DNA-templated [GO…	GO:0003700; GO:0005634; GO:0006351; GO:0009751; GO:0009753; GO:0009862; GO:0009864; GO:0010200; GO:0031347; GO:0042742; GO:0043565; GO:0045892; GO:0050832; GO:1900056	WRK70_ARATH	WRKY70 At3g56400 T5P19.50	Arabidopsis thaliana (Mouse-ear cress)	WRK70_ARATH	reviewed	WRKY70 At3g56400 T5P19.50	Arabidopsis thaliana (Mouse-ear cress)	294	GO:0003700; GO:0005634; GO:0006351; GO:0009751; GO:0009753; GO:0009862; GO:0009864; GO:0010200; GO:0031347; GO:0042742; GO:0043565; GO:0045892; GO:0050832; GO:1900056	nucleus [GO:0005634]; DNA-binding transcription factor activity [GO:0003700]; sequence-specific DNA binding [GO:0043565]; defense response to bacterium [GO:0042742]; defense response to fungus [GO:0050832]; induced systemic resistance, jasmonic acid mediated signaling pathway [GO:0009864]; negative regulation of leaf senescence [GO:1900056]; negative regulation of transcription, DNA-templated [GO…	WRK70_ARATH	reviewed	Probable WRKY transcription factor 70 (WRKY DNA-binding protein 70)	WRKY70 At3g56400 T5P19.50	Arabidopsis thaliana (Mouse-ear cress)	294	WRK70_ARATH	reviewed	Probable WRKY transcription factor 70 (WRKY DNA-binding protein 70)	WRKY70 At3g56400 T5P19.50	Arabidopsis thaliana (Mouse-ear cress)
A_DN12635_c0_g1_i1	A_DN12635_c0_g1_i1|m.135517	PLP1_ARATH	Patatin-like protein 1 (AtPLP1) (EC 3.1.1.-) (Patatin-related phospholipase A IIgamma) (pPLAIIg) (Phospholipase A IVA) (AtPLAIVA)						ATPBM_NICPL	Nicotiana plumbaginifolia (Leadwort-leaved tobacco) (Tex-Mex tobacco)	ATPBM_NICPL	Nicotiana plumbaginifolia (Leadwort-leaved tobacco) (Tex-Mex tobacco)	560	ATPBM_NICPL	reviewed	ATP synthase subunit beta, mitochondrial (EC 3.6.3.14)	Nicotiana plumbaginifolia (Leadwort-leaved tobacco) (Tex-Mex tobacco)	560	GO:0000275; GO:0005524; GO:0015986; GO:0046933	mitochondrial proton-transporting ATP synthase complex, catalytic core F(1) [GO:0000275]; ATP binding [GO:0005524]; proton-transporting ATP synthase activity, rotational mechanism [GO:0046933]; ATP synthesis coupled proton transport [GO:0015986]	ATPBM_NICPL	reviewed	ATP synthase subunit beta, mitochondrial (EC 3.6.3.14)	ATPB ATP2-1	Nicotiana plumbaginifolia (Leadwort-leaved tobacco) (Tex-Mex tobacco)	560	mitochondrial proton-transporting ATP synthase complex, catalytic core F(1) [GO:0000275]; ATP binding [GO:0005524]; proton-transporting ATP synthase activity, rotational mechanism [GO:0046933]; ATP synthesis coupled proton transport [GO:0015986]	GO:0000275; GO:0005524; GO:0015986; GO:0046933	ATPBM_NICPL	ATPB ATP2-1	Nicotiana plumbaginifolia (Leadwort-leaved tobacco) (Tex-Mex tobacco)	ATPBM_NICPL	reviewed	ATPB ATP2-1	Nicotiana plumbaginifolia (Leadwort-leaved tobacco) (Tex-Mex tobacco)	560	GO:0000275; GO:0005524; GO:0015986; GO:0046933	mitochondrial proton-transporting ATP synthase complex, catalytic core F(1) [GO:0000275]; ATP binding [GO:0005524]; proton-transporting ATP synthase activity, rotational mechanism [GO:0046933]; ATP synthesis coupled proton transport [GO:0015986]	ATPBM_NICPL	reviewed	ATP synthase subunit beta, mitochondrial (EC 3.6.3.14)	ATPB ATP2-1	Nicotiana plumbaginifolia (Leadwort-leaved tobacco) (Tex-Mex tobacco)	560	ATPBM_NICPL	reviewed	ATP synthase subunit beta, mitochondrial (EC 3.6.3.14)	ATPB ATP2-1	Nicotiana plumbaginifolia (Leadwort-leaved tobacco) (Tex-Mex tobacco)
[truncated: 74,303 more rows]
[truncated: 18 more columns]

## Sheet: A408_GO_annotation
Protein_ID	GO_ID	GO_categories
[truncated: 65,535 more rows]

## Sheet: A408_Mercator_annotation
BINCODE	NAME	IDENTIFIER	DESCRIPTION	TYPE
[truncated: 104,270 more rows]

[truncated: 3 more sheets: Bali_UniprotPK_annotation, Bali_GO_annotation, Bali_Mercator_annotation]
