# Supplementary material for: Comparative Transcriptome Analysis of Waterlogging-Sensitive and Tolerant Zombi Pea (Vigna vexillata) Reveals Energy Conservation and Root Plasticity Controlling Waterlogging Tolerance
Source: Plants (Basel). 2019 Aug 2;8(8):264. doi: 10.3390/plants8080264 (PMC6724125; doi:10.3390/plants8080264)
Supplement: Supplementary file 1 [file plants-08-00264-s001.zip › Supplementary material/Supplementary Table_S3.xlsx]

## Sheet: DEGs_A408
A408	Log2FC	FDR	CPM	CPM	CPM	CPM	Annotation	Annotation			Annotation
Transcript	A408_WS/NS	A408_WS/NS	NS_rep1	NS_rep2	WS_rep1	WS_rep2	BINCODE	NAME	TF	ATH best blast	DESCRIPTION
A_DN39710_c2_g5_i2	2.519	0.0312877	0.785557	1.73484	8.38264	6.40857	'13.2.3.1.1'	'amino acid metabolism.degradation.aspartate family.asparagine.L-asparaginase'		at3g16150	'(at3g16150 : 240.0) N-terminal nucleophile aminohydrolases (Ntn hydrolases) superfamily protein; CONTAINS InterPro DOMAIN/s: Peptidase T2, asparaginase 2 (InterPro:IPR000246); BEST Arabidopsis thaliana protein match is: N-terminal nucleophile aminohydrolases (Ntn hydrolases) superfamily protein (TAIR:AT5G08100.1); Has 3285 Blast hits to 3219 proteins in 891 species: Archae - 113; Bacteria - 1512…
A_DN40314_c3_g6_i2	1.76122	0.0134319	6.67723	7.80677	29.805	19.6262	'13.2.3.4'	'amino acid metabolism.degradation.aspartate family.methionine'		at3g23810	(loc_os11g26850.2 : 434.0) no description available & (q9sp37|sahh_luplu : 430.0) Adenosylhomocysteinase (EC 3.3.1.1) (S-adenosyl-L-homocysteine hydrolase) (AdoHcyase) - Lupinus luteus (European yellow lupin) # (at3g23810 : 423.0) S-adenosyl-l-homocysteine (SAH) hydrolase 2 (SAHH2); FUNCTIONS IN: adenosylhomocysteinase activity; INVOLVED IN: one-carbon metabolic process; LOCATED IN: plasma membra…
A_DN39379_c5_g1_i2	-1.20937	0.0173943	75.8062	81.9711	31.2021	36.8493	'13.1.6.1.5'	'amino acid metabolism.synthesis.aromatic aa.chorismate.shikimate kinase'		at2g21940	'(at2g21940 : 317.0) shikimate kinase 1 (SK1); FUNCTIONS IN: shikimate kinase activity, ATP binding; EXPRESSED IN: 19 plant structures; EXPRESSED DURING: 10 growth stages; CONTAINS InterPro DOMAIN/s: Shikimate kinase (InterPro:IPR000623); BEST Arabidopsis thaliana protein match is: shikimate kinase 2 (TAIR:AT4G39540.2); Has 7831 Blast hits to 7831 proteins in 2412 species: Archae - 26; Bacteria -…
A_DN40995_c1_g6_i4	4.14054	6.64139e-08	0	2.60226	24.2165	21.6289	'13.1.3.1.1'	'amino acid metabolism.synthesis.aspartate family.asparagine.asparagine synthetase'		at3g47340	(p49092|asns1_lotja : 785.0) Asparagine synthetase [glutamine-hydrolyzing] 1 (EC 6.3.5.4) (Glutamine-dependent asparagine synthetase 1) - Lotus japonicus # (at3g47340 : 733.0) encodes a glutamine-dependent asparagine synthetase, the predicted ASN1 peptide contains a purF-type glutamine-binding domain, and is expressed predominantly in shoot tissues, where light has a negative effect on its mRNA a…
A_DN40995_c1_g6_i3	4.42392	1.38005e-05	0.785557	0	9.77975	10.0134	'13.1.3.1.1'	'amino acid metabolism.synthesis.aspartate family.asparagine.asparagine synthetase'		at3g47340	(p49092|asns1_lotja : 380.0) Asparagine synthetase [glutamine-hydrolyzing] 1 (EC 6.3.5.4) (Glutamine-dependent asparagine synthetase 1) - Lotus japonicus # (at3g47340 : 357.0) encodes a glutamine-dependent asparagine synthetase, the predicted ASN1 peptide contains a purF-type glutamine-binding domain, and is expressed predominantly in shoot tissues, where light has a negative effect on its mRNA a…
A_DN39521_c2_g1_i1	-2.00669	0.000275133	31.815	27.3237	7.45124	7.20964	'13.1.4.4.1'	'amino acid metabolism.synthesis.branched chain group.leucine specific.2-isopropylmalate synthase'		at1g74040	'(at1g74040 : 184.0) Encodes an active Arabidopsis isopropylmalate synthase IPMS2. Involved in leucine biosynthesis. Do not participate in the chain elongation of glucosinolates. Expressed constitutively throughout the plant. Loss of IPMS2 can be compensated by a second isopropylmalate synthase gene IPMS1 (At1g18500).; 2-isopropylmalate synthase 1 (IMS1); FUNCTIONS IN: 2-isopropylmalate synthase …
A_DN38681_c0_g5_i3	-1.93264	0.0136277	37.7067	22.5529	5.58843	10.0134	'13.1.4.4.1'	'amino acid metabolism.synthesis.branched chain group.leucine specific.2-isopropylmalate synthase'		at1g74040	(q39891|leu1_soybn : 932.0) Probable 2-isopropylmalate synthase (EC 2.3.3.13) (Alpha-isopropylmalate synthase) (Alpha-IPM synthetase) (Late nodulin 56) (N-56) - Glycine max (Soybean) # (at1g74040 : 745.0) Encodes an active Arabidopsis isopropylmalate synthase IPMS2. Involved in leucine biosynthesis. Do not participate in the chain elongation of glucosinolates. Expressed constitutively throughout …
A_DN36608_c0_g1_i3	2.72334	8.77234e-07	25.5306	24.7214	219.812	112.951	'13.1.1.3.11'	'amino acid metabolism.synthesis.central amino acid metabolism.alanine.alanine-glyoxylate aminotransferase'		at2g38400	(loc_os05g39770.1 : 702.0) no description available # (at2g38400 : 697.0) alanine:glyoxylate aminotransferase 2 homolog (AGT3) mRNA,; alanine:glyoxylate aminotransferase 3 (AGT3); FUNCTIONS IN: pyridoxal phosphate binding, transaminase activity, catalytic activity, alanine-glyoxylate transaminase activity; EXPRESSED IN: 22 plant structures; EXPRESSED DURING: 15 growth stages; CONTAINS InterPro DO…
A_DN40489_c4_g1_i1	-2.18189	3.90108e-05	36.5284	35.5642	6.05413	9.61285	'13.1.1.1.1'	'amino acid metabolism.synthesis.central amino acid metabolism.GABA.Glutamate decarboxylase'		at3g17760	'(at3g17760 : 766.0) glutamate decarboxylase 5 (GAD5); FUNCTIONS IN: calmodulin binding; INVOLVED IN: carboxylic acid metabolic process, glutamate metabolic process; LOCATED IN: cellular_component unknown; CONTAINS InterPro DOMAIN/s: Pyridoxal phosphate-dependent transferase, major domain (InterPro:IPR015424), Pyridoxal phosphate-dependent decarboxylase (InterPro:IPR002129), Glutamate decarboxyla…
A_DN39797_c1_g1_i1	-1.87739	0.00178798	27.8873	22.9866	6.98554	6.8091	'13.1.5.3.1'	'amino acid metabolism.synthesis.serine-glycine-cysteine group.cysteine.OASTL'		at3g04940	(gnl|cdd|36466 : 445.0) no description available # (at3g04940 : 415.0) Encodes cysteine synthase CysD1.; cysteine synthase D1 (CYSD1); CONTAINS InterPro DOMAIN/s: Cysteine synthase/cystathionine beta-synthase P-phosphate-binding site (InterPro:IPR001216), Cysteine synthase A (InterPro:IPR005859), Pyridoxal phosphate-dependent enzyme, beta subunit (InterPro:IPR001926), Cysteine synthase K/M (Inter…
A_DN38988_c0_g1_i2	1.74988	0.0101158	6.67723	6.07193	18.6281	24.4327	'13.1.5.3.2'	'amino acid metabolism.synthesis.serine-glycine-cysteine group.cysteine.SAT'		at5g56760	'(at5g56760 : 431.0) Encodes a cytosolic serine O-acetyltransferase involved in sulfur assimilation and cysteine biosynthesis. Expressed in the vascular system.; serine acetyltransferase 1;1 (SERAT1;1); FUNCTIONS IN: serine O-acetyltransferase activity; INVOLVED IN: cysteine biosynthetic process from serine; LOCATED IN: cytosol; EXPRESSED IN: 26 plant structures; EXPRESSED DURING: 15 growth stage…
A_DN33621_c0_g1_i1	5.62404	0.000337334	0.392778	0	5.12273	20.0268	'13.1.5.3'	'amino acid metabolism.synthesis.serine-glycine-cysteine group.cysteine'		at1g18490	(loc_os09g29480.1 : 252.0) no description available & (gnl|cdd|71286 : 234.0) no description available & (gnl|cdd|39482 : 194.0) no description available # (at1g18490 : 172.0) Protein of unknown function (DUF1637); FUNCTIONS IN: cysteamine dioxygenase activity; INVOLVED IN: oxidation reduction; LOCATED IN: cellular_component unknown; EXPRESSED IN: 22 plant structures; EXPRESSED DURING: 13 growth …
A_DN40399_c4_g7_i6	-1.85071	0.00049769	55.3818	43.3709	15.8339	11.6155	'13.1.5.1.1'	'amino acid metabolism.synthesis.serine-glycine-cysteine group.serine.phosphoglycerate dehydrogenase'		at1g17745	'(at1g17745 : 323.0) encodes a 3-Phosphoglycerate dehydrogenase; D-3-phosphoglycerate dehydrogenase; CONTAINS InterPro DOMAIN/s: D-3-phosphoglycerate dehydrogenase (InterPro:IPR006236), D-isomer specific 2-hydroxyacid dehydrogenase, catalytic domain (InterPro:IPR006139), D-isomer specific 2-hydroxyacid dehydrogenase, NAD-binding (InterPro:IPR006140), D-3-phosphogylcerate Dehydrogenase (InterPro:I…
A_DN38794_c1_g1_i3	-5.98902	0.0382734	3.53501	3.03597	0	0	'24.2'	'Biodegradation of Xenobiotics.lactoylglutathione lyase'		at5g57040	'(at5g57040 : 251.0) Lactoylglutathione lyase / glyoxalase I family protein; FUNCTIONS IN: catalytic activity; INVOLVED IN: metabolic process; LOCATED IN: chloroplast; EXPRESSED IN: 23 plant structures; EXPRESSED DURING: 15 growth stages; CONTAINS InterPro DOMAIN/s: Glyoxalase/bleomycin resistance protein/dioxygenase (InterPro:IPR004360); BEST Arabidopsis thaliana protein match is: Lactoylglutath…
A_DN39568_c1_g10_i1	-2.1733	0.000191941	25.5306	23.4203	5.58843	5.20696	'25.7'	'C1-metabolism.GTP cyclohydrolase I'		at3g07270	'(at3g07270 : 517.0) GTP cyclohydrolase I; CONTAINS InterPro DOMAIN/s: GTP cyclohydrolase I/Nitrile oxidoreductase (InterPro:IPR020602); Has 35333 Blast hits to 34131 proteins in 2444 species: Archae - 798; Bacteria - 22429; Metazoa - 974; Fungi - 991; Plants - 531; Viruses - 0; Other Eukaryotes - 9610 (source: NCBI BLink). & (loc_os04g56710.1 : 352.0) no description available & (gnl|cdd|37909 : …
A_DN40762_c3_g1_i2	-1.36725	0.0492957	35.7428	26.4563	11.6426	12.4166	'10.5.1.1'	'cell wall.cell wall proteins.AGPs.AGP'		at5g60490	'(at5g60490 : 101.0) FASCICLIN-like arabinogalactan-protein 12 (FLA12); LOCATED IN: plasma membrane, anchored to membrane; EXPRESSED IN: 22 plant structures; EXPRESSED DURING: 13 growth stages; CONTAINS InterPro DOMAIN/s: FAS1 domain (InterPro:IPR000782); BEST Arabidopsis thaliana protein match is: FASCICLIN-like arabinogalactan-protein 11 (TAIR:AT5G03170.1); Has 1807 Blast hits to 1807 proteins …
A_DN39635_c1_g7_i3	-2.36949	3.29186e-05	31.815	28.1911	4.19132	7.20964	'10.5.4'	'cell wall.cell wall proteins.HRGP'		at4g28300	'(at4g28300 : 211.0) Encodes a protein with 13.6% proline amino acids that is predicted to localize to the cell wall.; Protein of unknown function (DUF1421); CONTAINS InterPro DOMAIN/s: Protein of unknown function DUF1421 (InterPro:IPR010820); BEST Arabidopsis thaliana protein match is: Protein of unknown function (DUF1421) (TAIR:AT5G14540.1); Has 35333 Blast hits to 34131 proteins in 2444 specie…
A_DN41064_c2_g1_i2	-2.9287	0.00260477	16.4967	9.97532	0.465702	2.80375	'10.2.1'	'cell wall.cellulose synthesis.cellulose synthase'		at3g03050	'(at3g03050 : 1750.0) encodes a cellulose synthase like protein. mutations initiate root hairs that rupture at their tip soon after initiation. is required for the synthesis of a noncellulosic wall polysaccharide.; cellulose synthase-like D3 (CSLD3); FUNCTIONS IN: cellulose synthase activity, transferase activity, transferring glycosyl groups; INVOLVED IN: response to cyclopentenone, plant-type c…
A_DN40691_c1_g3_i1	6.37517	0.00606782	0	0	4.65702	4.00535	'10.2.1'	'cell wall.cellulose synthesis.cellulose synthase'		at5g64740	'(at5g64740 : 700.0) Encodes a cellulose synthase isomer. CESA6 mutants have cellulose defect in the primary cell wall. Multiple lines of evidence suggest that CESA6, along with CESA1 and CESA3 are present in the same plasma membrane complex for cellulose biosynthesis. CESA2 and CESA5 are related to CESA6, having partially redundant roles. As inferred from the null role of secondary wall-type Ces…
A_DN40403_c2_g7_i5	-1.68633	0.0182974	18.8534	19.9506	4.65702	7.20964	'10.2.2'	'cell wall.cellulose synthesis.COBRA'		at5g60920	'(at5g60920 : 599.0) Encodes a glycosylphosphatidylinositol-anchored protein localized primarily in the plasma membrane of the longitudinal sides of root cells. Necessary for oriented cell expansion in Arabidopsis. Cob mutants have abnormal roots that expand radially rather than longitudinally under certain growth conditions.; COBRA (COB); FUNCTIONS IN: molecular_function unknown; INVOLVED IN: re…
A_DN38837_c1_g14_i1	6.90054	0.000122061	0	0	6.05413	6.40857	'10.2'	'cell wall.cellulose synthesis'		at5g03760	(loc_os06g42020.1 : 370.0) no description available # (at5g03760 : 358.0) encodes a beta-mannan synthase that is required for agrobacterium-mediated plant genetic transformation involves a complex interaction between the bacterium and the host plant. 3' UTR is involved in transcriptional regulation and the gene is expressed in the elongation zone of the root.; ATCSLA09; CONTAINS InterPro DOMAIN/s…
A_DN38522_c6_g3_i1	1.41489	0.0034734	55.3818	77.634	168.584	185.848	'10.6.2'	'cell wall.degradation.mannan-xylose-arabinose-fucose'		at1g02640	'(at1g02640 : 423.0) encodes a protein similar to a beta-xylosidase located in the extracellular matrix. This is a member of glycosyl hydrolase family 3 and has six other closely related members.; beta-xylosidase 2 (BXL2); FUNCTIONS IN: hydrolase activity, hydrolyzing O-glycosyl compounds; INVOLVED IN: carbohydrate metabolic process; LOCATED IN: plant-type cell wall; EXPRESSED IN: 23 plant struct…
A_DN40142_c1_g10_i3	2.62673	5.42227e-10	17.2822	12.1439	93.6062	89.3194	'10.6.2'	'cell wall.degradation.mannan-xylose-arabinose-fucose'		at5g64570	'(at5g64570 : 1135.0) Encodes a beta-d-xylosidase that belongs to family 3 of glycoside hydrolases.; beta-D-xylosidase 4 (XYL4); FUNCTIONS IN: xylan 1,4-beta-xylosidase activity, hydrolase activity, hydrolyzing O-glycosyl compounds; INVOLVED IN: xylan catabolic process; LOCATED IN: apoplast, cell wall; EXPRESSED IN: 24 plant structures; EXPRESSED DURING: 13 growth stages; CONTAINS InterPro DOMAIN…
A_DN38559_c2_g3_i2	2.19445	4.23041e-10	82.8762	95.8498	434.5	383.713	'10.6.3'	'cell wall.degradation.pectate lyases and polygalacturonases'		at3g61490	'(at3g61490 : 726.0) Pectin lyase-like superfamily protein; FUNCTIONS IN: polygalacturonase activity; INVOLVED IN: carbohydrate metabolic process; LOCATED IN: endomembrane system; EXPRESSED IN: 22 plant structures; EXPRESSED DURING: 14 growth stages; CONTAINS InterPro DOMAIN/s: Pectin lyase fold/virulence factor (InterPro:IPR011050), Glycoside hydrolase, family 28 (InterPro:IPR000743), Pectin lya…
A_DN39594_c0_g1_i1	-3.31038	0.000117523	10.2122	16.481	1.39711	1.20161	'10.6.3'	'cell wall.degradation.pectate lyases and polygalacturonases'		at5g06860	'(at5g06860 : 323.0) Encodes a polygalacturonase inhibiting protein involved in defense response. PGIPs inhibit the function of cell wall pectin degrading enzymes such as those produced by fungal pathogens. PGIP1 is induced by fungal infection.; polygalacturonase inhibiting protein 1 (PGIP1); FUNCTIONS IN: polygalacturonase inhibitor activity; INVOLVED IN: signal transduction, defense response; L…
A_DN38641_c0_g1_i3	2.4045	1.30426e-08	172.43	158.738	1064.13	690.123	'10.6.3'	'cell wall.degradation.pectate lyases and polygalacturonases'		at5g14650	'(at5g14650 : 546.0) Pectin lyase-like superfamily protein; FUNCTIONS IN: polygalacturonase activity; INVOLVED IN: carbohydrate metabolic process; LOCATED IN: endomembrane system; EXPRESSED IN: 7 plant structures; EXPRESSED DURING: F mature embryo stage, LP.02 two leaves visible, petal differentiation and expansion stage; CONTAINS InterPro DOMAIN/s: Pectin lyase fold/virulence factor (InterPro:IP…
A_DN38978_c0_g1_i2	1.81599	0.00269734	31.815	18.2158	102.92	74.0991	'10.7'	'cell wall.modification'		at2g36870	'(at2g36870 : 365.0) xyloglucan endotransglucosylase/hydrolase 32 (XTH32); FUNCTIONS IN: hydrolase activity, acting on glycosyl bonds, hydrolase activity, hydrolyzing O-glycosyl compounds; INVOLVED IN: carbohydrate metabolic process; LOCATED IN: endomembrane system; EXPRESSED IN: 19 plant structures; EXPRESSED DURING: 13 growth stages; CONTAINS InterPro DOMAIN/s: Concanavalin A-like lectin/glucan…
A_DN40384_c0_g10_i2	10.965	1.18668e-23	0	0	136.917	73.6985	'10.7'	'cell wall.modification'		at4g17030	'(at4g17030 : 213.0) Encodes EXLB1 (expansin-like B1), a member of the expansin family.; expansin-like B1 (EXLB1); INVOLVED IN: sexual reproduction, unidimensional cell growth, plant-type cell wall loosening; LOCATED IN: endomembrane system, extracellular region; EXPRESSED IN: 19 plant structures; EXPRESSED DURING: 9 growth stages; CONTAINS InterPro DOMAIN/s: Pollen allergen, N-terminal (InterPro…
A_DN40384_c0_g8_i3	1.88754	0.000394485	16.4967	14.7461	68.924	47.2632	'10.7'	'cell wall.modification'		at4g17030	'(at4g17030 : 225.0) Encodes EXLB1 (expansin-like B1), a member of the expansin family.; expansin-like B1 (EXLB1); INVOLVED IN: sexual reproduction, unidimensional cell growth, plant-type cell wall loosening; LOCATED IN: endomembrane system, extracellular region; EXPRESSED IN: 19 plant structures; EXPRESSED DURING: 9 growth stages; CONTAINS InterPro DOMAIN/s: Pollen allergen, N-terminal (InterPro…
A_DN39309_c2_g3_i2	1.17309	0.0085125	574.242	719.524	1391.52	1525.64	'10.7'	'cell wall.modification'		at4g14130	(p35694|bru1_soybn : 490.0) Brassinosteroid-regulated protein BRU1 precursor - Glycine max (Soybean) # (at4g14130 : 445.0) xyloglucan endotransglycosylase-related protein (XTR7); xyloglucan endotransglucosylase/hydrolase 15 (XTH15); FUNCTIONS IN: hydrolase activity, acting on glycosyl bonds, xyloglucan:xyloglucosyl transferase activity, hydrolase activity, hydrolyzing O-glycosyl compounds; INVOLV…
A_DN40132_c6_g1_i3	-1.59175	0.0279818	28.28	19.9506	8.38264	7.61017	'10.8.1'	'cell wall.pectin*esterases.PME'		at1g11580	'(at1g11580 : 612.0) methylesterase PCR A (PMEPCRA); FUNCTIONS IN: enzyme inhibitor activity, pectinesterase activity; INVOLVED IN: cell wall modification; LOCATED IN: cell wall, plasma membrane, plant-type cell wall; EXPRESSED IN: 25 plant structures; EXPRESSED DURING: 13 growth stages; CONTAINS InterPro DOMAIN/s: Pectinesterase, active site (InterPro:IPR018040), Pectin lyase fold/virulence fact…
A_DN39478_c2_g10_i1	4.11112	1.12054e-09	1.57111	0.867419	22.3537	22.0294	'10.8.1'	'cell wall.pectin*esterases.PME'		at2g26440	'(at2g26440 : 614.0) Plant invertase/pectin methylesterase inhibitor superfamily; FUNCTIONS IN: enzyme inhibitor activity, pectinesterase activity; INVOLVED IN: cell wall modification; LOCATED IN: endomembrane system, cell wall, plant-type cell wall; EXPRESSED IN: 20 plant structures; EXPRESSED DURING: 13 growth stages; CONTAINS InterPro DOMAIN/s: Pectinesterase, active site (InterPro:IPR018040),…
A_DN39828_c2_g7_i1	1.55309	0.000239746	83.269	63.3216	221.674	209.079	'10.8.1'	'cell wall.pectin*esterases.PME'		at5g09760	'(at5g09760 : 647.0) Plant invertase/pectin methylesterase inhibitor superfamily; FUNCTIONS IN: enzyme inhibitor activity, pectinesterase activity; INVOLVED IN: cell wall modification; LOCATED IN: cell wall, chloroplast, plant-type cell wall; EXPRESSED IN: 23 plant structures; EXPRESSED DURING: 13 growth stages; CONTAINS InterPro DOMAIN/s: Pectin lyase fold/virulence factor (InterPro:IPR011050), …
A_DN40539_c1_g2_i1	2.20954	2.58251e-06	9.42668	9.54161	46.1045	42.0562	'10.8.1'	'cell wall.pectin*esterases.PME'		at5g19730	'(at5g19730 : 596.0) Pectin lyase-like superfamily protein; FUNCTIONS IN: pectinesterase activity; INVOLVED IN: cell wall modification; LOCATED IN: cell wall, plant-type cell wall, cytoplasm; EXPRESSED IN: 17 plant structures; EXPRESSED DURING: 8 growth stages; CONTAINS InterPro DOMAIN/s: Pectinesterase, active site (InterPro:IPR018040), Pectin lyase fold/virulence factor (InterPro:IPR011050), Pe…
A_DN39828_c2_g4_i3	2.13243	0.000138578	9.0339	8.24048	44.7074	31.6423	'10.8.1'	'cell wall.pectin*esterases.PME'		at5g19730	'(at5g19730 : 526.0) Pectin lyase-like superfamily protein; FUNCTIONS IN: pectinesterase activity; INVOLVED IN: cell wall modification; LOCATED IN: cell wall, plant-type cell wall, cytoplasm; EXPRESSED IN: 17 plant structures; EXPRESSED DURING: 8 growth stages; CONTAINS InterPro DOMAIN/s: Pectinesterase, active site (InterPro:IPR018040), Pectin lyase fold/virulence factor (InterPro:IPR011050), Pe…
A_DN65363_c0_g1_i1	1.74022	0.00397963	8.24835	9.1079	33.0649	25.2337	'10.8.1'	'cell wall.pectin*esterases.PME'		at4g02320	(loc_os07g47830.1 : 633.0) no description available # (at4g02320 : 555.0) Plant invertase/pectin methylesterase inhibitor superfamily; FUNCTIONS IN: enzyme inhibitor activity, pectinesterase activity; INVOLVED IN: cell wall modification; LOCATED IN: endomembrane system, cell wall, plant-type cell wall; EXPRESSED IN: flower; CONTAINS InterPro DOMAIN/s: Pectinesterase, active site (InterPro:IPR0180…
A_DN51092_c0_g1_i1	6.56329	0.00180069	0	0	4.19132	5.6075	'31.1.1.1.3'	'cell.organisation.cytoskeleton.actin.actin binding'		at5g57320	(gnl|cdd|35664 : 218.0) no description available # (at5g57320 : 187.0) villin, putative; FUNCTIONS IN: actin binding; INVOLVED IN: cytoskeleton organization; LOCATED IN: cellular_component unknown; EXPRESSED IN: petal, leaf whorl, male gametophyte, flower, pollen tube; EXPRESSED DURING: L mature pollen stage, M germinated pollen stage, 4 anthesis, petal differentiation and expansion stage; CONTAI…
A_DN36384_c1_g1_i1	4.1478	0.0197122	0.392778	0	4.65702	4.40589	'31.1.1.1.3'	'cell.organisation.cytoskeleton.actin.actin binding'		at2g41740	(gnl|cdd|35664 : 266.0) no description available # (at2g41740 : 197.0) Encodes a protein with high homology to animal villin.; villin 2 (VLN2); FUNCTIONS IN: actin binding, protein binding; INVOLVED IN: cytoskeleton organization; LOCATED IN: cellular_component unknown; EXPRESSED IN: 24 plant structures; EXPRESSED DURING: 15 growth stages; CONTAINS InterPro DOMAIN/s: Gelsolin (InterPro:IPR007122),…
A_DN39208_c1_g1_i1	7.9848	3.35414e-07	0	0	8.38264	18.0241	'31.1.1.2'	'cell.organisation.cytoskeleton.mikrotubuli'		at4g14960	(gnl|cdd|30217 : 591.0) no description available & (q9zrj4|tba_chlvu : 513.0) Tubulin alpha chain - Chlorella vulgaris (Green alga) # (at4g14960 : 501.0) Encodes an alpha-tubulin isoform required for right handed helical growth.; TUA6; FUNCTIONS IN: protein binding, structural constituent of cytoskeleton; INVOLVED IN: response to salt stress, microtubule cytoskeleton organization, cellular respon…
A_DN39241_c4_g1_i2	3.60968	5.73862e-05	0.392778	2.60226	23.2851	13.6182	'31.1.1.2'	'cell.organisation.cytoskeleton.mikrotubuli'		at1g20010	(gnl|cdd|30218 : 720.0) no description available & (q39445|tbb_cicar : 501.0) Tubulin beta chain (Beta tubulin) - Cicer arietinum (Chickpea) (Garbanzo) # (at1g20010 : 496.0) beta tubulin; tubulin beta-5 chain (TUB5); FUNCTIONS IN: structural constituent of cytoskeleton; INVOLVED IN: microtubule-based process; LOCATED IN: tubulin complex, cell wall, plasma membrane, chloroplast, membrane; EXPRESSE…
A_DN45428_c0_g1_i1	-2.71149	0.00455739	10.9978	9.1079	0.465702	2.40321	'31.1'	'cell.organisation'		at1g10340	'(at1g10340 : 250.0) Ankyrin repeat family protein; CONTAINS InterPro DOMAIN/s: Ankyrin repeat-containing domain (InterPro:IPR020683), Ankyrin repeat (InterPro:IPR002110); BEST Arabidopsis thaliana protein match is: Ankyrin repeat family protein (TAIR:AT2G24600.4); Has 20842 Blast hits to 11682 proteins in 536 species: Archae - 22; Bacteria - 1442; Metazoa - 11586; Fungi - 1324; Plants - 2714; Vi…
A_DN40176_c3_g9_i1	-1.61828	0.00269292	62.059	59.8519	24.2165	15.6209	'31.1'	'cell.organisation'		at1g70140	'(at1g70140 : 481.0) Encodes a group I formin. Binds to F-actin barbed ends. Has severing actin filaments activity. Binds profilin. Involved in the initiation and tip growth of root hairs through regulation of actin cytoskeleton.; formin 8 (FH8); FUNCTIONS IN: actin binding, profilin binding, actin filament binding; INVOLVED IN: actin nucleation, cell tip growth; LOCATED IN: cell-cell junction, p…
A_DN39206_c2_g4_i3	-1.69996	0.000207739	174.786	152.232	59.1442	41.6557	'31.1'	'cell.organisation'		at2g38750	'(at2g38750 : 330.0) Annexins are a family of calcium dependent membrane binding proteins though to be involved in Golgi mediated secretion. This is one of four annexins identified in Arabidopsis.; annexin 4 (ANNAT4); FUNCTIONS IN: calcium-dependent phospholipid binding, calcium ion binding; INVOLVED IN: in 6 processes; LOCATED IN: cell surface; EXPRESSED IN: 21 plant structures; EXPRESSED DURING…
A_DN40660_c6_g5_i1	3.66014	0.00116642	0	1.30113	10.2455	6.8091	'31.1'	'cell.organisation'		at5g09810	'(at5g09810 : 290.0) Member of Actin gene family.Mutants are defective in germination and root growth.; actin 7 (ACT7); FUNCTIONS IN: protein binding, structural constituent of cytoskeleton; INVOLVED IN: in 9 processes; LOCATED IN: mitochondrion, nucleolus, cell wall, cytoskeleton, plasma membrane; EXPRESSED IN: 29 plant structures; EXPRESSED DURING: 14 growth stages; CONTAINS InterPro DOMAIN/s: …
A_DN39943_c3_g2_i2	6.93971	0.000127416	0	0	5.12273	7.61017	'31.1'	'cell.organisation'		at3g12110	(p53498|act_chlre : 416.0) Actin - Chlamydomonas reinhardtii & (loc_os03g50890.1 : 416.0) no description available # (at3g12110 : 414.0) Encodes an actin that is expressed predominantly during reproductive development.; actin-11 (ACT11); FUNCTIONS IN: structural constituent of cytoskeleton; INVOLVED IN: response to cyclopentenone, actin cytoskeleton organization; LOCATED IN: mitochondrion, cytosk…
A_DN34232_c0_g1_i1	-4.76917	1.73067e-17	221.527	195.169	3.72562	11.215	'31.4'	'cell.vesicle transport'		at3g09520	'(at3g09520 : 525.0) A member of EXO70 gene family, putative exocyst subunits, conserved in land plants. Arabidopsis thaliana contains 23 putative EXO70 genes, which can be classified into eight clusters on the phylogenetic tree.; exocyst subunit exo70 family protein H4 (EXO70H4); INVOLVED IN: exocytosis, vesicle docking involved in exocytosis; LOCATED IN: exocyst; EXPRESSED IN: stem, sperm cell,…
A_DN39132_c3_g3_i3	-1.69507	8.37846e-05	104.872	97.5846	27.4764	34.8466	'31.4'	'cell.vesicle transport'		at2g32670	(loc_os03g58840.1 : 246.0) no description available # (at2g32670 : 241.0) member of Synaptobrevin -like protein family; vesicle-associated membrane protein 725 (VAMP725); FUNCTIONS IN: molecular_function unknown; INVOLVED IN: transport, vesicle-mediated transport; LOCATED IN: endosome, plasma membrane, membrane; EXPRESSED IN: 17 plant structures; EXPRESSED DURING: 8 growth stages; CONTAINS InterP…
A_DN38941_c6_g1_i13	2.79264	0.00208065	0.785557	2.16855	10.7112	10.0134	'18.1'	'Co-factor and vitamine metabolism.molybdenum cofactor'		at4g10100	'(at4g10100 : 112.0) molybdenum cofactor synthesis family protein, similar to Molybdenum cofactor synthesis protein 2 small subunit (Molybdopterin- synthase small subunit) (MOCS2A) (MOCO1-A) (Swiss-Prot:O96033) (Homo sapiens); contains TIGRFAM TIGR01682: molybdopterin converting factor, subunit 1; sir loss-of-function mutants are resistant to sirtinol, a modulator of auxin signaling.; "co-factor …
A_DN38825_c5_g15_i1	-2.83788	8.12105e-05	71.8784	66.3575	4.19132	14.8198	'18.2'	'Co-factor and vitamine metabolism.thiamine'		at5g54770	(o23787|thi4_citsi : 510.0) Thiazole biosynthetic enzyme, chloroplast precursor - Citrus sinensis (Sweet orange) & (loc_os07g34570.1 : 509.0) no description available # (at5g54770 : 505.0) Encodes a thiamine biosynthetic gene that has a dual function in thiamine biosynthesis and mitochondrial DNA damage tolerance. It appears to be involved in producing the thiazole portion of thiamine (vitamin B1…
A_DN40401_c1_g7_i3	-1.37266	0.0161656	38.0995	42.0698	13.9711	16.8225	'33.2'	'development.late embryogenesis abundant'		at1g01470	(p46519|lea14_soybn : 243.0) Desiccation protectant protein Lea14 homolog - Glycine max (Soybean) & (gnl|cdd|66818 : 228.0) no description available # (at1g01470 : 201.0) Encodes late-embryogenesis abundant protein whose mRNA levels are induced in response to wounding and light stress. Might be involved in protection against dessication.; LATE EMBRYOGENESIS ABUNDANT 14 (LEA14); CONTAINS InterPro …
A_DN39279_c0_g1_i3	2.60143	0.0458974	1.57111	0.433709	7.45124	5.6075	'33.30.1'	'development.multitarget.target of rapamycin'		at1g50030	'(at1g50030 : 873.0) Related to TOR proteins from yeast and mammals, regulators of cell growth in response to nutrient availability. TOR proteins belong to the family of phosphatidylinositol 3-kinase and are targets of the antiproliferative drug rapamycin. AtTOR binds the yeast FKBP12 protein in the presence of Rapamycin, is involved in embryogenesis and is expressed in embryos, endosperm and mer…
A_DN38148_c1_g1_i5	-6.44971	0.00280462	3.92778	5.20451	0	0	'33.1'	'development.storage proteins'		at2g26560	(loc_os11g39990.1 : 231.0) no description available # (at2g26560 : 230.0) Encodes a lipid acyl hydrolase with wide substrate specificity that accumulates upon infection by fungal and bacterial pathogens. Protein is localized in the cytoplasm in healthy leaves, and in membranes in infected cells. Plays a role in cell death and differentially affects the accumulation of oxylipins. Contributes to re…
A_DN40214_c0_g1_i3	-1.52661	0.00560082	39.2778	35.5642	13.9711	12.0161	'33.99'	'development.unspecified'		at1g22770	'(at1g22770 : 1471.0) Together with CONSTANTS (CO) and FLOWERING LOCUS T (FT), GIGANTEA promotes flowering under long days in a circadian clock-controlled flowering pathway. GI acts earlier than CO and FT in the pathway by increasing CO and FT mRNA abundance. Located in the nucleus. Regulates several developmental processes, including photoperiod-mediated flowering, phytochrome B signaling, circa…
A_DN39688_c1_g1_i1	-2.15222	0.0118857	16.1039	10.8427	2.32851	3.60482	'33.99'	'development.unspecified'		at1g47530	'(at1g47530 : 538.0) MATE efflux family protein; FUNCTIONS IN: antiporter activity, drug transmembrane transporter activity, transporter activity; INVOLVED IN: drug transmembrane transport, ripening, transmembrane transport; LOCATED IN: plasma membrane, membrane; EXPRESSED IN: 23 plant structures; EXPRESSED DURING: 13 growth stages; CONTAINS InterPro DOMAIN/s: Multi antimicrobial extrusion protei…
A_DN38822_c0_g2_i12	-4.75967	7.38392e-11	48.3117	34.6968	0	2.80375	'33.99'	'development.unspecified'		at1g53903	'(at1g53903 : 107.0) Protein of unknown function (DUF581); CONTAINS InterPro DOMAIN/s: Protein of unknown function DUF581 (InterPro:IPR007650); BEST Arabidopsis thaliana protein match is: Protein of unknown function (DUF581) (TAIR:AT1G53885.1); Has 30201 Blast hits to 17322 proteins in 780 species: Archae - 12; Bacteria - 1396; Metazoa - 17338; Fungi - 3422; Plants - 5037; Viruses - 0; Other Euka…
A_DN40500_c1_g1_i3	2.52169	0.000146291	2.35667	4.7708	20.9566	20.0268	'33.99'	'development.unspecified'		at1g70260	'(at1g70260 : 225.0) nodulin MtN21 /EamA-like transporter family protein; FUNCTIONS IN: molecular_function unknown; LOCATED IN: endomembrane system, membrane; CONTAINS InterPro DOMAIN/s: Protein of unknown function DUF6, transmembrane (InterPro:IPR000620); BEST Arabidopsis thaliana protein match is: Nodulin MtN21 /EamA-like transporter family protein (TAIR:AT1G60050.1); Has 1237 Blast hits to 122…
A_DN40500_c1_g1_i9	6.79404	0.000307776	0	0	5.12273	6.40857	'33.99'	'development.unspecified'		at1g70260	'(at1g70260 : 166.0) nodulin MtN21 /EamA-like transporter family protein; FUNCTIONS IN: molecular_function unknown; LOCATED IN: endomembrane system, membrane; CONTAINS InterPro DOMAIN/s: Protein of unknown function DUF6, transmembrane (InterPro:IPR000620); BEST Arabidopsis thaliana protein match is: Nodulin MtN21 /EamA-like transporter family protein (TAIR:AT1G60050.1); Has 1237 Blast hits to 122…
A_DN40500_c1_g1_i1	-1.55632	0.0308858	26.3162	20.3843	6.51983	9.21232	'33.99'	'development.unspecified'		at1g70260	'(at1g70260 : 313.0) nodulin MtN21 /EamA-like transporter family protein; FUNCTIONS IN: molecular_function unknown; LOCATED IN: endomembrane system, membrane; CONTAINS InterPro DOMAIN/s: Protein of unknown function DUF6, transmembrane (InterPro:IPR000620); BEST Arabidopsis thaliana protein match is: Nodulin MtN21 /EamA-like transporter family protein (TAIR:AT1G60050.1); Has 1237 Blast hits to 122…
A_DN36070_c0_g1_i2	2.99989	1.07076e-05	10.2122	9.97532	113.631	48.8653	'33.99'	'development.unspecified'		at3g03270	'(at3g03270 : 235.0) Adenine nucleotide alpha hydrolases-like superfamily protein; INVOLVED IN: response to stress; LOCATED IN: plasma membrane, membrane; EXPRESSED IN: 23 plant structures; EXPRESSED DURING: 13 growth stages; CONTAINS InterPro DOMAIN/s: UspA (InterPro:IPR006016), Rossmann-like alpha/beta/alpha sandwich fold (InterPro:IPR014729), Universal stress protein A (InterPro:IPR006015); BE…
A_DN39291_c1_g1_i2	2.14776	0.0480274	1.57111	2.16855	8.84835	8.01071	'33.99'	'development.unspecified'		at3g14770	'(at3g14770 : 227.0) Nodulin MtN3 family protein; FUNCTIONS IN: molecular_function unknown; INVOLVED IN: biological_process unknown; LOCATED IN: endomembrane system, integral to membrane, membrane; EXPRESSED IN: 22 plant structures; EXPRESSED DURING: 13 growth stages; CONTAINS InterPro DOMAIN/s: MtN3/saliva-related transmembrane protein, conserved region (InterPro:IPR018169), RAG1-activating prot…
A_DN40614_c0_g2_i1	1.2859	0.0181274	39.2778	56.3822	114.097	118.959	'33.99'	'development.unspecified'		at3g15470	'(at3g15470 : 221.0) Transducin/WD40 repeat-like superfamily protein; CONTAINS InterPro DOMAIN/s: WD40 repeat 2 (InterPro:IPR019782), WD40 repeat, conserved site (InterPro:IPR019775), WD40 repeat (InterPro:IPR001680), G-protein beta WD-40 repeat, region (InterPro:IPR020472), WD40 repeat-like-containing domain (InterPro:IPR011046), WD40-repeat-containing domain (InterPro:IPR017986), WD40/YVTN repe…
A_DN31181_c0_g1_i1	-1.65098	0.0252738	18.4606	21.2518	7.45124	5.20696	'33.99'	'development.unspecified'	NAC	at3g18400	'(at3g18400 : 284.0) NAC domain containing protein 58 (NAC058); FUNCTIONS IN: sequence-specific DNA binding transcription factor activity; INVOLVED IN: multicellular organismal development, regulation of transcription; LOCATED IN: cellular_component unknown; EXPRESSED IN: hypocotyl, root, flower; EXPRESSED DURING: petal differentiation and expansion stage; CONTAINS InterPro DOMAIN/s: No apical me…
A_DN40791_c1_g4_i1	2.46232	0.0162726	1.96389	2.16855	15.3682	8.01071	'33.99'	'development.unspecified'		at3g45600	'(at3g45600 : 393.0) Member of TETRASPANIN family; tetraspanin3 (TET3); FUNCTIONS IN: molecular_function unknown; INVOLVED IN: aging; LOCATED IN: plasma membrane; EXPRESSED IN: 23 plant structures; EXPRESSED DURING: 13 growth stages; CONTAINS InterPro DOMAIN/s: Tetraspanin (InterPro:IPR018499), Tetraspanin, subgroup (InterPro:IPR000301); BEST Arabidopsis thaliana protein match is: tetraspanin4 (T…
A_DN34118_c0_g2_i1	2.43089	6.5222e-11	80.9123	86.7419	393.053	511.083	'33.99'	'development.unspecified'		at4g08290	'(at4g08290 : 345.0) nodulin MtN21 /EamA-like transporter family protein; LOCATED IN: endomembrane system, membrane; EXPRESSED IN: 22 plant structures; EXPRESSED DURING: 13 growth stages; CONTAINS InterPro DOMAIN/s: Protein of unknown function DUF6, transmembrane (InterPro:IPR000620); BEST Arabidopsis thaliana protein match is: nodulin MtN21 /EamA-like transporter family protein (TAIR:AT2G39510.1…
A_DN33695_c0_g1_i1	1.58539	0.00187481	18.8534	14.7461	54.4872	46.8626	'33.99'	'development.unspecified'		at4g24220	'(at4g24220 : 568.0) encodes a novel protein containing mammalian death domain involved in programmed cell death. Gene is expressed in vascular system and mutants carrying dominant mutation in the gene have defective vascular patterning. Gene expression is induced specifically by wounding.; VEIN PATTERNING 1 (VEP1); FUNCTIONS IN: binding, catalytic activity; INVOLVED IN: xylem and phloem pattern …
A_DN37351_c0_g1_i1	3.05817	0.0105385	0.785557	0.867419	5.58843	8.81178	'33.99'	'development.unspecified'		at4g32551	'(at4g32551 : 602.0) LEUNIG regulates floral organ identity,gynoecium and ovule development. Negatively regulates AGAMOUS . Encodes a glutamine-rich protein with seven WD repeats similar to transcriptional corepressors.; LEUNIG (LUG); FUNCTIONS IN: transcription repressor activity, protein heterodimerization activity; INVOLVED IN: flower development, negative regulation of transcription; LOCATED …
A_DN39115_c0_g6_i1	5.15278	2.66878e-17	3.92778	2.60226	152.285	85.314	'33.99'	'development.unspecified'		at4g34950	'(at4g34950 : 599.0) Major facilitator superfamily protein; CONTAINS InterPro DOMAIN/s: Nodulin-like (InterPro:IPR010658), Major facilitator superfamily, general substrate transporter (InterPro:IPR016196); BEST Arabidopsis thaliana protein match is: Major facilitator superfamily protein (TAIR:AT2G16660.1); Has 3379 Blast hits to 3250 proteins in 882 species: Archae - 26; Bacteria - 1593; Metazoa …
A_DN37443_c0_g1_i1	3.63167	0.00465571	0	1.30113	11.1769	5.6075	'33.99'	'development.unspecified'		at5g40210	'(at5g40210 : 220.0) nodulin MtN21 /EamA-like transporter family protein; LOCATED IN: membrane; EXPRESSED IN: 21 plant structures; EXPRESSED DURING: 13 growth stages; CONTAINS InterPro DOMAIN/s: Protein of unknown function DUF6, transmembrane (InterPro:IPR000620); BEST Arabidopsis thaliana protein match is: nodulin MtN21 /EamA-like transporter family protein (TAIR:AT3G28100.1); Has 30201 Blast hi…
A_DN36968_c1_g1_i1	2.3953	1.41313e-10	45.5623	35.9979	222.606	207.477	'33.99'	'development.unspecified'		at5g50790	'(at5g50790 : 280.0) Nodulin MtN3 family protein; FUNCTIONS IN: molecular_function unknown; INVOLVED IN: biological_process unknown; LOCATED IN: endomembrane system, integral to membrane, membrane; EXPRESSED IN: 13 plant structures; EXPRESSED DURING: 6 growth stages; CONTAINS InterPro DOMAIN/s: MtN3/saliva-related transmembrane protein, conserved region (InterPro:IPR018169), RAG1-activating prote…
A_DN22994_c0_g1_i1	-4.21908	0.00650397	4.71334	5.20451	0.465702	0	'33.99'	'development.unspecified'	MADS	at5g60910	'(at5g60910 : 266.0) MADS box gene negatively regulated by APETALA1; AGAMOUS-like 8 (AGL8); FUNCTIONS IN: sequence-specific DNA binding transcription factor activity; INVOLVED IN: positive regulation of flower development, maintenance of inflorescence meristem identity, fruit development; LOCATED IN: nucleus; EXPRESSED IN: 19 plant structures; EXPRESSED DURING: 8 growth stages; CONTAINS InterPro …
A_DN40846_c2_g1_i2	-4.02617	7.85833e-06	21.9956	15.1798	2.32851	0	'33.99'	'development.unspecified'		at5g64700	'(at5g64700 : 369.0) nodulin MtN21 /EamA-like transporter family protein; FUNCTIONS IN: molecular_function unknown; LOCATED IN: membrane; EXPRESSED IN: 10 plant structures; EXPRESSED DURING: 4 anthesis, C globular stage, petal differentiation and expansion stage; CONTAINS InterPro DOMAIN/s: Protein of unknown function DUF6, transmembrane (InterPro:IPR000620); BEST Arabidopsis thaliana protein mat…
A_DN40846_c2_g1_i1	-4.32113	0.00698947	6.67723	3.90339	0.465702	0	'33.99'	'development.unspecified'		at5g64700	'(at5g64700 : 277.0) nodulin MtN21 /EamA-like transporter family protein; FUNCTIONS IN: molecular_function unknown; LOCATED IN: membrane; EXPRESSED IN: 10 plant structures; EXPRESSED DURING: 4 anthesis, C globular stage, petal differentiation and expansion stage; CONTAINS InterPro DOMAIN/s: Protein of unknown function DUF6, transmembrane (InterPro:IPR000620); BEST Arabidopsis thaliana protein mat…
A_DN37855_c0_g1_i2	-3.52701	0.000764403	8.64112	7.37306	0.931405	0.400535	'33.99'	'development.unspecified'		at3g43660	(gnl|cdd|39674 : 204.0) no description available # (at3g43660 : 194.0) Vacuolar iron transporter (VIT) family protein; CONTAINS InterPro DOMAIN/s: Protein of unknown function DUF125, transmembrane (InterPro:IPR008217); BEST Arabidopsis thaliana protein match is: Vacuolar iron transporter (VIT) family protein (TAIR:AT3G43630.1); Has 1844 Blast hits to 1835 proteins in 644 species: Archae - 71; Bac…
A_DN40618_c3_g4_i2	-3.30795	0.0035693	95.0524	112.764	1.86281	18.8252	'33.99'	'development.unspecified'		at2g17840	(gnl|cdd|70383 : 449.0) no description available # (at2g17840 : 428.0) Identified as drought-inducible gene by differential hybridization. Upregulated by high light, drought, cold and salt stress determined by microarray analysis.; EARLY-RESPONSIVE TO DEHYDRATION 7 (ERD7); FUNCTIONS IN: molecular_function unknown; INVOLVED IN: response to water deprivation, response to high light intensity, respo…
A_DN39698_c2_g1_i2	3.23745	0.0105385	0.392778	0.867419	7.45124	5.20696	'33.99'	'development.unspecified'		at2g27550	(loc_os12g05590.1 : 285.0) no description available # (at2g27550 : 271.0) encodes a protein similar to TFL1. overexpression leads to similar phenotype as TFL1 overexpression. expressed specifically in the hypocotyl and null mutation does not result in phenotypes exhibited by TFL1 null mutations.; centroradialis (ATC); CONTAINS InterPro DOMAIN/s: Phosphatidylethanolamine-binding, conserved site (I…
A_DN37948_c0_g2_i3	-3.01993	1.40201e-10	440.305	413.325	36.7905	68.091	'28.2'	'DNA.repair'		at1g01490	'(at1g01490 : 80.1) Heavy metal transport/detoxification superfamily protein ; FUNCTIONS IN: metal ion binding; INVOLVED IN: metal ion transport; LOCATED IN: cellular_component unknown; EXPRESSED IN: 22 plant structures; EXPRESSED DURING: 14 growth stages; CONTAINS InterPro DOMAIN/s: Heavy metal transport/detoxification protein (InterPro:IPR006121); BEST Arabidopsis thaliana protein match is: Hea…
A_DN39596_c5_g4_i5	6.18824	0.0480433	0	0	1.86281	5.6075	'28.2'	'DNA.repair'		at5g24850	'(at5g24850 : 792.0) Binds flavin adenine dinucleotide and DNA. It does not have photolyase activity, and it is likely to act as photoreceptor. Closely related to Synechocystis cryptochrome.; cryptochrome 3 (CRY3); FUNCTIONS IN: FMN binding, DNA binding, DNA photolyase activity; INVOLVED IN: DNA repair; LOCATED IN: mitochondrion, chloroplast; EXPRESSED IN: 23 plant structures; EXPRESSED DURING: 1…
A_DN39714_c2_g1_i1	6.87692	0.000661315	0	0	3.72562	8.41124	'28.1.3.2.3'	'DNA.synthesis/chromatin structure.histone.core.H3'		at4g40030	(loc_os06g06480.1 : 181.0) no description available # (at4g40030 : 177.0) Histone superfamily protein; FUNCTIONS IN: DNA binding; INVOLVED IN: nucleosome assembly; LOCATED IN: nucleosome; EXPRESSED IN: 25 plant structures; EXPRESSED DURING: 16 growth stages; CONTAINS InterPro DOMAIN/s: Histone H3 (InterPro:IPR000164), Histone-fold (InterPro:IPR009072), Histone core (InterPro:IPR007125); BEST Arab…
A_DN40271_c1_g3_i3	6.55797	0.0023267	0	0	3.72562	6.00803	'28.1'	'DNA.synthesis/chromatin structure'		at2g26490	'(at2g26490 : 454.0) Transducin/WD40 repeat-like superfamily protein; CONTAINS InterPro DOMAIN/s: WD40 repeat 2 (InterPro:IPR019782), WD40 repeat-like-containing domain (InterPro:IPR011046), WD40-repeat-containing domain (InterPro:IPR017986), WD40/YVTN repeat-like-containing domain (InterPro:IPR015943), WD40 repeat (InterPro:IPR001680), WD40 repeat, subgroup (InterPro:IPR019781), G-protein beta W…
A_DN40560_c1_g8_i1	-2.90266	0.000158444	103.693	99.3195	5.58843	21.2284	'28.1'	'DNA.synthesis/chromatin structure'		at4g34380	'(at4g34380 : 475.0) Transducin/WD40 repeat-like superfamily protein; CONTAINS InterPro DOMAIN/s: WD40 repeat 2 (InterPro:IPR019782), WD40 repeat-like-containing domain (InterPro:IPR011046), WD40-repeat-containing domain (InterPro:IPR017986), WD40/YVTN repeat-like-containing domain (InterPro:IPR015943), WD40 repeat (InterPro:IPR001680), WD40 repeat, subgroup (InterPro:IPR019781), G-protein beta W…
A_DN39453_c1_g1_i7	-6.15288	0.0181895	4.32056	3.03597	0	0	'28.99'	'DNA.unspecified'		at1g56310	'(at1g56310 : 141.0) Polynucleotidyl transferase, ribonuclease H-like superfamily protein; FUNCTIONS IN: 3'-5' exonuclease activity, nucleic acid binding; INVOLVED IN: nucleobase, nucleoside, nucleotide and nucleic acid metabolic process; LOCATED IN: intracellular; EXPRESSED IN: 12 plant structures; EXPRESSED DURING: 6 growth stages; CONTAINS InterPro DOMAIN/s: Polynucleotidyl transferase, ribonu…
A_DN39747_c0_g4_i3	1.78695	6.04507e-07	2037.73	1969.91	6146.81	7683.07	'5.3'	'fermentation.ADH'		at1g77120	(p12886|adh1_pea : 687.0) Alcohol dehydrogenase 1 (EC 1.1.1.1) - Pisum sativum (Garden pea) # (at1g77120 : 632.0) Catalyzes the reduction of acetaldehyde using NADH as reductant. Requires zinc for activity. Dimer. Anaerobic response polypeptide (ANP). Fermentation. The protein undergoes thiolation following treatment with the oxidant tert-butylhydroperoxide.; alcohol dehydrogenase 1 (ADH1); FUNCT…
A_DN40875_c0_g1_i2	3.99021	8.44765e-11	1.57111	5.63822	51.2273	62.8841	'5.3'	'fermentation.ADH'		at1g77120	(p48977|adh_maldo : 646.0) Alcohol dehydrogenase (EC 1.1.1.1) - Malus domestica (Apple) (Malus sylvestris) & (loc_os11g10480.1 : 638.0) no description available # (at1g77120 : 628.0) Catalyzes the reduction of acetaldehyde using NADH as reductant. Requires zinc for activity. Dimer. Anaerobic response polypeptide (ANP). Fermentation. The protein undergoes thiolation following treatment with the ox…
A_DN36906_c0_g1_i4	4.70393	0.000344188	0	0.433709	7.45124	6.00803	'4.1.16'	'glycolysis.cytosolic branch.phospho-enol-pyruvate carboxylase kinase (PPCK)'		at1g12580	(loc_os06g03682.1 : 90.5) no description available # (at1g12580 : 89.4) phosphoenolpyruvate carboxylase-related kinase 1 (PEPKR1); FUNCTIONS IN: protein serine/threonine kinase activity, protein kinase activity, kinase activity, ATP binding; INVOLVED IN: protein amino acid phosphorylation; LOCATED IN: cellular_component unknown; EXPRESSED IN: 22 plant structures; EXPRESSED DURING: 13 growth stage…
A_DN40730_c0_g2_i10	-4.22786	0.00011459	10.9978	6.93935	0.465702	0.400535	'4.1.4'	'glycolysis.cytosolic branch.phosphofructokinase (PFK)'		at4g26270	'(at4g26270 : 382.0) phosphofructokinase 3 (PFK3); CONTAINS InterPro DOMAIN/s: Pyrophosphate-dependent phosphofructokinase TP0108 (InterPro:IPR012004), Phosphofructokinase (InterPro:IPR000023); BEST Arabidopsis thaliana protein match is: phosphofructokinase 7 (TAIR:AT5G56630.1); Has 30201 Blast hits to 17322 proteins in 780 species: Archae - 12; Bacteria - 1396; Metazoa - 17338; Fungi - 3422; Pla…
A_DN40278_c1_g8_i1	7.10016	0.0159781	0	0	1.39711	12.8171	'17.1.2'	'hormone metabolism.abscisic acid.signal transduction'		at2g29380	(loc_os01g46760.1 : 262.0) no description available & (gnl|cdd|29062 : 236.0) no description available & (gnl|cdd|35917 : 225.0) no description available # (at2g29380 : 203.0) highly ABA-induced PP2C gene 3 (HAI3); FUNCTIONS IN: protein serine/threonine phosphatase activity, catalytic activity; INVOLVED IN: protein amino acid dephosphorylation; LOCATED IN: protein serine/threonine phosphatase com…
A_DN39468_c5_g10_i1	-1.67379	0.0133762	125.689	112.331	24.2165	50.0669	'17.1.1.1.10'	'hormone metabolism.abscisic acid.synthesis-degradation.synthesis.9-cis-epoxycarotenoid dioxygenase'		at3g14440	'(at3g14440 : 528.0) Encodes 9-<i>cis</i>-epoxycarotenoid dioxygenase, a key enzyme in the biosynthesis of abscisic acid. Regulated in response to drought and salinity. Expressed in roots, flowers and seeds. Localized to the chloroplast stroma and thylakoid membrane.; nine-cis-epoxycarotenoid dioxygenase 3 (NCED3); CONTAINS InterPro DOMAIN/s: Carotenoid oxygenase (InterPro:IPR004294); BEST Arabid…
A_DN40991_c0_g5_i2	-1.49437	0.0211312	34.9573	33.8293	14.9025	9.61285	'17.1.1.1.11'	'hormone metabolism.abscisic acid.synthesis-degradation.synthesis.short chain alcohol dehydrogenmase (ABA2)'		at4g03140	(loc_os04g10010.1 : 255.0) no description available # (at4g03140 : 236.0) NAD(P)-binding Rossmann-fold superfamily protein; FUNCTIONS IN: oxidoreductase activity, binding, catalytic activity; INVOLVED IN: oxidation reduction, metabolic process; LOCATED IN: cellular_component unknown; EXPRESSED IN: 20 plant structures; EXPRESSED DURING: 13 growth stages; CONTAINS InterPro DOMAIN/s: Short-chain deh…
A_DN39184_c0_g9_i3	1.63716	0.0439888	11.3906	24.7214	63.3355	48.8653	'17.1.1'	'hormone metabolism.abscisic acid.synthesis-degradation'		at4g32810	(loc_os01g54270.1 : 795.0) no description available # (at4g32810 : 752.0) Encodes a protein with similarity to carotenoid cleaving deoxygenases, the enzymes that cleave beta-carotene. Involved in the production of a graft transmissable signal to suppress axillary branching. Protein is localized to chloroplast stroma and expressed primarily in root tip. Mutants in the gene exhibit increased shoot …
A_DN40413_c3_g11_i1	2.8839	2.29902e-07	5.4989	4.33709	42.8446	30.8412	'17.2.3'	'hormone metabolism.auxin.induced-regulated-responsive-activated'		at1g75580	(at1g75580 : 154.0) SAUR-like auxin-responsive protein family ; CONTAINS InterPro DOMAIN/s: Auxin responsive SAUR protein (InterPro:IPR003676); BEST Arabidopsis thaliana protein match is: SAUR-like auxin-responsive protein family (TAIR:AT1G19830.1); Has 1403 Blast hits to 1386 proteins in 27 species: Archae - 0; Bacteria - 0; Metazoa - 0; Fungi - 0; Plants - 1402; Viruses - 0; Other Eukaryotes - …
A_DN39053_c2_g11_i1	3.67066	0.0080749	1.17834	0.433709	5.12273	16.8225	'17.2.3'	'hormone metabolism.auxin.induced-regulated-responsive-activated'		at2g14960	(at2g14960 : 602.0) encodes a protein similar to IAA-amido synthases. Lines carrying an insertion in this gene are hypersensitive to auxin.; GH3.1; CONTAINS InterPro DOMAIN/s: GH3 auxin-responsive promoter (InterPro:IPR004993); BEST Arabidopsis thaliana protein match is: Auxin-responsive GH3 family protein (TAIR:AT4G37390.1); Has 1628 Blast hits to 1412 proteins in 230 species: Archae - 1; Bacter…
A_DN38365_c3_g8_i4	-2.05466	0.0125208	24.745	19.5169	2.79421	7.61017	'17.2.3'	'hormone metabolism.auxin.induced-regulated-responsive-activated'		at2g18460	'(at2g18460 : 213.0) like COV 3 (LCV3); CONTAINS InterPro DOMAIN/s: Protein of unknown function DUF502 (InterPro:IPR007462); BEST Arabidopsis thaliana protein match is: like COV 1 (TAIR:AT2G20130.1); Has 35333 Blast hits to 34131 proteins in 2444 species: Archae - 798; Bacteria - 22429; Metazoa - 974; Fungi - 991; Plants - 531; Viruses - 0; Other Eukaryotes - 9610 (source: NCBI BLink). & (loc_os0…
A_DN40630_c1_g3_i2	-1.4962	0.00540228	894.749	979.316	248.219	415.756	'17.2.3'	'hormone metabolism.auxin.induced-regulated-responsive-activated'		at5g47530	(at5g47530 : 267.0) Auxin-responsive family protein; CONTAINS InterPro DOMAIN/s: Cytochrome b561, eukaryote (InterPro:IPR004877), Uncharacterised conserved protein UCP037471 (InterPro:IPR017214), Protein of unknown function DUF568, DOMON-like (InterPro:IPR007613), DOMON related (InterPro:IPR005018), Cytochrome b561/ferric reductase transmembrane (InterPro:IPR006593); BEST Arabidopsis thaliana pro…
A_DN39619_c1_g1_i1	1.02436	0.0196196	523.574	531.294	1007.31	1138.32	'17.2.3'	'hormone metabolism.auxin.induced-regulated-responsive-activated'		at5g65470	'(at5g65470 : 661.0) O-fucosyltransferase family protein; CONTAINS InterPro DOMAIN/s: GDP-fucose protein O-fucosyltransferase (InterPro:IPR019378); BEST Arabidopsis thaliana protein match is: O-fucosyltransferase family protein (TAIR:AT4G24530.1); Has 30201 Blast hits to 17322 proteins in 780 species: Archae - 12; Bacteria - 1396; Metazoa - 17338; Fungi - 3422; Plants - 5037; Viruses - 0; Other E…
A_DN40333_c0_g1_i1	1.26283	0.0307795	75.8062	86.7419	233.317	157.01	'17.2.3'	'hormone metabolism.auxin.induced-regulated-responsive-activated'		at5g50760	(loc_os01g70050.1 : 92.8) no description available & (gnl|cdd|66231 : 89.6) no description available # (at5g50760 : 86.3) SAUR-like auxin-responsive protein family ; CONTAINS InterPro DOMAIN/s: Auxin responsive SAUR protein (InterPro:IPR003676); BEST Arabidopsis thaliana protein match is: SAUR-like auxin-responsive protein family (TAIR:AT3G43120.1); Has 1807 Blast hits to 1807 proteins in 277 spe…
A_DN40136_c1_g2_i1	-1.47277	0.0236815	24.745	29.4922	10.7112	8.81178	'17.2.3'	'hormone metabolism.auxin.induced-regulated-responsive-activated'		at4g17280	(loc_os08g41280.1 : 100.0) no description available # (at4g17280 : 92.4) Auxin-responsive family protein; CONTAINS InterPro DOMAIN/s: Cytochrome b561, eukaryote (InterPro:IPR004877), Uncharacterised conserved protein UCP037471 (InterPro:IPR017214), Protein of unknown function DUF568, DOMON-like (InterPro:IPR007613), DOMON related (InterPro:IPR005018), Cytochrome b561/ferric reductase transmembran…
A_DN38724_c0_g4_i1	4.45091	0.00264923	0.392778	0	5.58843	5.6075	'17.2.3'	'hormone metabolism.auxin.induced-regulated-responsive-activated'		at4g38840	(p32295|arg7_phaau : 152.0) Indole-3-acetic acid-induced protein ARG7 - Phaseolus aureus (Mung bean) (Vigna radiata) & (gnl|cdd|66231 : 127.0) no description available # (at4g38840 : 112.0) SAUR-like auxin-responsive protein family ; FUNCTIONS IN: molecular_function unknown; INVOLVED IN: response to auxin stimulus, response to cold; LOCATED IN: plasma membrane; EXPRESSED IN: 21 plant structures; …
A_DN2515_c0_g1_i1	4.13831	0.0230137	0.392778	0	3.72562	5.20696	'17.2.3'	'hormone metabolism.auxin.induced-regulated-responsive-activated'		at4g38840	(p33083|ax6b_soybn : 152.0) Auxin-induced protein 6B - Glycine max (Soybean) & (gnl|cdd|66231 : 126.0) no description available # (at4g38840 : 99.4) SAUR-like auxin-responsive protein family ; FUNCTIONS IN: molecular_function unknown; INVOLVED IN: response to auxin stimulus, response to cold; LOCATED IN: plasma membrane; EXPRESSED IN: 21 plant structures; EXPRESSED DURING: 13 growth stages; CONTA…
A_DN40276_c1_g6_i1	-1.38228	0.0223239	205.816	216.855	60.0756	101.736	'17.3.2.1'	'hormone metabolism.brassinosteroid.signal transduction.BRI'		at1g74360	'(at1g74360 : 1263.0) Leucine-rich repeat protein kinase family protein; FUNCTIONS IN: protein serine/threonine kinase activity, protein kinase activity, ATP binding; INVOLVED IN: transmembrane receptor protein tyrosine kinase signaling pathway, protein amino acid phosphorylation; LOCATED IN: mitochondrion; EXPRESSED IN: 15 plant structures; EXPRESSED DURING: 9 growth stages; CONTAINS InterPro DO…
A_DN39550_c4_g3_i11	-3.70936	0.0151947	3.53501	9.1079	0.465702	0.400535	'17.3.1.1.3'	'hormone metabolism.brassinosteroid.synthesis-degradation.BRs.CPD'		at5g05690	'(at5g05690 : 464.0) Encodes a member of the CP90A family, a cytochrome P450 monooxygenase which converts 6-deoxocathasterone to 6-deoxoteasterone in the late C6 oxidation pathway and cathasterone to teasterone in the early C6 oxidation pathway of brassinolide biosynthesis. Expressed in cotyledons and leaves. Mutants display de-etiolation and derepression of light-induced genes in the dark, dwarf…
A_DN37938_c0_g2_i1	3.43019	1.58215e-17	14.14	11.7102	129.931	150.201	'17.4.1'	'hormone metabolism.cytokinin.synthesis-degradation'		at1g22360	(at1g22360 : 299.0) UDP-glucosyl transferase 85A2 (UGT85A2); FUNCTIONS IN: UDP-glycosyltransferase activity, transferase activity, transferring glycosyl groups, glucuronosyltransferase activity; INVOLVED IN: metabolic process; LOCATED IN: cellular_component unknown; EXPRESSED IN: 21 plant structures; EXPRESSED DURING: 11 growth stages; CONTAINS InterPro DOMAIN/s: UDP-glucuronosyl/UDP-glucosyltran…
A_DN37938_c0_g3_i1	3.25919	4.27369e-19	20.8173	21.2518	193.267	210.281	'17.4.1'	'hormone metabolism.cytokinin.synthesis-degradation'		at1g22380	(loc_os02g51900.1 : 276.0) no description available # (at1g22380 : 248.0) Encodes a putative UDP-glucosyl transferase. At1g22380 was initially identified as encoding the protein AAF87154, which has been classified as a bHLH protein (AtbHLH152). Subsequently it has been found that the AAF87154 protein appears to be encoded by the AT1G23970 genomic locus.; UDP-glucosyl transferase 85A3 (UGT85A3); F…
A_DN31963_c0_g1_i2	2.40513	2.66386e-09	26.3162	23.4203	117.357	146.596	'17.5.3'	'hormone metabolism.ethylene.induced-regulated-responsive-activated'		at3g62550	(loc_os01g19820.3 : 192.0) no description available # (at3g62550 : 157.0) Adenine nucleotide alpha hydrolases-like superfamily protein; FUNCTIONS IN: molecular_function unknown; INVOLVED IN: response to stress; LOCATED IN: vacuole; EXPRESSED IN: 21 plant structures; EXPRESSED DURING: 13 growth stages; CONTAINS InterPro DOMAIN/s: UspA (InterPro:IPR006016), Rossmann-like alpha/beta/alpha sandwich f…
A_DN39366_c0_g1_i2	-4.45086	1.23185e-12	33.7789	33.8293	0.465702	2.40321	'17.5.2'	'hormone metabolism.ethylene.signal transduction'	ERF	at2g44840	'(at2g44840 : 117.0) encodes a member of the ERF (ethylene response factor) subfamily B-3 of ERF/AP2 transcription factor family. The protein contains one AP2 domain. There are 18 members in this subfamily including ATERF-1, ATERF-2, AND ATERF-5.; ethylene-responsive element binding factor 13 (ERF13); CONTAINS InterPro DOMAIN/s: DNA-binding, integrase-type (InterPro:IPR016177), Pathogenesis-relat…
A_DN38825_c5_g14_i1	-4.324	1.51955e-08	18.0678	26.89	0.465702	1.60214	'17.5.2'	'hormone metabolism.ethylene.signal transduction'	ERF	at2g44840	'(at2g44840 : 125.0) encodes a member of the ERF (ethylene response factor) subfamily B-3 of ERF/AP2 transcription factor family. The protein contains one AP2 domain. There are 18 members in this subfamily including ATERF-1, ATERF-2, AND ATERF-5.; ethylene-responsive element binding factor 13 (ERF13); CONTAINS InterPro DOMAIN/s: DNA-binding, integrase-type (InterPro:IPR016177), Pathogenesis-relat…
A_DN45302_c0_g1_i1	-3.66071	0.000245635	100.944	92.8138	1.39711	13.6182	'17.5.2'	'hormone metabolism.ethylene.signal transduction'	ERF	at2g44840	'(at2g44840 : 144.0) encodes a member of the ERF (ethylene response factor) subfamily B-3 of ERF/AP2 transcription factor family. The protein contains one AP2 domain. There are 18 members in this subfamily including ATERF-1, ATERF-2, AND ATERF-5.; ethylene-responsive element binding factor 13 (ERF13); CONTAINS InterPro DOMAIN/s: DNA-binding, integrase-type (InterPro:IPR016177), Pathogenesis-relat…
A_DN34489_c0_g2_i1	2.31527	2.18831e-05	12.9617	17.7821	93.6062	59.6798	'17.5.2'	'hormone metabolism.ethylene.signal transduction'	ERF	at5g07580	'(at5g07580 : 135.0) encodes a member of the ERF (ethylene response factor) subfamily B-3 of ERF/AP2 transcription factor family. The protein contains one AP2 domain. There are 18 members in this subfamily including ATERF-1, ATERF-2, AND ATERF-5.; Integrase-type DNA-binding superfamily protein; CONTAINS InterPro DOMAIN/s: DNA-binding, integrase-type (InterPro:IPR016177), Pathogenesis-related tran…
A_DN39318_c1_g3_i2	-4.9477	0.00341908	639.836	618.036	0.465702	40.0535	'17.5.2'	'hormone metabolism.ethylene.signal transduction'	ERF	at4g34410	(gnl|cdd|47695 : 115.0) no description available # (at4g34410 : 113.0) encodes a member of the ERF (ethylene response factor) subfamily B-3 of ERF/AP2 transcription factor family. The protein contains one AP2 domain. There are 18 members in this subfamily including ATERF-1, ATERF-2, AND ATERF-5.; redox responsive transcription factor 1 (RRTF1); CONTAINS InterPro DOMAIN/s: DNA-binding, integrase-t…
A_DN40876_c5_g6_i1	2.79946	0.0329779	0.785557	8.24048	39.119	23.6316	'17.5.2'	'hormone metabolism.ethylene.signal transduction'	ERF	at3g23220	(gnl|cdd|47695 : 97.6) no description available # (at3g23220 : 90.1) encodes a member of the ERF (ethylene response factor) subfamily B-3 of ERF/AP2 transcription factor family. The protein contains one AP2 domain. There are 18 members in this subfamily including ATERF-1, ATERF-2, AND ATERF-5.; Integrase-type DNA-binding superfamily protein; CONTAINS InterPro DOMAIN/s: DNA-binding, integrase-type…
A_DN38534_c8_g1_i3	-2.26593	4.26209e-05	178.714	156.135	46.5702	23.2311	'17.5.1.2'	'hormone metabolism.ethylene.synthesis-degradation.1-aminocyclopropane-1-carboxylate oxidase'		at1g77330	'(at1g77330 : 441.0) similar to 1-aminocyclopropane-1-carboxylate oxidase GI:3386565 from (Sorghum bicolor); 2-oxoglutarate (2OG) and Fe(II)-dependent oxygenase superfamily protein; CONTAINS InterPro DOMAIN/s: Oxoglutarate/iron-dependent oxygenase (InterPro:IPR005123); BEST Arabidopsis thaliana protein match is: ACC oxidase 2 (TAIR:AT1G62380.1); Has 8581 Blast hits to 8541 proteins in 996 species…
A_DN37162_c1_g2_i1	4.24144	8.7303e-08	1.17834	0.433709	14.9025	18.0241	'17.5.1.2'	'hormone metabolism.ethylene.synthesis-degradation.1-aminocyclopropane-1-carboxylate oxidase'		at2g19590	'(at2g19590 : 340.0) encodes a protein whose sequence is similar to 1-aminocyclopropane-1-carboxylate oxidase; ACC oxidase 1 (ACO1); CONTAINS InterPro DOMAIN/s: Oxoglutarate/iron-dependent oxygenase (InterPro:IPR005123); BEST Arabidopsis thaliana protein match is: 2-oxoglutarate (2OG) and Fe(II)-dependent oxygenase superfamily protein (TAIR:AT1G12010.1); Has 7815 Blast hits to 7777 proteins in 92…
A_DN41071_c0_g1_i8	-2.32409	0.00134731	19.2461	13.445	3.25992	3.20428	'17.5.1.2'	'hormone metabolism.ethylene.synthesis-degradation.1-aminocyclopropane-1-carboxylate oxidase'		at1g05010	(q08507|acco3_pethy : 150.0) 1-aminocyclopropane-1-carboxylate oxidase 3 (EC 1.14.17.4) (ACC oxidase 3) (Ethylene-forming enzyme) (EFE) - Petunia hybrida (Petunia) # (at1g05010 : 139.0) Encodes 1-aminocyclopropane-1-carboxylate oxidase; ethylene-forming enzyme (EFE); FUNCTIONS IN: 1-aminocyclopropane-1-carboxylate oxidase activity; INVOLVED IN: response to fungus, ethylene biosynthetic process; E…
A_DN40256_c1_g1_i1	-2.40667	0.00488273	10.9978	9.97532	1.86281	2.00268	'17.5.1.2'	'hormone metabolism.ethylene.synthesis-degradation.1-aminocyclopropane-1-carboxylate oxidase'		at1g05010	(q08507|acco3_pethy : 499.0) 1-aminocyclopropane-1-carboxylate oxidase 3 (EC 1.14.17.4) (ACC oxidase 3) (Ethylene-forming enzyme) (EFE) - Petunia hybrida (Petunia) # (at1g05010 : 457.0) Encodes 1-aminocyclopropane-1-carboxylate oxidase; ethylene-forming enzyme (EFE); FUNCTIONS IN: 1-aminocyclopropane-1-carboxylate oxidase activity; INVOLVED IN: response to fungus, ethylene biosynthetic process; E…
A_DN37926_c0_g1_i1	1.84256	6.5972e-07	90.7318	112.764	357.194	372.498	'17.6.3'	'hormone metabolism.gibberelin.induced-regulated-responsive-activated'		at5g14920	(at5g14920 : 89.0) Gibberellin-regulated family protein; INVOLVED IN: response to gibberellin stimulus; LOCATED IN: endomembrane system; EXPRESSED IN: 22 plant structures; EXPRESSED DURING: 13 growth stages; Has 177972 Blast hits to 67014 proteins in 2759 species: Archae - 778; Bacteria - 39574; Metazoa - 64340; Fungi - 23851; Plants - 18819; Viruses - 6445; Other Eukaryotes - 24165 (source: NCBI…
A_DN41294_c1_g2_i1	1.42176	0.00125816	31.0295	31.6608	88.4835	79.7066	'17.6.3'	'hormone metabolism.gibberelin.induced-regulated-responsive-activated'		at1g74670	(loc_os05g31280.1 : 105.0) no description available & (gnl|cdd|66395 : 103.0) no description available # (at1g74670 : 97.8) Gibberellin-regulated family protein; FUNCTIONS IN: molecular_function unknown; INVOLVED IN: in 6 processes; LOCATED IN: endomembrane system; EXPRESSED IN: 21 plant structures; EXPRESSED DURING: 13 growth stages; CONTAINS InterPro DOMAIN/s: Gibberellin regulated protein (Int…
A_DN39957_c1_g9_i1	-2.86811	0.000186546	2124.93	2047.11	125.274	445.796	'17.6.2'	'hormone metabolism.gibberelin.signal transduction'		at5g37490	'(at5g37490 : 338.0) ARM repeat superfamily protein; FUNCTIONS IN: ubiquitin-protein ligase activity, binding; INVOLVED IN: response to chitin; LOCATED IN: ubiquitin ligase complex; EXPRESSED IN: 14 plant structures; EXPRESSED DURING: 7 growth stages; CONTAINS InterPro DOMAIN/s: U box domain (InterPro:IPR003613), Armadillo-like helical (InterPro:IPR011989), Armadillo-type fold (InterPro:IPR016024…
A_DN39776_c2_g2_i1	-2.29333	0.00034216	282.015	282.345	33.0649	81.7092	'17.6.2'	'hormone metabolism.gibberelin.signal transduction'		at5g37490	(loc_os02g50460.1 : 318.0) no description available # (at5g37490 : 300.0) ARM repeat superfamily protein; FUNCTIONS IN: ubiquitin-protein ligase activity, binding; INVOLVED IN: response to chitin; LOCATED IN: ubiquitin ligase complex; EXPRESSED IN: 14 plant structures; EXPRESSED DURING: 7 growth stages; CONTAINS InterPro DOMAIN/s: U box domain (InterPro:IPR003613), Armadillo-like helical (InterPr…
A_DN35599_c0_g1_i1	-2.11145	0.0117906	11.7834	10.8427	2.32851	2.80375	'17.6.1'	'hormone metabolism.gibberelin.synthesis-degradation'		at1g52790	'(at1g52790 : 248.0) encodes a putative oxidoreductase, 2OG-Fe(II) oxygenase family protein, similar to GS-AOP loci (GI:16118889, GI:16118887, GI:16118891, GI:16118893); contains PF03171 2OG-Fe(II) oxygenase superfamily domain; 2-oxoglutarate (2OG) and Fe(II)-dependent oxygenase superfamily protein; FUNCTIONS IN: oxidoreductase activity; LOCATED IN: cellular_component unknown; EXPRESSED IN: root,…
A_DN39078_c5_g2_i4	-3.38411	5.02486e-13	499.221	480.55	32.5992	60.8814	'17.7.2'	'hormone metabolism.jasmonate.signal transduction'		at1g19180	'(at1g19180 : 87.4) JAZ1 is a nuclear-localized protein involved in jasmonate signaling. JAZ1 transcript levels rise in response to a jasmonate stimulus. JAZ1 can interact with the COI1 F-box subunit of an SCF E3 ubiquitin ligase in a yeast-two-hybrid assay only in the presence of jasmonate-isoleucine (JA-ILE) or coronatine. Application of jasmonate methyl ester to Arabidopsis roots reduces the l…
A_DN40978_c0_g3_i2	-2.55906	3.77389e-05	646.12	668.78	63.3355	159.413	'17.7.2'	'hormone metabolism.jasmonate.signal transduction'		at1g19180	'(at1g19180 : 89.7) JAZ1 is a nuclear-localized protein involved in jasmonate signaling. JAZ1 transcript levels rise in response to a jasmonate stimulus. JAZ1 can interact with the COI1 F-box subunit of an SCF E3 ubiquitin ligase in a yeast-two-hybrid assay only in the presence of jasmonate-isoleucine (JA-ILE) or coronatine. Application of jasmonate methyl ester to Arabidopsis roots reduces the l…
A_DN41083_c4_g1_i5	-1.78289	0.015859	15.7111	15.6135	4.19132	4.80643	'17.7.1.5'	'hormone metabolism.jasmonate.synthesis-degradation.12-Oxo-PDA-reductase'		at1g76680	'(at1g76680 : 514.0) Encodes a member of an alpha/beta barrel fold family of FMN-containing oxidoreductases. One of the closely related 12-oxophytodienoic acid reductases. This enzyme is not expected to participate in jasmonic acid biosynthesis because during in vitro assays, it shows very little activity with the naturally occurring OPDA isomer. Shows activity towards 2,4,6-trinitrotoluene. Expr…
A_DN40096_c0_g5_i1	-2.28181	0.000119256	98.5874	92.3801	12.1083	26.8359	'17.7.1.4'	'hormone metabolism.jasmonate.synthesis-degradation.allene oxidase cyclase'		at3g25780	(gnl|cdd|87067 : 224.0) no description available & (loc_os03g32314.1 : 202.0) no description available # (at3g25780 : 186.0) Encodes allene oxide cyclase, one of the enzymes involved in jasmonic acid biosynthesis. One of four genes in Arabidopsis that encode this enzyme. mRNA expression is upregulated in senescing leaves. Note: Nomenclature for Arabidopsis allene oxide cyclase 3 (AOC3, AT3G25780)…
A_DN40096_c0_g5_i2	-3.61348	0.000567571	1024.37	964.136	19.5595	142.591	'17.7.1.4'	'hormone metabolism.jasmonate.synthesis-degradation.allene oxidase cyclase'		at3g25780	(gnl|cdd|87067 : 294.0) no description available & (loc_os03g32314.1 : 261.0) no description available # (at3g25780 : 233.0) Encodes allene oxide cyclase, one of the enzymes involved in jasmonic acid biosynthesis. One of four genes in Arabidopsis that encode this enzyme. mRNA expression is upregulated in senescing leaves. Note: Nomenclature for Arabidopsis allene oxide cyclase 3 (AOC3, AT3G25780)…
A_DN38962_c3_g3_i3	3.0102	0.0312605	0.785557	0.867419	9.77975	4.40589	'17.7.1.3'	'hormone metabolism.jasmonate.synthesis-degradation.allene oxidase synthase'		at5g42650	'(at5g42650 : 277.0) Encodes a member of the cytochrome p450 CYP74 gene family that functions as an allene oxide synthase. This enzyme catalyzes dehydration of the hydroperoxide to an unstable allene oxide in the JA biosynthetic pathway. It shows a dual catalytic activity, the major one being a 13-AOS but also expressing a 9-AOS activity.; allene oxide synthase (AOS); FUNCTIONS IN: hydro-lyase ac…
A_DN41120_c1_g12_i3	-1.58082	0.0280216	19.2461	20.8181	6.05413	7.20964	'17.7.1.2'	'hormone metabolism.jasmonate.synthesis-degradation.lipoxygenase'		at1g17420	'(at1g17420 : 1258.0) Lipoxygenase; lipoxygenase 3 (LOX3); FUNCTIONS IN: oxidoreductase activity, acting on single donors with incorporation of molecular oxygen, incorporation of two atoms of oxygen, lipoxygenase activity, iron ion binding, metal ion binding; INVOLVED IN: growth, response to fungus, jasmonic acid biosynthetic process, response to wounding, defense response; LOCATED IN: chloroplas…
A_DN40904_c0_g6_i2	-1.49912	0.00523028	57.7384	54.6474	16.2996	23.2311	'17.7.1.2'	'hormone metabolism.jasmonate.synthesis-degradation.lipoxygenase'		at3g45140	'(at3g45140 : 979.0) Chloroplast lipoxygenase required for wound-induced jasmonic acid accumulation in Arabidopsis.Mutants are resistant to Staphylococcus aureus and accumulate salicylic acid upon infection.; lipoxygenase 2 (LOX2); FUNCTIONS IN: lipoxygenase activity; INVOLVED IN: in 7 processes; LOCATED IN: chloroplast thylakoid membrane, chloroplast stroma, chloroplast, chloroplast envelope; EX…
A_DN39708_c2_g2_i1	-3.60607	7.35028e-05	20.8173	23.4203	3.72562	0	'17.7.1.2'	'hormone metabolism.jasmonate.synthesis-degradation.lipoxygenase'		at1g55020	(p09186|lox3_soybn : 219.0) Seed lipoxygenase-3 (EC 1.13.11.12) (L-3) - Glycine max (Soybean) # (at1g55020 : 194.0) lipoxygenase, a defense gene conferring resistance Xanthomonas campestris; lipoxygenase 1 (LOX1); CONTAINS InterPro DOMAIN/s: Lipoxygenase, iron binding site (InterPro:IPR020833), Lipoxygenase, C-terminal (InterPro:IPR013819), Lipoxygenase, LH2 (InterPro:IPR001024), Lipase/lipooxyge…
A_DN39038_c2_g3_i1	-1.22867	0.00201182	364.498	405.952	164.859	163.819	'17.7.1.2'	'hormone metabolism.jasmonate.synthesis-degradation.lipoxygenase'		at3g22400	(p24095|loxx_soybn : 367.0) Seed lipoxygenase (EC 1.13.11.12) - Glycine max (Soybean) & (gnl|cdd|84680 : 296.0) no description available & (loc_os03g52860.1 : 269.0) no description available # (at3g22400 : 262.0) LOX5; FUNCTIONS IN: oxidoreductase activity, acting on single donors with incorporation of molecular oxygen, incorporation of two atoms of oxygen, lipoxygenase activity, iron ion binding…
A_DN39708_c2_g10_i1	-2.44199	0.0047919	25.9234	27.3237	7.91694	2.00268	'17.7.1.2'	'hormone metabolism.jasmonate.synthesis-degradation.lipoxygenase'		at1g55020	(p24095|loxx_soybn : 770.0) Seed lipoxygenase (EC 1.13.11.12) - Glycine max (Soybean) & (gnl|cdd|84680 : 662.0) no description available # (at1g55020 : 608.0) lipoxygenase, a defense gene conferring resistance Xanthomonas campestris; lipoxygenase 1 (LOX1); CONTAINS InterPro DOMAIN/s: Lipoxygenase, iron binding site (InterPro:IPR020833), Lipoxygenase, C-terminal (InterPro:IPR013819), Lipoxygenase,…
A_DN40182_c0_g1_i3	-1.19787	0.0123651	213.671	171.749	81.0322	86.9162	'17.8.1'	'hormone metabolism.salicylic acid.synthesis-degradation'		at1g05680	'(at1g05680 : 422.0) Encodes a UDP-glucosyltransferase, UGT74E2, that acts on IBA (indole-3-butyric acid) and affects auxin homeostasis. The transcript and protein levels of this enzyme are strongly induced by H2O2 and may allow integration of ROS (reactive oxygen species) and auxin signaling. This enzyme can also transfer glycosyl groups to several compounds related to the explosive TNT when thi…
A_DN39026_c2_g6_i1	-1.43954	0.00589816	49.4901	60.2856	19.0938	21.2284	'17'	'hormone metabolism'		at2g23620	'(at2g23620 : 320.0) Encodes a protein shown to have carboxylesterase activity, methyl salicylate esterase activity, methyl jasmonate esterase activity, and methyl IAA esterase activity in vitro. MES1 appears to be involved in MeSA hydrolysis in planta. Expression of MES1 can restore systemic acquired resistance in SAR-deficient tobacco plants. This protein does not act on MeGA4, or MEGA9 in vitr…
A_DN39398_c3_g5_i11	-1.01019	0.0383113	521.61	469.707	227.263	264.754	'11.8.1'	'lipid metabolism.'exotics' (steroids, squalene etc).sphingolipids'		at2g46210	'(at2g46210 : 709.0) Fatty acid/sphingolipid desaturase; FUNCTIONS IN: oxidoreductase activity, oxidoreductase activity, acting on paired donors, with oxidation of a pair of donors resulting in the reduction of molecular oxygen to two molecules of water, iron ion binding, heme binding; INVOLVED IN: oxidation reduction, fatty acid biosynthetic process, lipid metabolic process; EXPRESSED IN: 23 pla…
A_DN39973_c7_g1_i1	-1.51523	0.000131604	1535.37	1570.03	471.291	614.822	'11.8'	'lipid metabolism.'exotics'(steroids, squalene etc)'		at5g07000	'(at5g07000 : 310.0) Encodes a member of the sulfotransferase family of proteins. Although it has 85% amino acid identity with ST2A (At5g07010), this protein is not able to transfer a sulfate group to 11- or 12-hydroxyjasmonic acid in vitro. It may be able to act on structurally related jasmonates.; sulfotransferase 2B (ST2B); CONTAINS InterPro DOMAIN/s: Sulfotransferase domain (InterPro:IPR00086…
A_DN40508_c0_g1_i1	-1.67776	3.51354e-06	409.275	359.111	115.494	124.567	'11.8'	'lipid metabolism.'exotics'(steroids, squalene etc)'		at5g07010	'(at5g07010 : 115.0) Encodes a sulfotransferase that acts specifically on 11- and 12-hydroxyjasmonic acid. Transcript levels for this enzyme are increased by treatments with jasmonic acid (JA), 12-hydroxyJA, JA-isoleucine, and 12-oxyphytodienoic acid (a JA precursor).; sulfotransferase 2A (ST2A); CONTAINS InterPro DOMAIN/s: Sulfotransferase domain (InterPro:IPR000863); BEST Arabidopsis thaliana p…
A_DN39426_c3_g2_i2	-7.81443	2.41103e-08	10.2122	13.445	0	0	'11.2.3'	'lipid metabolism.FA desaturation.omega 3 desaturase'		at5g05580	(p48621|fad3c_soybn : 186.0) Omega-3 fatty acid desaturase, chloroplast precursor (EC 1.14.19.-) - Glycine max (Soybean) & (loc_os03g18070.1 : 177.0) no description available # (at5g05580 : 174.0) Encodes a temperature sensitive plastidic fatty acid desaturase.; fatty acid desaturase 8 (FAD8); CONTAINS InterPro DOMAIN/s: Protein of unknown function DUF3474 (InterPro:IPR021863), Fatty acid desatur…
A_DN39426_c3_g2_i3	-2.93741	2.58251e-06	137.865	145.293	9.77975	26.8359	'11.2.3'	'lipid metabolism.FA desaturation.omega 3 desaturase'		at5g05580	(p48621|fad3c_soybn : 728.0) Omega-3 fatty acid desaturase, chloroplast precursor (EC 1.14.19.-) - Glycine max (Soybean) # (at5g05580 : 604.0) Encodes a temperature sensitive plastidic fatty acid desaturase.; fatty acid desaturase 8 (FAD8); CONTAINS InterPro DOMAIN/s: Protein of unknown function DUF3474 (InterPro:IPR021863), Fatty acid desaturase, type 1 (InterPro:IPR005804); BEST Arabidopsis tha…
A_DN41186_c2_g11_i1	-1.26714	0.00200012	158.29	157.87	65.1983	66.0883	'11.1.12'	'lipid metabolism.FA synthesis and FA elongation.ACP protein'		at1g54630	(loc_os12g34890.1 : 115.0) no description available & (p08817|acp2_horvu : 113.0) Acyl carrier protein 2, chloroplast precursor (Acyl carrier protein II) (ACP II) - Hordeum vulgare (Barley) & (gnl|cdd|36959 : 105.0) no description available # (at1g54630 : 102.0) encodes an acyl carrier protein expressed in leaves, roots, and dry seeds. Gene expression is not regulated by light.; acyl carrier prot…
A_DN40189_c2_g8_i1	-1.24366	0.00759389	109.978	108.427	49.8302	42.4568	'11.1.8'	'lipid metabolism.FA synthesis and FA elongation.acyl coa ligase'		at3g48990	'(at3g48990 : 705.0) AMP-dependent synthetase and ligase family protein; FUNCTIONS IN: catalytic activity, AMP binding; INVOLVED IN: response to cadmium ion; LOCATED IN: apoplast, chloroplast; EXPRESSED IN: 26 plant structures; EXPRESSED DURING: 15 growth stages; CONTAINS InterPro DOMAIN/s: AMP-binding, conserved site (InterPro:IPR020845), AMP-dependent synthetase/ligase (InterPro:IPR000873); BES…
A_DN39364_c5_g3_i1	-4.60035	1.77463e-13	34.5645	30.3597	0.931405	1.60214	'11.1.8'	'lipid metabolism.FA synthesis and FA elongation.acyl coa ligase'		at1g65890	(gnl|cdd|82505 : 751.0) no description available & (loc_os09g38350.1 : 722.0) no description available # (at1g65890 : 689.0) acyl activating enzyme 12 (AAE12); FUNCTIONS IN: catalytic activity; INVOLVED IN: metabolic process; EXPRESSED IN: leaf apex, hypocotyl, flower; EXPRESSED DURING: petal differentiation and expansion stage; CONTAINS InterPro DOMAIN/s: AMP-dependent synthetase/ligase (InterPr…
A_DN39514_c3_g1_i3	-2.54343	0.000257888	28.6728	35.9979	2.79421	8.01071	'11.1.10'	'lipid metabolism.FA synthesis and FA elongation.beta ketoacyl CoA synthase'		at2g26640	'(at2g26640 : 380.0) Encodes KCS11, a member of the 3-ketoacyl-CoA synthase family involved in the biosynthesis of VLCFA (very long chain fatty acids).; 3-ketoacyl-CoA synthase 11 (KCS11); FUNCTIONS IN: transferase activity, transferring acyl groups other than amino-acyl groups, catalytic activity; INVOLVED IN: response to cold, response to light stimulus, response to osmotic stress; LOCATED IN: …
A_DN39514_c3_g7_i1	-1.73267	0.0272726	441.876	454.528	75.9095	193.459	'11.1.10'	'lipid metabolism.FA synthesis and FA elongation.beta ketoacyl CoA synthase'		at2g26640	'(at2g26640 : 521.0) Encodes KCS11, a member of the 3-ketoacyl-CoA synthase family involved in the biosynthesis of VLCFA (very long chain fatty acids).; 3-ketoacyl-CoA synthase 11 (KCS11); FUNCTIONS IN: transferase activity, transferring acyl groups other than amino-acyl groups, catalytic activity; INVOLVED IN: response to cold, response to light stimulus, response to osmotic stress; LOCATED IN: …
A_DN40978_c1_g4_i1	1.61862	0.0148961	14.14	12.5776	31.6678	50.4675	'11.1.10'	'lipid metabolism.FA synthesis and FA elongation.beta ketoacyl CoA synthase'		at5g04530	'(at5g04530 : 243.0) Encodes KCS19, a member of the 3-ketoacyl-CoA synthase family involved in the biosynthesis of VLCFA (very long chain fatty acids).; 3-ketoacyl-CoA synthase 19 (KCS19); FUNCTIONS IN: transferase activity, transferring acyl groups other than amino-acyl groups, catalytic activity, acyltransferase activity; INVOLVED IN: response to cold, response to light stimulus, response to os…
A_DN39444_c3_g2_i7	-2.21435	0.00150135	16.1039	20.3843	4.19132	3.60482	'11.1.9'	'lipid metabolism.FA synthesis and FA elongation.long chain fatty acid CoA ligase'		at4g23850	'(at4g23850 : 1009.0) long-chain acyl-CoA synthetase 4 (LACS4); FUNCTIONS IN: catalytic activity; INVOLVED IN: fatty acid biosynthetic process; LOCATED IN: plasma membrane; EXPRESSED IN: 26 plant structures; EXPRESSED DURING: 13 growth stages; CONTAINS InterPro DOMAIN/s: AMP-binding, conserved site (InterPro:IPR020845), AMP-dependent synthetase/ligase (InterPro:IPR000873); BEST Arabidopsis thalia…
A_DN39910_c1_g2_i2	-1.60209	0.00316498	60.0951	49.4429	20.9566	15.2203	'11.9.2.1'	'lipid metabolism.lipid degradation.lipases.triacylglycerol lipase'		at1g06800	'(at1g06800 : 642.0) Encodes a lipase that hydrolyzes phosphatidylcholine, glycolipids as well as triacylglycerols.; alpha/beta-Hydrolases superfamily protein; FUNCTIONS IN: galactolipase activity, triglyceride lipase activity, phospholipase A1 activity; INVOLVED IN: lipid metabolic process; LOCATED IN: chloroplast; EXPRESSED IN: 8 plant structures; EXPRESSED DURING: 4 anthesis, C globular stage,…
A_DN40439_c0_g2_i1	-5.01882	7.37147e-09	16.8895	14.3124	0.465702	0.400535	'11.9.2.1'	'lipid metabolism.lipid degradation.lipases.triacylglycerol lipase'		at4g16070	'(at4g16070 : 202.0) Mono-/di-acylglycerol lipase, N-terminal;Lipase, class 3; FUNCTIONS IN: triglyceride lipase activity, carboxylesterase activity; INVOLVED IN: lipid catabolic process, lipid metabolic process; CONTAINS InterPro DOMAIN/s: Lipase, class 3 (InterPro:IPR002921), Mono-/di-acylglycerol lipase, N-terminal (InterPro:IPR005592); BEST Arabidopsis thaliana protein match is: Mono-/di-acyl…
A_DN39359_c1_g1_i1	-1.30049	0.0425114	213.279	217.288	64.7326	109.747	'11.9.2.1'	'lipid metabolism.lipid degradation.lipases.triacylglycerol lipase'		at4g16820	'(at4g16820 : 500.0) Encodes a lipase that hydrolyzes phosphatidylcholine, glycolipids as well as triacylglycerols.; alpha/beta-Hydrolases superfamily protein; FUNCTIONS IN: galactolipase activity, triglyceride lipase activity, phospholipase A1 activity; INVOLVED IN: lipid metabolic process; LOCATED IN: chloroplast; EXPRESSED IN: sperm cell, cultured cell; CONTAINS InterPro DOMAIN/s: Lipase, clas…
A_DN41086_c1_g6_i1	-3.88166	3.90108e-05	11.3906	9.1079	0.931405	0.400535	'11.9.2.1'	'lipid metabolism.lipid degradation.lipases.triacylglycerol lipase'		at3g14075	(loc_os02g54010.1 : 142.0) no description available # (at3g14075 : 140.0) Mono-/di-acylglycerol lipase, N-terminal;Lipase, class 3; FUNCTIONS IN: triglyceride lipase activity, carboxylesterase activity; INVOLVED IN: lipid catabolic process, lipid metabolic process; EXPRESSED IN: 23 plant structures; EXPRESSED DURING: 15 growth stages; CONTAINS InterPro DOMAIN/s: Lipase, class 3 (InterPro:IPR00292…
A_DN39535_c5_g2_i1	-1.91338	3.92076e-07	1181.48	1252.99	368.836	277.571	'11.9.3.2'	'lipid metabolism.lipid degradation.lysophospholipases.carboxylesterase'		at1g47480	'(at1g47480 : 264.0) alpha/beta-Hydrolases superfamily protein; FUNCTIONS IN: hydrolase activity; INVOLVED IN: metabolic process; LOCATED IN: cellular_component unknown; EXPRESSED IN: stem, hypocotyl, root, flower; EXPRESSED DURING: petal differentiation and expansion stage; CONTAINS InterPro DOMAIN/s: Lipase, GDXG, active site (InterPro:IPR002168), Alpha/beta hydrolase fold-3 (InterPro:IPR013094…
A_DN39454_c5_g2_i2	-4.11895	1.99771e-08	54.2034	62.8879	6.05413	0.801071	'11.9.3.2'	'lipid metabolism.lipid degradation.lysophospholipases.carboxylesterase'		at3g48690	(gnl|cdd|36728 : 261.0) no description available & (loc_os09g28750.1 : 246.0) no description available # (at3g48690 : 237.0) Encodes a protein with carboxylesterase whose activity was tested using both pNA and 2,4-D-methyl.; CXE12; FUNCTIONS IN: carboxylesterase activity; INVOLVED IN: response to salt stress; LOCATED IN: cytoplasm; EXPRESSED IN: 24 plant structures; EXPRESSED DURING: 14 growth st…
A_DN33017_c0_g1_i1	-3.48458	0.000250636	10.2122	9.97532	0	1.60214	'11.9.3.2'	'lipid metabolism.lipid degradation.lysophospholipases.carboxylesterase'		at5g16080	(loc_os05g33940.1 : 349.0) no description available & (gnl|cdd|36728 : 218.0) no description available & (gnl|cdd|87389 : 179.0) no description available # (at5g16080 : 178.0) carboxyesterase 17 (CXE17); FUNCTIONS IN: hydrolase activity; INVOLVED IN: metabolic process; LOCATED IN: cellular_component unknown; EXPRESSED IN: 11 plant structures; EXPRESSED DURING: 4 anthesis, petal differentiation an…
A_DN33131_c0_g1_i1	-4.14347	0.00103696	5.4989	11.7102	0.931405	0	'11.9.3.2'	'lipid metabolism.lipid degradation.lysophospholipases.carboxylesterase'		at1g47480	(loc_os09g28750.1 : 271.0) no description available # (at1g47480 : 266.0) alpha/beta-Hydrolases superfamily protein; FUNCTIONS IN: hydrolase activity; INVOLVED IN: metabolic process; LOCATED IN: cellular_component unknown; EXPRESSED IN: stem, hypocotyl, root, flower; EXPRESSED DURING: petal differentiation and expansion stage; CONTAINS InterPro DOMAIN/s: Lipase, GDXG, active site (InterPro:IPR002…
A_DN40118_c5_g2_i8	-1.76546	2.47025e-06	261.983	222.059	69.3897	72.8974	'11.9.3.3'	'lipid metabolism.lipid degradation.lysophospholipases.glycerophosphodiester phosphodiesterase'		at3g02040	'(at3g02040 : 483.0) senescence-related gene 3 (SRG3); FUNCTIONS IN: phosphoric diester hydrolase activity, glycerophosphodiester phosphodiesterase activity; INVOLVED IN: glycerol metabolic process, lipid metabolic process; EXPRESSED IN: 18 plant structures; EXPRESSED DURING: 8 growth stages; CONTAINS InterPro DOMAIN/s: PLC-like phosphodiesterase, TIM beta/alpha-barrel domain (InterPro:IPR017946)…
A_DN39958_c2_g1_i1	-3.79459	3.555e-08	45.1695	32.5282	0.931405	4.40589	'11.9.3.3'	'lipid metabolism.lipid degradation.lysophospholipases.glycerophosphodiester phosphodiesterase'		at1g70250	(loc_os01g02840.1 : 100.0) no description available # (at1g70250 : 91.7) Encodes a Protease inhibitor/seed storage/LTP family protein; receptor serine/threonine kinase, putative; FUNCTIONS IN: protein serine/threonine kinase activity, transmembrane receptor protein serine/threonine kinase activity, protein kinase activity, ATP binding; INVOLVED IN: protein amino acid phosphorylation; LOCATED IN: …
A_DN39205_c17_g1_i1	-3.68105	7.95959e-06	16.4967	12.1439	0.465702	1.60214	'11.9.3.3'	'lipid metabolism.lipid degradation.lysophospholipases.glycerophosphodiester phosphodiesterase'		at1g67000	(loc_os01g02400.2 : 366.0) no description available # (at1g67000 : 319.0) Protein kinase superfamily protein; FUNCTIONS IN: protein serine/threonine kinase activity, protein kinase activity, kinase activity, ATP binding; INVOLVED IN: protein amino acid phosphorylation; LOCATED IN: endomembrane system; EXPRESSED IN: stem; CONTAINS InterPro DOMAIN/s: Protein kinase, ATP binding site (InterPro:IPR01…
A_DN39958_c2_g8_i2	-2.61157	2.23308e-05	80.9123	68.9598	6.98554	17.223	'11.9.3.3'	'lipid metabolism.lipid degradation.lysophospholipases.glycerophosphodiester phosphodiesterase'		at5g38280	(loc_os01g02840.1 : 107.0) no description available # (at5g38280 : 93.6) putative receptor serine/threonine kinase PR5K (PR5K) mRNA, PR5-like receptor kinase; PR5-like receptor kinase (PR5K); FUNCTIONS IN: transmembrane receptor protein serine/threonine kinase activity, kinase activity; INVOLVED IN: response to fungus; LOCATED IN: endomembrane system; EXPRESSED IN: 6 plant structures; EXPRESSED D…
A_DN41210_c6_g5_i1	-2.33471	0.0164967	8.24835	11.7102	1.39711	2.40321	'11.9.3.3'	'lipid metabolism.lipid degradation.lysophospholipases.glycerophosphodiester phosphodiesterase'		at1g66980	(loc_os01g02300.1 : 216.0) no description available # (at1g66980 : 193.0) Encodes SNC4 (suppressor of npr1-1, constitutive 4), an atypical receptor-like kinase with two predicted extracellular glycerophosphoryl diester phosphodiesterase domains.; suppressor of npr1-1 constitutive 4 (SNC4); CONTAINS InterPro DOMAIN/s: Protein kinase, ATP binding site (InterPro:IPR017441), Serine/threonine-protein …
A_DN39958_c2_g1_i4	-3.36319	0.0354183	5.89168	3.90339	0.465702	0.400535	'11.9.3.3'	'lipid metabolism.lipid degradation.lysophospholipases.glycerophosphodiester phosphodiesterase'		at1g66980	(loc_os01g02290.1 : 295.0) no description available # (at1g66980 : 245.0) Encodes SNC4 (suppressor of npr1-1, constitutive 4), an atypical receptor-like kinase with two predicted extracellular glycerophosphoryl diester phosphodiesterase domains.; suppressor of npr1-1 constitutive 4 (SNC4); CONTAINS InterPro DOMAIN/s: Protein kinase, ATP binding site (InterPro:IPR017441), Serine/threonine-protein …
A_DN39958_c2_g1_i3	-2.50422	0.0489765	7.07001	5.63822	1.39711	0.801071	'11.9.3.3'	'lipid metabolism.lipid degradation.lysophospholipases.glycerophosphodiester phosphodiesterase'		at1g66920	(loc_os01g02400.1 : 308.0) no description available # (at1g66920 : 236.0) Protein kinase superfamily protein; FUNCTIONS IN: protein serine/threonine kinase activity, protein kinase activity, kinase activity, ATP binding; INVOLVED IN: protein amino acid phosphorylation; LOCATED IN: endomembrane system; CONTAINS InterPro DOMAIN/s: Protein kinase, ATP binding site (InterPro:IPR017441), Serine/threon…
A_DN40411_c8_g1_i11	-2.89914	0.0275014	14.5328	5.20451	0.931405	1.60214	'11.9.3.5'	'lipid metabolism.lipid degradation.lysophospholipases.phosphoinositide phospholipase C'		at5g67130	(loc_os04g35100.1 : 124.0) no description available # (at5g67130 : 119.0) PLC-like phosphodiesterases superfamily protein; FUNCTIONS IN: phospholipase C activity, phosphoric diester hydrolase activity; INVOLVED IN: intracellular signaling pathway, lipid metabolic process; LOCATED IN: anchored to plasma membrane, plasma membrane; EXPRESSED IN: 23 plant structures; EXPRESSED DURING: 13 growth stage…
A_DN38983_c0_g5_i3	1.39654	0.000103037	180.678	181.724	485.262	469.027	'11.9.3.4'	'lipid metabolism.lipid degradation.lysophospholipases.phospholipase A2'		at2g06925	'(at2g06925 : 181.0) Encodes a secretory phospholipase A2 enzyme, which specifically hydrolyzes the sn-2 position of phospholipids. The enzyme has a preference towards linoleoyl acyl chain over palmitoyl acyl chain. It also has a slight preference for phosphatidylcholine over phosphatidylethanolamine.; PLA2-ALPHA; FUNCTIONS IN: phospholipase A2 activity; INVOLVED IN: phospholipid metabolic proces…
A_DN36599_c0_g3_i1	2.16336	3.82081e-11	176.75	180.857	842.921	759.415	'11.6'	'lipid metabolism.lipid transfer proteins etc'		at1g55260	'(at1g55260 : 151.0) Bifunctional inhibitor/lipid-transfer protein/seed storage 2S albumin superfamily protein; FUNCTIONS IN: lipid binding; INVOLVED IN: lipid transport; LOCATED IN: anchored to membrane; EXPRESSED IN: 22 plant structures; EXPRESSED DURING: 13 growth stages; CONTAINS InterPro DOMAIN/s: Bifunctional inhibitor/plant lipid transfer protein/seed storage (InterPro:IPR016140), Plant li…
A_DN39419_c2_g8_i2	-2.30294	0.000117293	607.235	641.456	76.8409	175.835	'11.6'	'lipid metabolism.lipid transfer proteins etc'		at1g64720	'(at1g64720 : 455.0) membrane related protein CP5; CP5; FUNCTIONS IN: molecular_function unknown; INVOLVED IN: biological_process unknown; LOCATED IN: vacuole; EXPRESSED IN: 23 plant structures; EXPRESSED DURING: 15 growth stages; CONTAINS InterPro DOMAIN/s: Lipid-binding START (InterPro:IPR002913); BEST Arabidopsis thaliana protein match is: Polyketide cyclase/dehydrase and lipid transport super…
A_DN33746_c0_g1_i1	1.32363	0.023595	18.4606	21.6855	44.7074	55.6744	'11.6'	'lipid metabolism.lipid transfer proteins etc'		at2g44300	'(at2g44300 : 164.0) Bifunctional inhibitor/lipid-transfer protein/seed storage 2S albumin superfamily protein; FUNCTIONS IN: lipid binding; INVOLVED IN: lipid transport; LOCATED IN: plasma membrane, anchored to membrane; EXPRESSED IN: 21 plant structures; EXPRESSED DURING: 13 growth stages; CONTAINS InterPro DOMAIN/s: Bifunctional inhibitor/plant lipid transfer protein/seed storage (InterPro:IPR…
A_DN40587_c2_g3_i2	-1.15477	0.0123651	135.509	123.607	58.6785	57.6771	'11.3.2'	'lipid metabolism.Phospholipid synthesis.choline kinase'		at2g26830	'(at2g26830 : 466.0) embryo defective 1187 (emb1187); CONTAINS InterPro DOMAIN/s: Choline/ethanolamine kinase (InterPro:IPR002573), Protein kinase-like domain (InterPro:IPR011009); BEST Arabidopsis thaliana protein match is: Protein kinase superfamily protein (TAIR:AT4G09760.1); Has 1627 Blast hits to 1577 proteins in 424 species: Archae - 0; Bacteria - 424; Metazoa - 442; Fungi - 246; Plants - 1…
A_DN40587_c2_g3_i4	-5.98433	0.0444211	3.92778	2.60226	0	0	'11.3.2'	'lipid metabolism.Phospholipid synthesis.choline kinase'		at2g26830	(loc_os09g26700.1 : 186.0) no description available # (at2g26830 : 171.0) embryo defective 1187 (emb1187); CONTAINS InterPro DOMAIN/s: Choline/ethanolamine kinase (InterPro:IPR002573), Protein kinase-like domain (InterPro:IPR011009); BEST Arabidopsis thaliana protein match is: Protein kinase superfamily protein (TAIR:AT4G09760.1); Has 1627 Blast hits to 1577 proteins in 424 species: Archae - 0; B…
A_DN39550_c3_g1_i1	-2.90777	0.0278014	22.7811	15.1798	0	4.80643	'11.3'	'lipid metabolism.Phospholipid synthesis'		at4g01950	'(at4g01950 : 550.0) Encodes a member of a family of proteins with glycerol-3-phosphate acyltransferase activity.; glycerol-3-phosphate acyltransferase 3 (GPAT3); FUNCTIONS IN: acyltransferase activity; INVOLVED IN: metabolic process; EXPRESSED IN: 14 plant structures; EXPRESSED DURING: 9 growth stages; CONTAINS InterPro DOMAIN/s: Phospholipid/glycerol acyltransferase (InterPro:IPR002123); BEST A…
A_DN39488_c1_g6_i8	-3.96485	0.040817	3.14223	5.20451	0.465702	0	'11.4'	'lipid metabolism.TAG synthesis'		at2g19450	'(at2g19450 : 479.0) Encodes Acyl-CoA:diacylglycerol acyltransferase (DGAT) catalyzes the final step of the triacylglycerol synthesis pathway. An insertion mutation in the TAG1 gene results in altered lipid phenotype. Role in senescence and seed development.; TRIACYLGLYCEROL BIOSYNTHESIS DEFECT 1 (TAG1); CONTAINS InterPro DOMAIN/s: Membrane bound O-acyl transferase, MBOAT (InterPro:IPR004299); Ha…
A_DN40578_c6_g3_i1	-1.68218	0.00215687	35.7428	42.9372	10.7112	13.6182	'2.2.2.1.2'	'major CHO metabolism.degradation.starch.starch cleavage.beta amylase'		at4g17090	'(at4g17090 : 820.0) Encodes a beta-amylase targeted to the chloroplast. Transgenic BMY8 RNAi lines fail to accumulate maltose during cold shock suggesting that maltose accumulation coincides with BMY8 expression. Apart from maltose, the sugar content of the RNAi lines were similar to wildtype (glucose and sucrose unaffected).; chloroplast beta-amylase (CT-BMY); CONTAINS InterPro DOMAIN/s: Glycos…
A_DN40763_c7_g1_i2	-1.12757	0.0180637	146.114	139.654	60.5413	70.0937	'2.2.2.2'	'major CHO metabolism.degradation.starch.starch phosphorylase'		at3g46970	(p53537|phsh_vicfa : 1541.0) Alpha-glucan phosphorylase, H isozyme (EC 2.4.1.1) (Starch phosphorylase H) - Vicia faba (Broad bean) # (at3g46970 : 1401.0) Encodes a cytosolic alpha-glucan phosphorylase. In vitro, the enzyme has a preference for branched polysaccharides, such as glycogen.; alpha-glucan phosphorylase 2 (PHS2); FUNCTIONS IN: phosphorylase activity, transferase activity, transferring …
A_DN41293_c1_g8_i1	-1.82237	0.0288237	14.9256	16.0473	5.58843	3.20428	'2.2.1.1'	'major CHO metabolism.degradation.sucrose.fructokinase'		at5g51830	'(at5g51830 : 479.0) pfkB-like carbohydrate kinase family protein; FUNCTIONS IN: kinase activity, ribokinase activity; INVOLVED IN: response to cadmium ion; LOCATED IN: cellular_component unknown; EXPRESSED IN: 23 plant structures; EXPRESSED DURING: 13 growth stages; CONTAINS InterPro DOMAIN/s: Carbohydrate/purine kinase (InterPro:IPR011611), Ribokinase (InterPro:IPR002139), Carbohydrate/puine ki…
A_DN40864_c7_g2_i1	-1.21973	0.0159781	71.0929	68.0924	28.4078	31.2418	'2.2.1.3.2'	'major CHO metabolism.degradation.sucrose.invertases.cell wall'		at3g13790	(q43089|inv1_pea : 876.0) Beta-fructofuranosidase, cell wall isozyme precursor (EC 3.2.1.26) (Sucrose hydrolase) (Acid invertase) - Pisum sativum (Garden pea) # (at3g13790 : 733.0) Encodes a protein with invertase activity.; ATBFRUCT1; CONTAINS InterPro DOMAIN/s: Glycoside hydrolase, family 32 (InterPro:IPR001362), Glycosyl hydrolases family 32, N-terminal (InterPro:IPR013148), Glycosyl hydrolase…
A_DN40966_c1_g1_i8	2.09708	8.59571e-08	307.938	287.116	1485.59	1061.02	'2.2.1.5'	'major CHO metabolism.degradation.sucrose.Susy'		at4g02280	(o24301|sus2_pea : 1509.0) Sucrose synthase 2 (EC 2.4.1.13) (Sucrose-UDP glucosyltransferase 2) - Pisum sativum (Garden pea) # (at4g02280 : 1424.0) Encodes a protein with sucrose synthase activity (SUS3). It appears to be important for sucrose metabolism in developing seeds, especially during the late maturation phase, about 18 days after flowering.; sucrose synthase 3 (SUS3); CONTAINS InterPro D…
A_DN38618_c0_g1_i6	2.10745	0.0449395	1.96389	3.03597	8.38264	13.2177	'2.1.2.1'	'major CHO metabolism.synthesis.starch.AGPase'		at4g39210	'(at4g39210 : 793.0) Encodes the large subunit of ADP-Glucose Pyrophosphorylase which catalyzes the first, rate limiting step in starch biosynthesis. The large subunit plays a regulatory role whereas the small subunit (ApS) is the catalytic isoform. Four isoforms (ApL1-4) have been identified. ApL3 is the major large subunit isoform present in inflorescences, fruits and roots.; APL3; CONTAINS Int…
A_DN36941_c0_g1_i2	2.64187	7.9138e-06	10.2122	4.33709	42.8446	49.2659	'15.2'	'metal handling.binding, chelation and storage'		at5g24580	'(at5g24580 : 216.0) Heavy metal transport/detoxification superfamily protein ; FUNCTIONS IN: copper ion binding, metal ion binding; INVOLVED IN: copper ion transport, metal ion transport; LOCATED IN: cellular_component unknown; EXPRESSED IN: 20 plant structures; EXPRESSED DURING: 13 growth stages; CONTAINS InterPro DOMAIN/s: Heavy metal transport/detoxification protein (InterPro:IPR006121); BEST…
A_DN45170_c0_g1_i1	-2.30225	1.52073e-05	173.215	125.776	21.888	38.4514	'15.2'	'metal handling.binding, chelation and storage'		at1g09240	(gnl|cdd|66715 : 303.0) no description available # (at1g09240 : 261.0) Encodes a nicotianamine synthase.; nicotianamine synthase 3 (NAS3); CONTAINS InterPro DOMAIN/s: Nicotianamine synthase (InterPro:IPR004298); BEST Arabidopsis thaliana protein match is: nicotianamine synthase 4 (TAIR:AT1G56430.1); Has 198 Blast hits to 195 proteins in 46 species: Archae - 20; Bacteria - 10; Metazoa - 0; Fungi -…
A_DN39073_c3_g1_i4	-1.43991	0.0485855	23.1739	21.2518	7.45124	8.81178	'3.4.4'	'minor CHO metabolism.myo-inositol.myo inositol oxygenases'		at4g26260	'(at4g26260 : 511.0) Encodes a myo-inositol oxygenase.; myo-inositol oxygenase 4 (MIOX4); FUNCTIONS IN: inositol oxygenase activity; INVOLVED IN: L-ascorbic acid biosynthetic process, syncytium formation; LOCATED IN: cytoplasm; EXPRESSED IN: 19 plant structures; EXPRESSED DURING: 8 growth stages; CONTAINS InterPro DOMAIN/s: Protein of unknown function DUF706 (InterPro:IPR007828); BEST Arabidopsis…
A_DN39948_c0_g1_i3	-1.67249	0.000221416	63.2373	71.1284	19.5595	22.43	'3.1.2.2'	'minor CHO metabolism.raffinose family.raffinose synthases.putative'		at3g57520	(loc_os04g40520.1 : 910.0) no description available # (at3g57520 : 835.0) seed imbibition 2 (SIP2); CONTAINS InterPro DOMAIN/s: Glycoside hydrolase, catalytic core (InterPro:IPR017853), Raffinose synthase (InterPro:IPR008811); BEST Arabidopsis thaliana protein match is: seed imbibition 1 (TAIR:AT1G55740.1); Has 35333 Blast hits to 34131 proteins in 2444 species: Archae - 798; Bacteria - 22429; Me…
A_DN40553_c0_g3_i1	-2.24282	0.00455739	52.2395	71.1284	6.51983	19.2257	'3.2.2'	'minor CHO metabolism.trehalose.TPP'		at5g10100	'(at5g10100 : 451.0) Haloacid dehalogenase-like hydrolase (HAD) superfamily protein; FUNCTIONS IN: catalytic activity, trehalose-phosphatase activity; INVOLVED IN: trehalose biosynthetic process, metabolic process; LOCATED IN: chloroplast; EXPRESSED IN: embryo, root; EXPRESSED DURING: C globular stage; CONTAINS InterPro DOMAIN/s: HAD-superfamily hydrolase, subfamily IIB (InterPro:IPR006379), Treh…
A_DN38896_c0_g1_i3	2.39992	1.19419e-10	33.7789	34.263	163.927	195.461	'26.13'	'misc.acid and other phosphatases'		at1g04040	'(at1g04040 : 276.0) HAD superfamily, subfamily IIIB acid phosphatase ; FUNCTIONS IN: acid phosphatase activity; INVOLVED IN: biological_process unknown; LOCATED IN: cell wall, plasma membrane, vacuole, plant-type cell wall; EXPRESSED IN: 19 plant structures; EXPRESSED DURING: 9 growth stages; CONTAINS InterPro DOMAIN/s: Acid phosphatase (Class B) (InterPro:IPR005519), Vegetative storage protein/…
A_DN39321_c0_g11_i4	-2.09465	0.00393634	59.3095	59.4182	7.45124	20.0268	'26.13'	'misc.acid and other phosphatases'		at1g73010	'(at1g73010 : 308.0) phosphate starvation-induced gene 2 (PS2); FUNCTIONS IN: phosphatase activity; INVOLVED IN: metabolic process; LOCATED IN: cellular_component unknown; EXPRESSED IN: 19 plant structures; EXPRESSED DURING: 10 growth stages; CONTAINS InterPro DOMAIN/s: Pyridoxal phosphate phosphatase, PHOSPHO2 (InterPro:IPR016965), HAD-superfamily hydrolase, subfamily IB, PSPase-like (InterPro:I…
A_DN38909_c0_g1_i2	-1.80975	0.0384775	14.5328	11.2764	3.25992	4.00535	'26.13'	'misc.acid and other phosphatases'		at2g37940	'(at2g37940 : 184.0) I; Arabidopsis Inositol phosphorylceramide synthase 2 (AtIPCS2); BEST Arabidopsis thaliana protein match is: Arabidopsis Inositol phosphorylceramide synthase 1 (TAIR:AT3G54020.1); Has 438 Blast hits to 435 proteins in 100 species: Archae - 0; Bacteria - 0; Metazoa - 250; Fungi - 0; Plants - 103; Viruses - 0; Other Eukaryotes - 85 (source: NCBI BLink). & (loc_os05g37910.1 : 16…
A_DN39779_c0_g1_i4	-1.30378	0.00346153	230.561	242.01	83.8264	107.343	'26.13'	'misc.acid and other phosphatases'		at2g38600	'(at2g38600 : 290.0) HAD superfamily, subfamily IIIB acid phosphatase ; FUNCTIONS IN: acid phosphatase activity; INVOLVED IN: biological_process unknown; LOCATED IN: endomembrane system; EXPRESSED IN: 15 plant structures; EXPRESSED DURING: 6 growth stages; CONTAINS InterPro DOMAIN/s: Acid phosphatase (Class B) (InterPro:IPR005519), Vegetative storage protein/acid phosphatase (InterPro:IPR014403),…
A_DN39422_c1_g3_i1	1.35758	0.0172128	17.675	17.7821	50.2959	40.8546	'26.13'	'misc.acid and other phosphatases'		at4g29260	'(at4g29260 : 267.0) HAD superfamily, subfamily IIIB acid phosphatase ; FUNCTIONS IN: acid phosphatase activity; INVOLVED IN: biological_process unknown; LOCATED IN: plasma membrane, vacuole; EXPRESSED IN: 26 plant structures; EXPRESSED DURING: 15 growth stages; CONTAINS InterPro DOMAIN/s: Acid phosphatase (Class B) (InterPro:IPR005519), Vegetative storage protein/acid phosphatase (InterPro:IPR01…
A_DN39273_c7_g3_i1	1.58036	9.59887e-05	58.9168	52.9126	180.693	154.206	'26.13'	'misc.acid and other phosphatases'		at5g63140	'(at5g63140 : 509.0) purple acid phosphatase 29 (PAP29); FUNCTIONS IN: protein serine/threonine phosphatase activity, acid phosphatase activity; LOCATED IN: endomembrane system; EXPRESSED IN: 23 plant structures; EXPRESSED DURING: 13 growth stages; CONTAINS InterPro DOMAIN/s: Metallophosphoesterase (InterPro:IPR004843), Phosphoesterase At2g46880 (InterPro:IPR011230); BEST Arabidopsis thaliana pro…
A_DN40429_c2_g3_i1	-1.42468	0.00187481	358.214	405.518	164.859	119.76	'26.13'	'misc.acid and other phosphatases'		at4g25150	(gnl|cdd|67385 : 283.0) no description available & (p15490|vspa_soybn : 271.0) Stem 28 kDa glycoprotein precursor (Vegetative storage protein A) - Glycine max (Soybean) & (loc_os06g04790.1 : 232.0) no description available # (at4g25150 : 207.0) HAD superfamily, subfamily IIIB acid phosphatase ; FUNCTIONS IN: acid phosphatase activity; INVOLVED IN: biological_process unknown; LOCATED IN: endomembr…
A_DN11429_c0_g1_i1	-3.50316	0.00132103	8.24835	7.37306	0	1.20161	'26.13'	'misc.acid and other phosphatases'		at5g51260	(p15490|vspa_soybn : 360.0) Stem 28 kDa glycoprotein precursor (Vegetative storage protein A) - Glycine max (Soybean) & (gnl|cdd|67385 : 271.0) no description available & (loc_os06g04790.1 : 207.0) no description available # (at5g51260 : 193.0) HAD superfamily, subfamily IIIB acid phosphatase ; FUNCTIONS IN: acid phosphatase activity; INVOLVED IN: biological_process unknown; LOCATED IN: endomembr…
A_DN40824_c1_g1_i11	-1.81804	0.000250636	45.9551	55.0811	15.8339	12.8171	'26.11.1'	'misc.alcohol dehydrogenases.cinnamyl alcohol dehydrogenase'		at5g19440	'(at5g19440 : 490.0) similar to Eucalyptus gunnii alcohol dehydrogenase of unknown physiological function (GI:1143445), apple tree, PIR:T16995; NOT a cinnamyl-alcohol dehydrogenase; NAD(P)-binding Rossmann-fold superfamily protein; FUNCTIONS IN: alcohol dehydrogenase (NAD) activity; INVOLVED IN: response to salt stress; LOCATED IN: plasma membrane; EXPRESSED IN: 25 plant structures; EXPRESSED DUR…
A_DN39927_c5_g14_i1	-1.52665	0.00201182	202.674	191.266	82.4293	54.4728	'26.11.1'	'misc.alcohol dehydrogenases.cinnamyl alcohol dehydrogenase'		at5g19440	'(at5g19440 : 495.0) similar to Eucalyptus gunnii alcohol dehydrogenase of unknown physiological function (GI:1143445), apple tree, PIR:T16995; NOT a cinnamyl-alcohol dehydrogenase; NAD(P)-binding Rossmann-fold superfamily protein; FUNCTIONS IN: alcohol dehydrogenase (NAD) activity; INVOLVED IN: response to salt stress; LOCATED IN: plasma membrane; EXPRESSED IN: 25 plant structures; EXPRESSED DUR…
A_DN40824_c1_g1_i8	-1.25198	0.00233091	252.164	223.36	101.523	98.1312	'26.11.1'	'misc.alcohol dehydrogenases.cinnamyl alcohol dehydrogenase'		at5g19440	'(at5g19440 : 447.0) similar to Eucalyptus gunnii alcohol dehydrogenase of unknown physiological function (GI:1143445), apple tree, PIR:T16995; NOT a cinnamyl-alcohol dehydrogenase; NAD(P)-binding Rossmann-fold superfamily protein; FUNCTIONS IN: alcohol dehydrogenase (NAD) activity; INVOLVED IN: response to salt stress; LOCATED IN: plasma membrane; EXPRESSED IN: 25 plant structures; EXPRESSED DUR…
A_DN40876_c5_g4_i1	-1.53569	0.000665718	68.3434	72.4295	22.3537	26.0348	'26.11'	'misc.alcohol dehydrogenases'		at1g32780	(gnl|cdd|35245 : 398.0) no description available # (at1g32780 : 298.0) GroES-like zinc-binding dehydrogenase family protein; FUNCTIONS IN: oxidoreductase activity, zinc ion binding; INVOLVED IN: oxidation reduction; EXPRESSED IN: 12 plant structures; EXPRESSED DURING: LP.04 four leaves visible, 4 anthesis, LP.02 two leaves visible, petal differentiation and expansion stage, D bilateral stage; CON…
A_DN40022_c2_g2_i2	1.53959	0.00119528	113.513	81.9711	251.479	317.224	'26.4.1'	'misc.beta 1,3 glucan hydrolases.glucan endo-1,3-beta-glucosidase'		at3g57270	(q03773|e13a_soybn : 493.0) Glucan endo-1,3-beta-glucosidase precursor (EC 3.2.1.39) ((1->3)-beta-glucan endohydrolase) ((1->3)-beta-glucanase) (Beta-1,3-endoglucanase) - Glycine max (Soybean) & (gnl|cdd|84700 : 393.0) no description available # (at3g57270 : 363.0) encodes a member of glycosyl hydrolase family 17; "beta-1,3-glucanase 1" (BG1); FUNCTIONS IN: cation binding, hydrolase activity, hyd…
A_DN40022_c2_g2_i1	2.4226	0.00882108	7.07001	5.20451	18.1624	48.0643	'26.4.1'	'misc.beta 1,3 glucan hydrolases.glucan endo-1,3-beta-glucosidase'		at3g57270	(q03773|e13a_soybn : 422.0) Glucan endo-1,3-beta-glucosidase precursor (EC 3.2.1.39) ((1->3)-beta-glucan endohydrolase) ((1->3)-beta-glucanase) (Beta-1,3-endoglucanase) - Glycine max (Soybean) & (gnl|cdd|84700 : 347.0) no description available # (at3g57270 : 319.0) encodes a member of glycosyl hydrolase family 17; "beta-1,3-glucanase 1" (BG1); FUNCTIONS IN: cation binding, hydrolase activity, hyd…
A_DN38365_c2_g2_i2	-3.28567	0.00131235	14.5328	7.37306	1.39711	0.801071	'26.10'	'misc.cytochrome P450'		at3g14680	'(at3g14680 : 310.0) putative cytochrome P450; "cytochrome P450, family 72, subfamily A, polypeptide 14" (CYP72A14); FUNCTIONS IN: electron carrier activity, monooxygenase activity, iron ion binding, oxygen binding, heme binding; INVOLVED IN: oxidation reduction; LOCATED IN: endomembrane system; EXPRESSED IN: hypocotyl, root; CONTAINS InterPro DOMAIN/s: Cytochrome P450 (InterPro:IPR001128), Cytoc…
A_DN38582_c3_g13_i1	-2.33898	1.94106e-06	38.0995	45.1058	7.91694	8.41124	'26.10'	'misc.cytochrome P450'		at4g31940	'(at4g31940 : 503.0) member of CYP82C; "cytochrome P450, family 82, subfamily C, polypeptide 4" (CYP82C4); FUNCTIONS IN: electron carrier activity, monooxygenase activity, iron ion binding, oxygen binding, heme binding; INVOLVED IN: oxidation reduction; LOCATED IN: endomembrane system; EXPRESSED IN: root; CONTAINS InterPro DOMAIN/s: Cytochrome P450 (InterPro:IPR001128), Cytochrome P450, E-class, …
A_DN39313_c0_g3_i1	-0.990914	0.0359087	261.59	255.021	134.588	125.368	'26.10'	'misc.cytochrome P450'		at5g58860	'(at5g58860 : 773.0) Encodes a member of the CYP86A subfamily of cytochrome p450 genes. Expressed significantly only in root tissue.; "cytochrome P450, family 86, subfamily A, polypeptide 1" (CYP86A1); FUNCTIONS IN: alkane 1-monooxygenase activity, oxygen binding; INVOLVED IN: fatty acid metabolic process, suberin biosynthetic process; LOCATED IN: vacuole; EXPRESSED IN: hypocotyl, root; CONTAINS …
A_DN5316_c0_g1_i1	-5.52028	2.87808e-24	87.5896	114.499	1.86281	2.40321	'26.10'	'misc.cytochrome P450'		at5g63450	'(at5g63450 : 432.0) member of CYP94B; "cytochrome P450, family 94, subfamily B, polypeptide 1" (CYP94B1); FUNCTIONS IN: electron carrier activity, monooxygenase activity, iron ion binding, oxygen binding, heme binding; INVOLVED IN: oxidation reduction; LOCATED IN: endomembrane system; EXPRESSED IN: 10 plant structures; EXPRESSED DURING: 4 anthesis, petal differentiation and expansion stage; CONT…
A_DN36825_c1_g1_i1	-7.05701	6.75045e-05	8.64112	5.20451	0	0	'26.10'	'misc.cytochrome P450'		at3g48280	(gnl|cdd|35378 : 483.0) no description available # (at3g48280 : 477.0) putative cytochrome P450; "cytochrome P450, family 71, subfamily A, polypeptide 25" (CYP71A25); FUNCTIONS IN: electron carrier activity, monooxygenase activity, iron ion binding, oxygen binding, heme binding; INVOLVED IN: oxidation reduction; CONTAINS InterPro DOMAIN/s: Cytochrome P450 (InterPro:IPR001128), Cytochrome P450, co…
A_DN39655_c6_g1_i9	-2.1466	0.000338587	22.7811	21.2518	4.19132	5.6075	'26.10'	'misc.cytochrome P450'		at4g15360	(gnl|cdd|35378 : 431.0) no description available # (at4g15360 : 369.0) member of CYP705A; "cytochrome P450, family 705, subfamily A, polypeptide 3" (CYP705A3); FUNCTIONS IN: electron carrier activity, monooxygenase activity, iron ion binding, oxygen binding, heme binding; INVOLVED IN: oxidation reduction; LOCATED IN: endomembrane system; EXPRESSED IN: 7 plant structures; EXPRESSED DURING: 4 anthe…
A_DN39897_c0_g3_i1	-2.5128	0.00774152	9.81946	13.0113	2.79421	1.20161	'26.10'	'misc.cytochrome P450'		at3g48270	(gnl|cdd|35378 : 405.0) no description available & (p37117|c71a4_solme : 338.0) Cytochrome P450 71A4 (EC 1.14.-.-) (CYPLXXIA4) (P-450EG2) - Solanum melongena (Eggplant) (Aubergine) # (at3g48270 : 334.0) putative cytochrome P450; "cytochrome P450, family 71, subfamily A, polypeptide 26" (CYP71A26); FUNCTIONS IN: electron carrier activity, monooxygenase activity, iron ion binding, oxygen binding, h…
A_DN40548_c0_g2_i2	-6.25361	0.0239849	2.35667	5.63822	0	0	'26.10'	'misc.cytochrome P450'		at4g31950	(o49859|c82a4_soybn : 314.0) Cytochrome P450 82A4 (EC 1.14.-.-) (P450 CP9) - Glycine max (Soybean) # (at4g31950 : 229.0) member of CYP82C; "cytochrome P450, family 82, subfamily C, polypeptide 3" (CYP82C3); FUNCTIONS IN: electron carrier activity, monooxygenase activity, iron ion binding, oxygen binding, heme binding; INVOLVED IN: oxidation reduction; LOCATED IN: endomembrane system; CONTAINS Int…
A_DN40166_c1_g1_i12	3.42996	6.11433e-06	2.35667	5.63822	28.8735	57.2766	'26.10'	'misc.cytochrome P450'		at4g15360	(q42798|c93a1_soybn : 345.0) Cytochrome P450 93A1 (EC 1.14.-.-) - Glycine max (Soybean) & (gnl|cdd|35378 : 319.0) no description available & (loc_os06g41070.1 : 299.0) no description available # (at4g15360 : 259.0) member of CYP705A; "cytochrome P450, family 705, subfamily A, polypeptide 3" (CYP705A3); FUNCTIONS IN: electron carrier activity, monooxygenase activity, iron ion binding, oxygen bindi…
A_DN40576_c2_g3_i2	-1.4259	0.00535372	109.978	121.872	50.7616	35.6477	'26.28'	'misc.GDSL-motif lipase'		at1g74460	'(at1g74460 : 528.0) GDSL-like Lipase/Acylhydrolase superfamily protein; FUNCTIONS IN: hydrolase activity, acting on ester bonds, carboxylesterase activity; INVOLVED IN: lipid metabolic process; LOCATED IN: endomembrane system; EXPRESSED IN: shoot, hypocotyl, root, flower, carpel; EXPRESSED DURING: petal differentiation and expansion stage; CONTAINS InterPro DOMAIN/s: Lipase, GDSL (InterPro:IPR00…
A_DN41025_c1_g7_i1	2.24563	0.00231359	18.0678	19.5169	52.1587	126.169	'26.28'	'misc.GDSL-motif lipase'		at2g04570	'(at2g04570 : 441.0) GDSL-like Lipase/Acylhydrolase superfamily protein; FUNCTIONS IN: hydrolase activity, acting on ester bonds, carboxylesterase activity; INVOLVED IN: lipid metabolic process; LOCATED IN: endomembrane system; EXPRESSED IN: 21 plant structures; EXPRESSED DURING: 12 growth stages; CONTAINS InterPro DOMAIN/s: Lipase, GDSL (InterPro:IPR001087); BEST Arabidopsis thaliana protein mat…
A_DN36319_c0_g1_i5	-2.39615	0.0105433	9.42668	9.1079	1.39711	2.00268	'26.28'	'misc.GDSL-motif lipase'		at5g03610	'(at5g03610 : 82.4) GDSL-like Lipase/Acylhydrolase superfamily protein; FUNCTIONS IN: hydrolase activity, acting on ester bonds, carboxylesterase activity; INVOLVED IN: lipid metabolic process; LOCATED IN: endomembrane system; EXPRESSED IN: 22 plant structures; EXPRESSED DURING: 13 growth stages; CONTAINS InterPro DOMAIN/s: Lipase, GDSL (InterPro:IPR001087); BEST Arabidopsis thaliana protein matc…
A_DN37849_c0_g1_i4	-2.02606	0.0393628	10.2122	19.9506	3.25992	4.00535	'26.28'	'misc.GDSL-motif lipase'		at5g03610	'(at5g03610 : 302.0) GDSL-like Lipase/Acylhydrolase superfamily protein; FUNCTIONS IN: hydrolase activity, acting on ester bonds, carboxylesterase activity; INVOLVED IN: lipid metabolic process; LOCATED IN: endomembrane system; EXPRESSED IN: 22 plant structures; EXPRESSED DURING: 13 growth stages; CONTAINS InterPro DOMAIN/s: Lipase, GDSL (InterPro:IPR001087); BEST Arabidopsis thaliana protein mat…
A_DN11462_c0_g1_i1	3.75583	0.0397879	0	0.867419	2.79421	9.61285	'26.28'	'misc.GDSL-motif lipase'		at1g53920	(gnl|cdd|58514 : 260.0) no description available # (at1g53920 : 226.0) Contains lipase signature motif and GDSL domain.; GDSL-motif lipase 5 (GLIP5); FUNCTIONS IN: lipase activity, carboxylesterase activity; INVOLVED IN: lipid metabolic process; EXPRESSED IN: 18 plant structures; EXPRESSED DURING: 12 growth stages; CONTAINS InterPro DOMAIN/s: Lipase, GDSL (InterPro:IPR001087); BEST Arabidopsis th…
A_DN40229_c0_g4_i1	-0.998275	0.0382849	549.89	615.434	310.624	272.765	'26.28'	'misc.GDSL-motif lipase'		at3g11210	(loc_os11g48070.1 : 291.0) no description available # (at3g11210 : 280.0) SGNH hydrolase-type esterase superfamily protein; FUNCTIONS IN: hydrolase activity, hydrolase activity, acting on ester bonds, carboxylesterase activity; INVOLVED IN: lipid metabolic process; LOCATED IN: cellular_component unknown; EXPRESSED IN: 20 plant structures; EXPRESSED DURING: 12 growth stages; CONTAINS InterPro DOMA…
A_DN39567_c0_g1_i1	1.35123	0.0079536	55.7745	75.4654	183.021	151.803	'26.3.2'	'misc.gluco-, galacto- and mannosidases.beta-galactosidase'		at4g36360	'(at4g36360 : 709.0) putative beta-galactosidase (BGAL3 gene); beta-galactosidase 3 (BGAL3); FUNCTIONS IN: beta-galactosidase activity; INVOLVED IN: carbohydrate metabolic process; LOCATED IN: endomembrane system; EXPRESSED IN: 23 plant structures; EXPRESSED DURING: 13 growth stages; CONTAINS InterPro DOMAIN/s: Glycoside hydrolase, family 35, conserved site (InterPro:IPR019801), Glycoside hydrola…
A_DN39712_c2_g4_i1	-2.11945	0.0157003	9.81946	13.0113	2.32851	2.80375	'26.3.4'	'misc.gluco-, galacto- and mannosidases.endoglucanase'		at1g48930	'(at1g48930 : 592.0) glycosyl hydrolase 9C1 (GH9C1); FUNCTIONS IN: carbohydrate binding, hydrolase activity, hydrolyzing O-glycosyl compounds, catalytic activity; INVOLVED IN: carbohydrate metabolic process; LOCATED IN: endomembrane system, extracellular region; EXPRESSED IN: root; CONTAINS InterPro DOMAIN/s: Six-hairpin glycosidase (InterPro:IPR012341), Glycoside hydrolase, family 9, active site…
A_DN40751_c8_g2_i4	3.75562	0.000257888	0.785557	0.433709	7.91694	10.0134	'26.3.4'	'misc.gluco-, galacto- and mannosidases.endoglucanase'		at4g02290	(q6yxt7|gun19_orysa : 590.0) Endoglucanase 19 precursor (EC 3.2.1.4) (Endo-1,4-beta glucanase 19) - Oryza sativa (Rice) & (loc_os08g02220.1 : 590.0) no description available # (at4g02290 : 572.0) glycosyl hydrolase 9B13 (GH9B13); FUNCTIONS IN: hydrolase activity, hydrolyzing O-glycosyl compounds, catalytic activity; INVOLVED IN: carbohydrate metabolic process; LOCATED IN: endomembrane system; EXP…
A_DN40652_c3_g1_i3	-3.71899	1.90242e-07	95.8379	108.861	2.79421	12.4166	'26.3'	'misc.gluco-, galacto- and mannosidases'		at2g44480	(gnl|cdd|35845 : 386.0) no description available & (loc_os04g39900.1 : 367.0) no description available # (at2g44480 : 314.0) beta glucosidase 17 (BGLU17); FUNCTIONS IN: cation binding, hydrolase activity, hydrolyzing O-glycosyl compounds, catalytic activity; INVOLVED IN: carbohydrate metabolic process; EXPRESSED IN: stem, hypocotyl, sepal, male gametophyte, root; EXPRESSED DURING: 4 anthesis; CON…
A_DN40451_c6_g1_i4	-3.48158	1.39609e-06	40.0634	31.6608	0.931405	5.20696	'26.3'	'misc.gluco-, galacto- and mannosidases'		at5g42260	(gnl|cdd|35845 : 409.0) no description available & (loc_os04g39840.1 : 354.0) no description available # (at5g42260 : 327.0) beta glucosidase 12 (BGLU12); FUNCTIONS IN: cation binding, hydrolase activity, hydrolyzing O-glycosyl compounds, catalytic activity; INVOLVED IN: carbohydrate metabolic process; LOCATED IN: endomembrane system; EXPRESSED IN: male gametophyte, pollen tube; EXPRESSED DURING:…
A_DN40652_c3_g1_i4	-6.69078	0.000649684	4.32056	6.50564	0	0	'26.3'	'misc.gluco-, galacto- and mannosidases'		at2g44450	(gnl|cdd|35845 : 259.0) no description available & (loc_os04g39900.1 : 251.0) no description available # (at2g44450 : 221.0) beta glucosidase 15 (BGLU15); FUNCTIONS IN: cation binding, hydrolase activity, hydrolyzing O-glycosyl compounds, catalytic activity; INVOLVED IN: carbohydrate metabolic process; LOCATED IN: cell wall, plant-type cell wall; EXPRESSED IN: 23 plant structures; EXPRESSED DURIN…
A_DN40451_c6_g2_i10	-3.717	0.000478232	15.3184	8.24048	0	1.60214	'26.3'	'misc.gluco-, galacto- and mannosidases'		at2g44450	(loc_os04g39900.1 : 192.0) no description available & (gnl|cdd|35845 : 179.0) no description available # (at2g44450 : 168.0) beta glucosidase 15 (BGLU15); FUNCTIONS IN: cation binding, hydrolase activity, hydrolyzing O-glycosyl compounds, catalytic activity; INVOLVED IN: carbohydrate metabolic process; LOCATED IN: cell wall, plant-type cell wall; EXPRESSED IN: 23 plant structures; EXPRESSED DURIN…
A_DN39231_c2_g10_i1	1.88211	0.00246729	11.3906	15.1798	37.7219	60.0803	'26.9'	'misc.glutathione S transferases'		at3g09270	(p32110|gstx6_soybn : 207.0) Probable glutathione S-transferase (EC 2.5.1.18) (Heat shock protein 26A) (G2-4) - Glycine max (Soybean) & (gnl|cdd|48112 : 149.0) no description available & (gnl|cdd|35627 : 128.0) no description available # (at3g09270 : 120.0) Encodes glutathione transferase belonging to the tau class of GSTs. Naming convention according to Wagner et al. (2002).; glutathione S-trans…
A_DN39138_c1_g2_i2	-1.1001	0.0281674	116.655	103.657	49.8302	52.8707	'26.9'	'misc.glutathione S transferases'		at1g78380	(p49332|gstxc_tobac : 283.0) Probable glutathione S-transferase parC (EC 2.5.1.18) (Auxin-regulated protein parC) - Nicotiana tabacum (Common tobacco) # (at1g78380 : 269.0) Encodes a glutathione transferase that is a member of Tau GST gene family. Expression is induced by drought stress, oxidative stress, and high doses of auxin and cytokinin. naming convention according to Wagner et al. (2002) T…
A_DN40458_c0_g2_i2	-1.49028	0.0109617	31.0295	38.1664	12.1083	12.4166	'26.9'	'misc.glutathione S transferases'		at1g17180	(q03666|gstx4_tobac : 281.0) Probable glutathione S-transferase (EC 2.5.1.18) (Auxin-induced protein PCNT107) - Nicotiana tabacum (Common tobacco) # (at1g17180 : 270.0) Encodes glutathione transferase belonging to the tau class of GSTs. Naming convention according to Wagner et al. (2002).; glutathione S-transferase TAU 25 (GSTU25); CONTAINS InterPro DOMAIN/s: Thioredoxin fold (InterPro:IPR012335)…
A_DN39747_c0_g11_i1	1.44592	0.00376588	187.748	146.16	531.832	378.506	'26.18'	'misc.invertase/pectin methylesterase inhibitor family protein'		at1g47960	'(at1g47960 : 127.0) Plant cell wall (CWI) and vacuolar invertases (VI) play important roles in carbohydrate metabolism, stress responses and sugar signaling. This protein may inhibit their activity.; cell wall / vacuolar inhibitor of fructosidase 1 (C/VIF1); FUNCTIONS IN: enzyme inhibitor activity, pectinesterase inhibitor activity, pectinesterase activity; INVOLVED IN: biological_process unknow…
A_DN38245_c0_g3_i1	1.43946	0.00506771	39.2778	27.3237	89.4149	91.7226	'26.18'	'misc.invertase/pectin methylesterase inhibitor family protein'		at3g17130	'(at3g17130 : 117.0) Plant invertase/pectin methylesterase inhibitor superfamily protein; FUNCTIONS IN: enzyme inhibitor activity, pectinesterase inhibitor activity, pectinesterase activity; LOCATED IN: endomembrane system; EXPRESSED IN: 21 plant structures; EXPRESSED DURING: 13 growth stages; CONTAINS InterPro DOMAIN/s: Pectinesterase inhibitor (InterPro:IPR006501); BEST Arabidopsis thaliana pro…
A_DN39679_c1_g6_i11	-4.22762	0.01212	3.53501	6.50564	0.465702	0	'26.1'	'misc.misc2'		at3g05600	'(at3g05600 : 415.0) alpha/beta-Hydrolases superfamily protein; FUNCTIONS IN: epoxide hydrolase activity, catalytic activity; EXPRESSED IN: 17 plant structures; EXPRESSED DURING: 13 growth stages; CONTAINS InterPro DOMAIN/s: Epoxide hydrolase-like (InterPro:IPR000639), Alpha/beta hydrolase fold-1 (InterPro:IPR000073); BEST Arabidopsis thaliana protein match is: alpha/beta-Hydrolases superfamily p…
A_DN39679_c1_g3_i7	1.29312	0.0281674	35.3501	26.89	86.1549	66.8894	'26.1'	'misc.misc2'		at3g05600	'(at3g05600 : 429.0) alpha/beta-Hydrolases superfamily protein; FUNCTIONS IN: epoxide hydrolase activity, catalytic activity; EXPRESSED IN: 17 plant structures; EXPRESSED DURING: 13 growth stages; CONTAINS InterPro DOMAIN/s: Epoxide hydrolase-like (InterPro:IPR000639), Alpha/beta hydrolase fold-1 (InterPro:IPR000073); BEST Arabidopsis thaliana protein match is: alpha/beta-Hydrolases superfamily p…
A_DN39751_c3_g3_i2	-1.75446	2.94891e-05	495.294	522.62	124.343	177.037	'26.1'	'misc.misc2'		at4g25720	'(at4g25720 : 320.0) This locus encodes a protein with similarity to gamma-glutamylcyclotransferase that may be involved in catalyzing the formation of pyroglutate residue on proteins that have been post-translationally processed to reveal a glutamine at their N-terminus. Enzymatic assays to test the function of this protein were performed using a truncated form of the protein lacking a signal pe…
A_DN38814_c8_g3_i1	2.01226	0.000940406	105.265	105.825	579.8	272.364	'26.16'	'misc.myrosinases-lectin-jacalin'		at1g78850	'(at1g78850 : 410.0) curculin-like (mannose-binding) lectin family protein, low similarity to ser/thr protein kinase from Zea mays (GI:2598067); contains Pfam lectin (probable mannose binding) domain PF01453 but not the protein kinase domain of the Z. mays protein; D-mannose binding lectin protein with Apple-like carbohydrate-binding domain; FUNCTIONS IN: sugar binding; LOCATED IN: apoplast, cell…
A_DN40449_c2_g1_i5	-1.40138	0.0182919	42.8128	34.6968	14.9025	14.4193	'26.16'	'misc.myrosinases-lectin-jacalin'		at3g61060	'(at3g61060 : 368.0) phloem protein 2-A13 (PP2-A13); CONTAINS InterPro DOMAIN/s: F-box domain, cyclin-like (InterPro:IPR001810), F-box domain, Skp2-like (InterPro:IPR022364); BEST Arabidopsis thaliana protein match is: phloem protein 2-A12 (TAIR:AT1G12710.1); Has 35333 Blast hits to 34131 proteins in 2444 species: Archae - 798; Bacteria - 22429; Metazoa - 974; Fungi - 991; Plants - 531; Viruses -…
A_DN39022_c1_g1_i1	-1.35423	0.0136035	52.2395	62.0205	24.6822	20.0268	'26.8'	'misc.nitrilases, *nitrile lyases, berberine bridge enzymes, reticuline oxidases, troponine reductases'		at3g27540	'(at3g27540 : 660.0) beta-1,4-N-acetylglucosaminyltransferase family protein; FUNCTIONS IN: transferase activity, transferring glycosyl groups, acetylglucosaminyltransferase activity; INVOLVED IN: protein amino acid N-linked glycosylation; LOCATED IN: membrane; EXPRESSED IN: 24 plant structures; EXPRESSED DURING: 15 growth stages; CONTAINS InterPro DOMAIN/s: Glycosyl transferase, family 17 (Inter…
A_DN39598_c0_g1_i1	3.21902	5.63449e-08	2.74945	2.16855	22.8194	24.0321	'26.8'	'misc.nitrilases, *nitrile lyases, berberine bridge enzymes, reticuline oxidases, troponine reductases'		at4g20860	'(at4g20860 : 541.0) FAD-binding Berberine family protein; FUNCTIONS IN: electron carrier activity, oxidoreductase activity, FAD binding, catalytic activity; INVOLVED IN: response to cyclopentenone; LOCATED IN: endomembrane system; EXPRESSED IN: 10 plant structures; EXPRESSED DURING: LP.06 six leaves visible, LP.04 four leaves visible, 4 anthesis, LP.10 ten leaves visible, LP.08 eight leaves visi…
A_DN39960_c1_g1_i2	-3.14428	1.53283e-05	17.2822	29.0585	1.86281	3.20428	'26.7'	'misc.oxidases - copper, flavone etc'		at1g31690	'(at1g31690 : 762.0) Copper amine oxidase family protein; FUNCTIONS IN: quinone binding, primary amine oxidase activity, copper ion binding; INVOLVED IN: oxidation reduction, amine metabolic process; LOCATED IN: endomembrane system; EXPRESSED IN: 9 plant structures; EXPRESSED DURING: 7 growth stages; CONTAINS InterPro DOMAIN/s: Copper amine oxidase, N-terminal (InterPro:IPR016182), Copper amine o…
A_DN39960_c1_g1_i4	-4.08425	0.0254314	5.4989	3.46968	0.465702	0	'26.7'	'misc.oxidases - copper, flavone etc'		at1g31710	'(at1g31710 : 240.0) Copper amine oxidase family protein; FUNCTIONS IN: primary amine oxidase activity, quinone binding, copper ion binding; INVOLVED IN: oxidation reduction, amine metabolic process; LOCATED IN: endomembrane system; EXPRESSED IN: 13 plant structures; EXPRESSED DURING: 8 growth stages; CONTAINS InterPro DOMAIN/s: Copper amine oxidase, N-terminal (InterPro:IPR016182), Copper amine …
A_DN38878_c0_g4_i6	3.11358	9.59047e-06	3.53501	0.867419	20.9566	18.8252	'26.7'	'misc.oxidases - copper, flavone etc'		at5g25620	'(at5g25620 : 607.0) YUCCA6 (YUC6); FUNCTIONS IN: NADP or NADPH binding, oxidoreductase activity, monooxygenase activity, FAD binding, flavin-containing monooxygenase activity; INVOLVED IN: auxin biosynthetic process; EXPRESSED IN: sepal; EXPRESSED DURING: petal differentiation and expansion stage; CONTAINS InterPro DOMAIN/s: Pyridine nucleotide-disulphide oxidoreductase, class-II (InterPro:IPR00…
A_DN34992_c0_g2_i1	-2.83292	0.00178798	10.9978	11.2764	2.32851	0.801071	'26.7'	'misc.oxidases - copper, flavone etc'		at2g25060	(gnl|cdd|66026 : 98.8) no description available # (at2g25060 : 91.3) early nodulin-like protein 14 (ENODL14); FUNCTIONS IN: electron carrier activity, copper ion binding; LOCATED IN: anchored to plasma membrane, plasma membrane, anchored to membrane; EXPRESSED IN: 20 plant structures; EXPRESSED DURING: 13 growth stages; CONTAINS InterPro DOMAIN/s: Plastocyanin-like (InterPro:IPR003245), Cupredoxi…
A_DN36587_c0_g1_i2	-3.53887	0.0097402	5.4989	5.63822	0.465702	0.400535	'26.12'	'misc.peroxidases'		at1g71695	'(at1g71695 : 124.0) Peroxidase superfamily protein; FUNCTIONS IN: peroxidase activity, heme binding; INVOLVED IN: response to oxidative stress, oxidation reduction; LOCATED IN: cell wall, vacuole, membrane, plant-type cell wall; EXPRESSED IN: 23 plant structures; EXPRESSED DURING: 13 growth stages; CONTAINS InterPro DOMAIN/s: Haem peroxidase (InterPro:IPR010255), Plant peroxidase (InterPro:IPR00…
A_DN40709_c4_g1_i2	2.34445	1.11849e-13	244.308	251.985	1307.69	1213.22	'26.12'	'misc.peroxidases'		at5g06720	(gnl|cdd|29388 : 449.0) no description available # (at5g06720 : 397.0) peroxidase 2 (PA2); FUNCTIONS IN: peroxidase activity, heme binding; INVOLVED IN: oxidation reduction, response to oxidative stress; LOCATED IN: endomembrane system; EXPRESSED IN: 21 plant structures; EXPRESSED DURING: 11 growth stages; CONTAINS InterPro DOMAIN/s: Haem peroxidase (InterPro:IPR010255), Plant peroxidase (InterPr…
A_DN41183_c0_g3_i1	1.86167	8.90076e-06	48.7045	45.5395	147.628	195.061	'26.12'	'misc.peroxidases'		at5g05340	(gnl|cdd|29388 : 432.0) no description available & (loc_os03g22020.1 : 344.0) no description available & (p22195|per1_arahy : 326.0) Cationic peroxidase 1 precursor (EC 1.11.1.7) (PNPC1) - Arachis hypogaea (Peanut) # (at5g05340 : 305.0) Peroxidase superfamily protein; FUNCTIONS IN: protein binding, peroxidase activity; INVOLVED IN: response to oxidative stress, oxidation reduction; LOCATED IN: ap…
A_DN41220_c6_g5_i2	1.54462	1.48335e-05	135.116	148.329	416.804	410.148	'26.12'	'misc.peroxidases'		at4g26010	(gnl|cdd|29388 : 383.0) no description available # (at4g26010 : 349.0) Peroxidase superfamily protein; FUNCTIONS IN: peroxidase activity, heme binding; INVOLVED IN: oxidation reduction, response to oxidative stress; LOCATED IN: endomembrane system; EXPRESSED IN: root; CONTAINS InterPro DOMAIN/s: Haem peroxidase (InterPro:IPR010255), Plant peroxidase (InterPro:IPR000823), Peroxidase, active site (…
A_DN39838_c2_g6_i3	-1.5481	0.00060969	397.884	414.193	113.166	164.22	'26.12'	'misc.peroxidases'		at1g71695	(gnl|cdd|29388 : 356.0) no description available # (at1g71695 : 322.0) Peroxidase superfamily protein; FUNCTIONS IN: peroxidase activity, heme binding; INVOLVED IN: response to oxidative stress, oxidation reduction; LOCATED IN: cell wall, vacuole, membrane, plant-type cell wall; EXPRESSED IN: 23 plant structures; EXPRESSED DURING: 13 growth stages; CONTAINS InterPro DOMAIN/s: Haem peroxidase (Int…
A_DN39902_c2_g1_i1	1.61232	0.000883302	40.4562	39.0339	142.971	100.534	'26.12'	'misc.peroxidases'		at5g06720	(gnl|cdd|29388 : 183.0) no description available & (loc_os03g13200.1 : 148.0) no description available # (at5g06720 : 138.0) peroxidase 2 (PA2); FUNCTIONS IN: peroxidase activity, heme binding; INVOLVED IN: oxidation reduction, response to oxidative stress; LOCATED IN: endomembrane system; EXPRESSED IN: 21 plant structures; EXPRESSED DURING: 11 growth stages; CONTAINS InterPro DOMAIN/s: Haem pero…
A_DN39147_c2_g1_i2	1.41665	0.00159815	80.5196	71.5621	228.66	177.838	'26.12'	'misc.peroxidases'		at5g58390	(gnl|cdd|29388 : 270.0) no description available & (p22195|per1_arahy : 266.0) Cationic peroxidase 1 precursor (EC 1.11.1.7) (PNPC1) - Arachis hypogaea (Peanut) & (loc_os12g02060.1 : 235.0) no description available # (at5g58390 : 207.0) Peroxidase superfamily protein; FUNCTIONS IN: peroxidase activity, heme binding; INVOLVED IN: response to oxidative stress, oxidation reduction; LOCATED IN: endom…
A_DN38768_c0_g1_i1	1.53118	0.00969954	206.209	238.54	824.759	461.016	'26.12'	'misc.peroxidases'		at2g38380	(gnl|cdd|29388 : 358.0) no description available # (at2g38380 : 296.0) Peroxidase superfamily protein; FUNCTIONS IN: peroxidase activity, heme binding; INVOLVED IN: response to zinc ion, response to salt stress; LOCATED IN: plant-type cell wall; EXPRESSED IN: stem, root; CONTAINS InterPro DOMAIN/s: Haem peroxidase (InterPro:IPR010255), Plant peroxidase (InterPro:IPR000823), Peroxidases heam-ligan…
A_DN41220_c6_g5_i1	1.53936	0.0264583	7.46279	7.37306	20.0252	23.2311	'26.12'	'misc.peroxidases'		at4g26010	(gnl|cdd|29388 : 210.0) no description available # (at4g26010 : 188.0) Peroxidase superfamily protein; FUNCTIONS IN: peroxidase activity, heme binding; INVOLVED IN: oxidation reduction, response to oxidative stress; LOCATED IN: endomembrane system; EXPRESSED IN: root; CONTAINS InterPro DOMAIN/s: Haem peroxidase (InterPro:IPR010255), Plant peroxidase (InterPro:IPR000823), Peroxidase, active site (…
A_DN39147_c2_g6_i1	4.09466	2.96548e-07	0	2.16855	20.0252	17.223	'26.12'	'misc.peroxidases'		at5g05340	(p22195|per1_arahy : 150.0) Cationic peroxidase 1 precursor (EC 1.11.1.7) (PNPC1) - Arachis hypogaea (Peanut) & (gnl|cdd|29388 : 146.0) no description available & (loc_os06g35520.1 : 130.0) no description available # (at5g05340 : 129.0) Peroxidase superfamily protein; FUNCTIONS IN: protein binding, peroxidase activity; INVOLVED IN: response to oxidative stress, oxidation reduction; LOCATED IN: ap…
A_DN39147_c2_g7_i1	2.6386	1.9943e-05	2.74945	5.63822	27.0107	25.2337	'26.12'	'misc.peroxidases'		at5g05340	(p22195|per1_arahy : 297.0) Cationic peroxidase 1 precursor (EC 1.11.1.7) (PNPC1) - Arachis hypogaea (Peanut) & (gnl|cdd|29388 : 296.0) no description available & (loc_os07g48010.1 : 259.0) no description available # (at5g05340 : 251.0) Peroxidase superfamily protein; FUNCTIONS IN: protein binding, peroxidase activity; INVOLVED IN: response to oxidative stress, oxidation reduction; LOCATED IN: ap…
A_DN39991_c0_g10_i1	-1.30013	0.00028585	1587.61	1526.22	646.861	617.626	'26.19'	'misc.plastocyanin-like'		at5g57920	(q02917|no552_soybn : 218.0) Early nodulin 55-2 precursor (N-55-2) (Nodulin-315) - Glycine max (Soybean) & (gnl|cdd|66026 : 110.0) no description available # (at5g57920 : 102.0) early nodulin-like protein 10 (ENODL10); FUNCTIONS IN: electron carrier activity, copper ion binding; LOCATED IN: endomembrane system; EXPRESSED IN: 14 plant structures; EXPRESSED DURING: 10 growth stages; CONTAINS InterP…
A_DN39369_c1_g2_i1	1.95034	3.35414e-07	104.872	118.836	381.41	483.046	'26.21'	'misc.protease inhibitor/seed storage/lipid transfer protein (LTP) family protein'		at2g45180	'(at2g45180 : 107.0) Bifunctional inhibitor/lipid-transfer protein/seed storage 2S albumin superfamily protein; FUNCTIONS IN: lipid binding; INVOLVED IN: lipid transport; LOCATED IN: chloroplast thylakoid membrane; EXPRESSED IN: 22 plant structures; EXPRESSED DURING: 13 growth stages; CONTAINS InterPro DOMAIN/s: Bifunctional inhibitor/plant lipid transfer protein/seed storage (InterPro:IPR016140)…
A_DN40939_c2_g2_i2	1.79869	9.82367e-08	1335.45	1412.59	4440.94	5119.64	'26.21'	'misc.protease inhibitor/seed storage/lipid transfer protein (LTP) family protein'		at4g12490	(gnl|cdd|72937 : 105.0) no description available # (at4g12490 : 97.4) Bifunctional inhibitor/lipid-transfer protein/seed storage 2S albumin superfamily protein; CONTAINS InterPro DOMAIN/s: Bifunctional inhibitor/plant lipid transfer protein/seed storage (InterPro:IPR016140), Plant lipid transfer protein/seed storage/trypsin-alpha amylase inhibitor (InterPro:IPR003612), Plant lipid transfer protei…
A_DN38032_c0_g1_i1	2.15329	0.000635165	8.24835	11.7102	55.4186	33.645	'26.22'	'misc.short chain dehydrogenase/reductase (SDR)'		at2g47140	'(at2g47140 : 267.0) NAD(P)-binding Rossmann-fold superfamily protein; FUNCTIONS IN: oxidoreductase activity, binding, catalytic activity; INVOLVED IN: oxidation reduction, metabolic process; LOCATED IN: cellular_component unknown; EXPRESSED IN: 6 plant structures; EXPRESSED DURING: 4 anthesis, LP.10 ten leaves visible, petal differentiation and expansion stage, LP.08 eight leaves visible, LP.12 …
A_DN40096_c0_g3_i8	-2.66061	4.49401e-08	45.1695	44.6721	5.58843	8.41124	'26.22'	'misc.short chain dehydrogenase/reductase (SDR)'		at3g26760	'(at3g26760 : 324.0) NAD(P)-binding Rossmann-fold superfamily protein; FUNCTIONS IN: oxidoreductase activity, zinc ion binding; INVOLVED IN: oxidation reduction, metabolic process; EXPRESSED IN: 21 plant structures; EXPRESSED DURING: 13 growth stages; CONTAINS InterPro DOMAIN/s: NAD(P)-binding domain (InterPro:IPR016040), Glucose/ribitol dehydrogenase (InterPro:IPR002347), Short-chain dehydrogena…
A_DN38039_c0_g1_i5	-3.09843	0.0195201	7.07001	4.7708	0.931405	0.400535	'26.22'	'misc.short chain dehydrogenase/reductase (SDR)'		at4g09750	'(at4g09750 : 355.0) NAD(P)-binding Rossmann-fold superfamily protein; FUNCTIONS IN: oxidoreductase activity, binding, catalytic activity; INVOLVED IN: oxidation reduction, metabolic process; LOCATED IN: cellular_component unknown; CONTAINS InterPro DOMAIN/s: NAD(P)-binding domain (InterPro:IPR016040), Glucose/ribitol dehydrogenase (InterPro:IPR002347), Short-chain dehydrogenase/reductase SDR (In…
A_DN39622_c0_g1_i3	-5.99334	0.037678	3.14223	3.46968	0	0	'26.22'	'misc.short chain dehydrogenase/reductase (SDR)'		at4g23430	'(at4g23430 : 223.0) NAD(P)-binding Rossmann-fold superfamily protein; FUNCTIONS IN: oxidoreductase activity, binding, catalytic activity; INVOLVED IN: oxidation reduction, metabolic process; LOCATED IN: chloroplast, chloroplast inner membrane; CONTAINS InterPro DOMAIN/s: NAD(P)-binding domain (InterPro:IPR016040), Glucose/ribitol dehydrogenase (InterPro:IPR002347), Short-chain dehydrogenase/redu…
A_DN39717_c0_g6_i1	-1.08813	0.0316353	290.263	301.862	156.476	122.163	'26.2'	'misc.UDP glucosyl and glucoronyl transferases'		at2g16890	'(at2g16890 : 481.0) UDP-Glycosyltransferase superfamily protein; FUNCTIONS IN: transferase activity, transferring hexosyl groups, UDP-glycosyltransferase activity, transferase activity, transferring glycosyl groups; INVOLVED IN: metabolic process; LOCATED IN: endomembrane system; EXPRESSED IN: 17 plant structures; EXPRESSED DURING: 7 growth stages; CONTAINS InterPro DOMAIN/s: UDP-glucuronosyl/UD…
A_DN39817_c1_g1_i5	-2.59292	2.57613e-05	22.3884	19.5169	2.79421	4.00535	'26.2'	'misc.UDP glucosyl and glucoronyl transferases'		at3g02100	'(at3g02100 : 384.0) UDP-Glycosyltransferase superfamily protein; FUNCTIONS IN: UDP-glycosyltransferase activity, transferase activity, transferring glycosyl groups; INVOLVED IN: metabolic process; LOCATED IN: cellular_component unknown; EXPRESSED IN: root; CONTAINS InterPro DOMAIN/s: UDP-glucuronosyl/UDP-glucosyltransferase (InterPro:IPR002213); BEST Arabidopsis thaliana protein match is: UDP-Gl…
A_DN39285_c1_g1_i2	1.06545	0.014812	180.678	173.917	354.865	387.318	'26.2'	'misc.UDP glucosyl and glucoronyl transferases'		at3g16520	'(at3g16520 : 347.0) UDP-glucosyl transferase 88A1 (UGT88A1); FUNCTIONS IN: in 6 functions; INVOLVED IN: metabolic process; LOCATED IN: cellular_component unknown; EXPRESSED IN: 22 plant structures; EXPRESSED DURING: 13 growth stages; CONTAINS InterPro DOMAIN/s: UDP-glucuronosyl/UDP-glucosyltransferase (InterPro:IPR002213); BEST Arabidopsis thaliana protein match is: UDP-glucosyl transferase 72B3…
A_DN41089_c7_g4_i2	-1.9276	0.000171207	54.2034	46.8406	15.8339	10.8145	'26.2'	'misc.UDP glucosyl and glucoronyl transferases'		at3g02100	(loc_os03g55040.1 : 361.0) no description available # (at3g02100 : 351.0) UDP-Glycosyltransferase superfamily protein; FUNCTIONS IN: UDP-glycosyltransferase activity, transferase activity, transferring glycosyl groups; INVOLVED IN: metabolic process; LOCATED IN: cellular_component unknown; EXPRESSED IN: root; CONTAINS InterPro DOMAIN/s: UDP-glucuronosyl/UDP-glucosyltransferase (InterPro:IPR002213…
A_DN41107_c0_g8_i2	2.43239	0.0419677	1.17834	1.30113	7.45124	6.40857	'9.1.1'	'mitochondrial electron transport / ATP synthesis.NADH-DH.complex I'		at3g27890	(q8h9d2|nqr_soltu : 134.0) NAD(P)H:quinone oxidoreductase (EC 1.6.5.2) (NAD(P)H:QR) - Solanum tuberosum (Potato) # (at3g27890 : 130.0) Encodes NAD(P)H:quinone reductase which is an FMN binding protein that catalyzes the reduction of quinone substrates to hydroquinones.The enzyme activity was confirmed by in vitro assay.; NADPH:quinone oxidoreductase (NQR); FUNCTIONS IN: FMN reductase activity; IN…
A_DN36008_c0_g1_i1	-3.54502	0.0273715	12.5689	3.46968	0.465702	0.801071	'9.2.1.2'	'mitochondrial electron transport / ATP synthesis.NADH-DH.type II.external'		at4g05020	'(at4g05020 : 721.0) NAD(P)H dehydrogenase B2 (NDB2); FUNCTIONS IN: disulfide oxidoreductase activity, oxidoreductase activity, FAD binding, calcium ion binding; INVOLVED IN: oxidation reduction; LOCATED IN: mitochondrion, extrinsic to mitochondrial inner membrane; EXPRESSED IN: 25 plant structures; EXPRESSED DURING: 15 growth stages; CONTAINS InterPro DOMAIN/s: FAD-dependent pyridine nucleotide-…
A_DN40862_c1_g2_i20	-1.94821	0.00233024	26.3162	24.2877	8.38264	4.80643	'12.2.2'	'N-metabolism.ammonia metabolism.glutamine synthetase'		at3g53180	'(at3g53180 : 435.0) glutamate-ammonia ligases;catalytics;glutamate-ammonia ligases; FUNCTIONS IN: glutamate-ammonia ligase activity, catalytic activity; INVOLVED IN: nitrogen compound metabolic process, N-terminal protein myristoylation, nitrogen fixation, metabolic process, glutamine biosynthetic process; EXPRESSED IN: 23 plant structures; EXPRESSED DURING: 13 growth stages; CONTAINS InterPro D…
A_DN40862_c1_g2_i1	-1.8066	0.00834101	36.9212	23.4203	8.38264	8.81178	'12.2.2'	'N-metabolism.ammonia metabolism.glutamine synthetase'		at3g53180	(loc_os10g31820.1 : 340.0) no description available # (at3g53180 : 323.0) glutamate-ammonia ligases;catalytics;glutamate-ammonia ligases; FUNCTIONS IN: glutamate-ammonia ligase activity, catalytic activity; INVOLVED IN: nitrogen compound metabolic process, N-terminal protein myristoylation, nitrogen fixation, metabolic process, glutamine biosynthetic process; EXPRESSED IN: 23 plant structures; EX…
A_DN40035_c0_g3_i1	2.73864	4.34157e-05	7.85557	3.46968	46.5702	30.4407	'35.1.3'	'not assigned.no ontology.armadillo/beta-catenin repeat family protein'		at1g08315	(at1g08315 : 202.0) ARM repeat superfamily protein; FUNCTIONS IN: binding; INVOLVED IN: biological_process unknown; LOCATED IN: cellular_component unknown; EXPRESSED IN: 22 plant structures; EXPRESSED DURING: 13 growth stages; CONTAINS InterPro DOMAIN/s: Armadillo-like helical (InterPro:IPR011989), Armadillo (InterPro:IPR000225), Armadillo-type fold (InterPro:IPR016024); BEST Arabidopsis thaliana…
A_DN36961_c0_g1_i2	5.30763	2.03642e-05	0.392778	0	6.98554	13.2177	'35.1.3'	'not assigned.no ontology.armadillo/beta-catenin repeat family protein'		at3g09350	'(at3g09350 : 115.0) Encodes one of the Arabidopsis orthologs of the human Hsp70-binding protein 1 (HspBP-1) and yeast Fes1p: Fes1A (AT3G09350), Fes1B (AT3G53800), Fes1C (AT5G02150). Fes1A is cytosolic and associates with cytosolic Hsp70. Mutants showed increased heat-sensitive phenotype suggestion the involvement of Fes1A in acquired thermotolerance. Does not have nucleotide exchange factor acti…
A_DN36358_c0_g1_i2	-4.14605	0.019842	5.89168	3.46968	0.465702	0	'35.1.26'	'not assigned.no ontology.DC1 domain containing protein'		at2g16050	'(at2g16050 : 134.0) Cysteine/Histidine-rich C1 domain family protein; CONTAINS InterPro DOMAIN/s: DC1 (InterPro:IPR004146); BEST Arabidopsis thaliana protein match is: Cysteine/Histidine-rich C1 domain family protein (TAIR:AT1G20990.1); Has 30201 Blast hits to 17322 proteins in 780 species: Archae - 12; Bacteria - 1396; Metazoa - 17338; Fungi - 3422; Plants - 5037; Viruses - 0; Other Eukaryotes …
A_DN40732_c2_g2_i1	-1.31047	0.0107939	74.6279	81.5374	35.3934	27.6369	'35.1.21'	'not assigned.no ontology.epsin N-terminal homology (ENTH) domain-containing protein'		at1g33340	'(at1g33340 : 355.0) ENTH/ANTH/VHS superfamily protein; FUNCTIONS IN: phospholipid binding, clathrin binding, binding, phosphatidylinositol binding; INVOLVED IN: clathrin coat assembly; LOCATED IN: clathrin coat; EXPRESSED IN: 11 plant structures; EXPRESSED DURING: 9 growth stages; CONTAINS InterPro DOMAIN/s: Epsin-like, N-terminal (InterPro:IPR013809), ANTH (InterPro:IPR011417), ENTH/VHS (InterP…
A_DN40406_c2_g7_i2	-2.81001	0.0250437	7.46279	5.20451	0.931405	0.801071	'35.1.20'	'not assigned.no ontology.formin homology 2 domain-containing protein'		at2g25050	'(at2g25050 : 588.0) Actin-binding FH2 (Formin Homology) protein; FUNCTIONS IN: actin binding; INVOLVED IN: cellular component organization, actin cytoskeleton organization; CONTAINS InterPro DOMAIN/s: Actin-binding FH2/DRF autoregulatory (InterPro:IPR003104), C2 calcium/lipid-binding domain, CaLB (InterPro:IPR008973), Actin-binding FH2 (InterPro:IPR015425), Tensin phosphatase, C2 domain (InterPr…
A_DN40429_c2_g1_i4	3.12079	0.0402493	1.17834	0	4.19132	7.20964	'35.1.40'	'not assigned.no ontology.glycine rich proteins'		at1g27090	(at1g27090 : 286.0) glycine-rich protein; BEST Arabidopsis thaliana protein match is: unknown protein (TAIR:AT3G24690.1); Has 13206 Blast hits to 7104 proteins in 677 species: Archae - 0; Bacteria - 2039; Metazoa - 5686; Fungi - 1146; Plants - 2571; Viruses - 80; Other Eukaryotes - 1684 (source: NCBI BLink). & (loc_os03g48260.1 : 174.0) no description available & (reliability: 572.0) & (original …
A_DN39658_c1_g5_i6	4.20747	0.0146071	0.392778	0	4.19132	5.20696	'35.1.40'	'not assigned.no ontology.glycine rich proteins'		at5g11700	'(at5g11700 : 619.0) BEST Arabidopsis thaliana protein match is: glycine-rich protein (TAIR:AT4G32920.3); Has 8203 Blast hits to 3102 proteins in 389 species: Archae - 3; Bacteria - 5624; Metazoa - 852; Fungi - 139; Plants - 704; Viruses - 77; Other Eukaryotes - 804 (source: NCBI BLink). & (loc_os01g09246.1 : 581.0) no description available & (reliability: 1238.0) & (original description: TRINITY…
A_DN37241_c0_g3_i1	-2.40437	1.1547e-05	27.8873	34.263	6.05413	5.6075	'35.1.41'	'not assigned.no ontology.hydroxyproline rich proteins'		at5g52430	(loc_os02g57610.1 : 175.0) no description available # (at5g52430 : 147.0) hydroxyproline-rich glycoprotein family protein; BEST Arabidopsis thaliana protein match is: hydroxyproline-rich glycoprotein family protein (TAIR:AT4G25620.1); Has 1807 Blast hits to 1807 proteins in 277 species: Archae - 0; Bacteria - 0; Metazoa - 736; Fungi - 347; Plants - 385; Viruses - 0; Other Eukaryotes - 339 (source…
A_DN39568_c1_g8_i1	-2.36571	0.0269346	9.0339	6.93935	1.86281	1.20161	'35.1.5'	'not assigned.no ontology.pentatricopeptide (PPR) repeat-containing protein'		at2g15690	'(at2g15690 : 410.0) Tetratricopeptide repeat (TPR)-like superfamily protein; CONTAINS InterPro DOMAIN/s: Pentatricopeptide repeat (InterPro:IPR002885); BEST Arabidopsis thaliana protein match is: Pentatricopeptide repeat (PPR) superfamily protein (TAIR:AT4G32450.1); Has 33034 Blast hits to 15947 proteins in 677 species: Archae - 2; Bacteria - 822; Metazoa - 2903; Fungi - 1398; Plants - 25666; Vi…
A_DN37672_c0_g1_i2	4.12611	0.0287431	0	0.433709	3.25992	5.6075	'35.1.5'	'not assigned.no ontology.pentatricopeptide (PPR) repeat-containing protein'		at3g14580	'(at3g14580 : 88.6) Pentatricopeptide repeat (PPR) superfamily protein; CONTAINS InterPro DOMAIN/s: Pentatricopeptide repeat (InterPro:IPR002885); BEST Arabidopsis thaliana protein match is: Pentatricopeptide repeat (PPR) superfamily protein (TAIR:AT5G46100.1); Has 35779 Blast hits to 10850 proteins in 252 species: Archae - 2; Bacteria - 9; Metazoa - 300; Fungi - 243; Plants - 34331; Viruses - 0;…
A_DN39997_c2_g5_i1	-1.83189	1.07227e-06	126.867	129.245	35.3934	36.4487	'35.1.5'	'not assigned.no ontology.pentatricopeptide (PPR) repeat-containing protein'		at4g01570	'(at4g01570 : 917.0) Tetratricopeptide repeat (TPR)-like superfamily protein; CONTAINS InterPro DOMAIN/s: Pentatricopeptide repeat (InterPro:IPR002885); BEST Arabidopsis thaliana protein match is: Tetratricopeptide repeat (TPR)-like superfamily protein (TAIR:AT3G06920.1); Has 59349 Blast hits to 13105 proteins in 268 species: Archae - 8; Bacteria - 24; Metazoa - 241; Fungi - 448; Plants - 57026; …
A_DN757_c0_g1_i1	2.08386	0.0341117	7.07001	3.90339	14.9025	32.0428	'35.1.42'	'not assigned.no ontology.proline rich family'		at2g16630	'(at2g16630 : 149.0) Pollen Ole e 1 allergen and extensin family protein; LOCATED IN: endomembrane system; EXPRESSED IN: 21 plant structures; EXPRESSED DURING: 13 growth stages; CONTAINS InterPro DOMAIN/s: Pollen Ole e 1 allergen/extensin (InterPro:IPR006041); Has 30201 Blast hits to 17322 proteins in 780 species: Archae - 12; Bacteria - 1396; Metazoa - 17338; Fungi - 3422; Plants - 5037; Viruses…
A_DN39062_c3_g9_i1	-2.01121	0.0334564	9.0339	12.1439	2.32851	2.80375	'35.1'	'not assigned.no ontology'		at1g59650	'(at1g59650 : 489.0) Encodes CW14.; CW14; FUNCTIONS IN: molecular_function unknown; INVOLVED IN: N-terminal protein myristoylation; LOCATED IN: plasma membrane; EXPRESSED IN: 23 plant structures; EXPRESSED DURING: 14 growth stages; CONTAINS InterPro DOMAIN/s: Protein of unknown function DUF1336 (InterPro:IPR009769); BEST Arabidopsis thaliana protein match is: Protein of unknown function (DUF1336)…
A_DN40891_c1_g2_i1	-1.94915	0.0136328	12.1761	16.481	3.72562	3.60482	'35.1'	'not assigned.no ontology'		at1g69840	'(at1g69840 : 196.0) SPFH/Band 7/PHB domain-containing membrane-associated protein family; INVOLVED IN: biological_process unknown; EXPRESSED IN: 24 plant structures; EXPRESSED DURING: 15 growth stages; CONTAINS InterPro DOMAIN/s: Band 7 protein (InterPro:IPR001107); BEST Arabidopsis thaliana protein match is: SPFH/Band 7/PHB domain-containing membrane-associated protein family (TAIR:AT5G62740.1)…
A_DN38964_c4_g4_i7	-1.22063	0.0409277	86.0185	74.1643	28.8735	39.653	'35.1'	'not assigned.no ontology'		at1g69840	'(at1g69840 : 445.0) SPFH/Band 7/PHB domain-containing membrane-associated protein family; INVOLVED IN: biological_process unknown; EXPRESSED IN: 24 plant structures; EXPRESSED DURING: 15 growth stages; CONTAINS InterPro DOMAIN/s: Band 7 protein (InterPro:IPR001107); BEST Arabidopsis thaliana protein match is: SPFH/Band 7/PHB domain-containing membrane-associated protein family (TAIR:AT5G62740.1)…
A_DN37725_c0_g1_i3	-1.87429	0.000696445	51.454	42.5035	9.77975	15.6209	'35.1'	'not assigned.no ontology'		at1g79790	'(at1g79790 : 308.0) Haloacid dehalogenase-like hydrolase (HAD) superfamily protein; FUNCTIONS IN: hydrolase activity; LOCATED IN: chloroplast; EXPRESSED IN: 23 plant structures; EXPRESSED DURING: 13 growth stages; CONTAINS InterPro DOMAIN/s: HAD-superfamily hydrolase, subfamily IA, variant 3 (InterPro:IPR006402); Has 35333 Blast hits to 34131 proteins in 2444 species: Archae - 798; Bacteria - 22…
A_DN39183_c1_g2_i2	-1.04736	0.0348082	303.618	259.358	143.902	128.572	'35.1'	'not assigned.no ontology'		at2g04690	'(at2g04690 : 249.0) Pyridoxamine 5'-phosphate oxidase family protein; FUNCTIONS IN: FMN binding; INVOLVED IN: biological_process unknown; EXPRESSED IN: 22 plant structures; EXPRESSED DURING: 13 growth stages; CONTAINS InterPro DOMAIN/s: Cellular repressor of E1A-stimulated genes (CREG) (InterPro:IPR014631), FMN-binding split barrel (InterPro:IPR012349), FMN-binding split barrel, related (InterPr…
A_DN38618_c0_g12_i1	1.84368	0.000268529	13.3545	14.3124	56.8157	42.8573	'35.1'	'not assigned.no ontology'		at2g19330	'(at2g19330 : 367.0) Encodes PIRL6, a member of the Plant Intracellular Ras-group-related LRRs (Leucine rich repeat proteins). PIRLs are a distinct, plant-specific class of intracellular LRRs that likely mediate protein interactions, possibly in the context of signal transduction.; plant intracellular ras group-related LRR 6 (PIRL6); INVOLVED IN: biological_process unknown; LOCATED IN: chloroplas…
A_DN39523_c0_g2_i1	-1.89177	0.0297581	10.9978	11.7102	3.25992	2.80375	'35.1'	'not assigned.no ontology'		at2g23360	'(at2g23360 : 100.0) Plant protein of unknown function (DUF869); CONTAINS InterPro DOMAIN/s: Protein of unknown function DUF869, plant (InterPro:IPR008587); BEST Arabidopsis thaliana protein match is: Plant protein of unknown function (DUF869) (TAIR:AT1G19835.2); Has 38218 Blast hits to 24021 proteins in 1620 species: Archae - 547; Bacteria - 4231; Metazoa - 19834; Fungi - 3463; Plants - 2306; Vi…
A_DN32781_c0_g1_i2	1.5515	0.000206335	45.9551	40.7687	136.917	117.757	'35.1'	'not assigned.no ontology'		at2g36290	'(at2g36290 : 423.0) alpha/beta-Hydrolases superfamily protein; FUNCTIONS IN: hydrolase activity; INVOLVED IN: biological_process unknown; LOCATED IN: endoplasmic reticulum; EXPRESSED IN: 24 plant structures; EXPRESSED DURING: 13 growth stages; CONTAINS InterPro DOMAIN/s: Alpha/beta hydrolase fold-1 (InterPro:IPR000073); BEST Arabidopsis thaliana protein match is: alpha/beta-Hydrolases superfamil…
A_DN40883_c2_g1_i1	-1.16869	0.0281674	60.8806	62.4542	28.4078	26.4353	'35.1'	'not assigned.no ontology'		at2g36540	'(at2g36540 : 195.0) Haloacid dehalogenase-like hydrolase (HAD) superfamily protein; CONTAINS InterPro DOMAIN/s: NLI interacting factor (InterPro:IPR004274); BEST Arabidopsis thaliana protein match is: unknown protein (TAIR:AT2G36550.1); Has 198 Blast hits to 198 proteins in 57 species: Archae - 0; Bacteria - 12; Metazoa - 2; Fungi - 47; Plants - 115; Viruses - 4; Other Eukaryotes - 18 (source: N…
A_DN39637_c0_g3_i8	2.32043	0.0293279	0.785557	3.46968	11.6426	9.61285	'35.1'	'not assigned.no ontology'		at3g06880	'(at3g06880 : 930.0) Transducin/WD40 repeat-like superfamily protein; FUNCTIONS IN: binding, nucleotide binding; LOCATED IN: cellular_component unknown; CONTAINS InterPro DOMAIN/s: WD40 repeat 2 (InterPro:IPR019782), WD40 repeat, conserved site (InterPro:IPR019775), WD40 repeat (InterPro:IPR001680), WD40 repeat-like-containing domain (InterPro:IPR011046), WD40-repeat-containing domain (InterPro:I…
A_DN26197_c0_g1_i1	-1.54451	0.0242889	32.6006	23.854	8.84835	10.4139	'35.1'	'not assigned.no ontology'		at3g07570	'(at3g07570 : 89.7) Cytochrome b561/ferric reductase transmembrane with DOMON related domain; FUNCTIONS IN: dopamine beta-monooxygenase activity; INVOLVED IN: histidine catabolic process; LOCATED IN: membrane; CONTAINS InterPro DOMAIN/s: Cytochrome b561, eukaryote (InterPro:IPR004877), DOMON related (InterPro:IPR005018), Cytochrome b561/ferric reductase transmembrane (InterPro:IPR006593), DOMON (…
A_DN39058_c1_g8_i3	-1.23455	0.014812	314.223	265.864	105.714	140.588	'35.1'	'not assigned.no ontology'		at3g07720	'(at3g07720 : 435.0) Galactose oxidase/kelch repeat superfamily protein; CONTAINS InterPro DOMAIN/s: Galactose oxidase/kelch, beta-propeller (InterPro:IPR011043), Kelch repeat type 1 (InterPro:IPR006652), Kelch-type beta propeller (InterPro:IPR015915); BEST Arabidopsis thaliana protein match is: nitrile specifier protein 5 (TAIR:AT5G48180.1); Has 10920 Blast hits to 5857 proteins in 349 species: …
A_DN39100_c3_g1_i3	3.11422	4.55713e-06	1.57111	2.60226	18.1624	18.4246	'35.1'	'not assigned.no ontology'		at3g12050	'(at3g12050 : 342.0) Aha1 domain-containing protein; FUNCTIONS IN: ATPase activator activity, chaperone binding; INVOLVED IN: response to stress; LOCATED IN: cytoplasm; EXPRESSED IN: 24 plant structures; EXPRESSED DURING: 16 growth stages; CONTAINS InterPro DOMAIN/s: Activator of Hsp90 ATPase, N-terminal (InterPro:IPR015310), Activator of Hsp90 ATPase homologue 1-like (InterPro:IPR013538); Has 50…
A_DN39100_c3_g1_i4	1.45364	0.0217401	111.156	120.571	226.797	407.745	'35.1'	'not assigned.no ontology'		at3g12050	'(at3g12050 : 478.0) Aha1 domain-containing protein; FUNCTIONS IN: ATPase activator activity, chaperone binding; INVOLVED IN: response to stress; LOCATED IN: cytoplasm; EXPRESSED IN: 24 plant structures; EXPRESSED DURING: 16 growth stages; CONTAINS InterPro DOMAIN/s: Activator of Hsp90 ATPase, N-terminal (InterPro:IPR015310), Activator of Hsp90 ATPase homologue 1-like (InterPro:IPR013538); Has 50…
A_DN36556_c0_g2_i3	1.99716	0.000355912	57.7384	56.3822	297.584	158.612	'35.1'	'not assigned.no ontology'		at3g14260	'(at3g14260 : 149.0) Protein of unknown function (DUF567); CONTAINS InterPro DOMAIN/s: Protein of unknown function DUF567 (InterPro:IPR007612); BEST Arabidopsis thaliana protein match is: Protein of unknown function (DUF567) (TAIR:AT1G53890.1); Has 295 Blast hits to 292 proteins in 13 species: Archae - 0; Bacteria - 0; Metazoa - 0; Fungi - 0; Plants - 295; Viruses - 0; Other Eukaryotes - 0 (sourc…
A_DN40537_c3_g1_i14	-1.06907	0.034346	398.67	398.579	166.256	213.485	'35.1'	'not assigned.no ontology'		at3g20790	'(at3g20790 : 473.0) NAD(P)-binding Rossmann-fold superfamily protein; FUNCTIONS IN: oxidoreductase activity, binding, catalytic activity; INVOLVED IN: oxidation reduction, metabolic process; EXPRESSED IN: 23 plant structures; EXPRESSED DURING: 15 growth stages; CONTAINS InterPro DOMAIN/s: Oxidoreductase, N-terminal (InterPro:IPR000683), Oxidoreductase, C-terminal (InterPro:IPR004104), NAD(P)-bin…
A_DN38775_c4_g2_i2	-1.15268	0.0429037	186.177	165.243	91.7434	66.4889	'35.1'	'not assigned.no ontology'		at5g01580	(at5g01580 : 237.0) thiol reductase in OAS metabolism; OAS HIGH ACCUMULATION 1 (OSH1); FUNCTIONS IN: catalytic activity; INVOLVED IN: biological_process unknown; LOCATED IN: endomembrane system; CONTAINS InterPro DOMAIN/s: Gamma interferon inducible lysosomal thiol reductase GILT (InterPro:IPR004911); BEST Arabidopsis thaliana protein match is: Thioredoxin superfamily protein (TAIR:AT1G07080.1); …
A_DN33458_c0_g1_i2	-2.10289	0.000191174	37.7067	41.2024	11.6426	6.8091	'35.1'	'not assigned.no ontology'		at5g02890	'(at5g02890 : 184.0) HXXXD-type acyl-transferase family protein; FUNCTIONS IN: transferase activity, transferring acyl groups other than amino-acyl groups, transferase activity; INVOLVED IN: biological_process unknown; LOCATED IN: cellular_component unknown; EXPRESSED IN: 21 plant structures; EXPRESSED DURING: 12 growth stages; CONTAINS InterPro DOMAIN/s: Transferase (InterPro:IPR003480); BEST Ar…
A_DN39098_c2_g5_i3	-3.41535	0.0260807	5.89168	4.33709	0.931405	0	'35.1'	'not assigned.no ontology'		at5g03430	'(at5g03430 : 619.0) phosphoadenosine phosphosulfate (PAPS) reductase family protein; FUNCTIONS IN: transferase activity; INVOLVED IN: Mo-molybdopterin cofactor biosynthetic process, metabolic process; LOCATED IN: cellular_component unknown; EXPRESSED IN: 22 plant structures; EXPRESSED DURING: 13 growth stages; CONTAINS InterPro DOMAIN/s: Rossmann-like alpha/beta/alpha sandwich fold (InterPro:IPR…
A_DN38527_c0_g2_i1	-1.69265	0.00089388	47.5262	55.0811	18.1624	13.6182	'35.1'	'not assigned.no ontology'		at5g41040	'(at5g41040 : 680.0) Encodes a feruloyl-CoA transferase required for suberin synthesis. Has feruloyl-CoA-dependent feruloyl transferase activity towards substrates with a primary alcohol.; HXXXD-type acyl-transferase family protein; CONTAINS InterPro DOMAIN/s: Transferase (InterPro:IPR003480); BEST Arabidopsis thaliana protein match is: HXXXD-type acyl-transferase family protein (TAIR:AT5G63560.1…
A_DN35089_c0_g1_i1	-1.54967	0.000127416	107.621	115.8	38.1876	38.0509	'35.1'	'not assigned.no ontology'		at5g44550	'(at5g44550 : 137.0) Uncharacterised protein family (UPF0497); FUNCTIONS IN: molecular_function unknown; INVOLVED IN: biological_process unknown; LOCATED IN: endomembrane system; EXPRESSED IN: hypocotyl, root; CONTAINS InterPro DOMAIN/s: Uncharacterised protein family UPF0497, trans-membrane plant (InterPro:IPR006702), Uncharacterised protein family UPF0497, trans-membrane plant subgroup (InterPr…
A_DN36003_c0_g2_i1	-1.87862	0.0400948	12.9617	17.7821	5.58843	2.80375	'35.1'	'not assigned.no ontology'		at1g53130	(gnl|cdd|68459 : 93.1) no description available # (at1g53130 : 85.9) Encodes GRIM REAPER (GRI), involved in the regulation of cell death induced by extracellular ROS (reactive oxygen species). Secreted into the extracellular space.; GRIM REAPER (GRI); CONTAINS InterPro DOMAIN/s: Stigma-specific protein Stig1 (InterPro:IPR006969); BEST Arabidopsis thaliana protein match is: Stigma-specific Stig1 f…
A_DN40044_c8_g5_i2	-1.81344	0.0276154	91.9101	81.9711	13.5054	35.6477	'35.1'	'not assigned.no ontology'		at3g02700	(loc_os05g24560.1 : 183.0) no description available # (at3g02700 : 162.0) NC domain-containing protein-related; CONTAINS InterPro DOMAIN/s: NC (InterPro:IPR007053); BEST Arabidopsis thaliana protein match is: NC domain-containing protein-related (TAIR:AT5G16360.1); Has 186 Blast hits to 185 proteins in 40 species: Archae - 0; Bacteria - 31; Metazoa - 10; Fungi - 0; Plants - 139; Viruses - 0; Othe…
A_DN38716_c5_g9_i1	-2.16793	1.3021e-05	195.996	202.542	56.8157	32.0428	'35.1'	'not assigned.no ontology'		at4g15610	(loc_os07g26110.1 : 106.0) no description available # (at4g15610 : 97.1) Uncharacterised protein family (UPF0497); CONTAINS InterPro DOMAIN/s: Uncharacterised protein family UPF0497, trans-membrane plant (InterPro:IPR006702), Uncharacterised protein family UPF0497, trans-membrane plant subgroup (InterPro:IPR006459); BEST Arabidopsis thaliana protein match is: Uncharacterised protein family (UPF04…
A_DN36109_c0_g1_i4	-1.502	0.000187757	241.951	246.347	76.8409	95.3274	'35.2'	'not assigned.unknown'		at1g13360	'(at1g13360 : 108.0) unknown protein; FUNCTIONS IN: molecular_function unknown; INVOLVED IN: biological_process unknown; LOCATED IN: cellular_component unknown; BEST Arabidopsis thaliana protein match is: unknown protein (TAIR:AT3G25870.1). & (reliability: 216.0) & (original description: TRINITY_DN36109_c0_g1_i4|g.68523 ORF TRINITY_DN36109_c0_g1_i4|g.68523 TRINITY_DN36109_c0_g1_i4|m.68523 type:co…
A_DN40424_c2_g11_i1	2.69096	0.0486504	0.785557	0.867419	6.05413	5.20696	'35.2'	'not assigned.unknown'		at1g21280	'(at1g21280 : 132.0) CONTAINS InterPro DOMAIN/s: Retrotransposon gag protein (InterPro:IPR005162); Has 707 Blast hits to 705 proteins in 25 species: Archae - 0; Bacteria - 0; Metazoa - 4; Fungi - 0; Plants - 703; Viruses - 0; Other Eukaryotes - 0 (source: NCBI BLink). & (loc_os02g06230.1 : 89.7) no description available & (reliability: 264.0) & (original description: TRINITY_DN40424_c2_g11_i1|g.1…
A_DN39365_c4_g4_i1	-1.96519	0.000140248	69.5218	68.5261	13.0397	22.0294	'35.2'	'not assigned.unknown'		at1g23850	'(at1g23850 : 114.0) unknown protein; BEST Arabidopsis thaliana protein match is: unknown protein (TAIR:AT1G23840.1); Has 47 Blast hits to 40 proteins in 5 species: Archae - 0; Bacteria - 0; Metazoa - 0; Fungi - 0; Plants - 47; Viruses - 0; Other Eukaryotes - 0 (source: NCBI BLink). & (reliability: 228.0) & (original description: TRINITY_DN39365_c4_g4_i1|g.50725 ORF TRINITY_DN39365_c4_g4_i1|g.507…
A_DN10679_c0_g1_i1	-1.52161	0.0153592	26.3162	26.89	8.38264	10.0134	'35.2'	'not assigned.unknown'		at1g26920	'(at1g26920 : 83.2) unknown protein; BEST Arabidopsis thaliana protein match is: unknown protein (TAIR:AT1G69760.1); Has 47 Blast hits to 47 proteins in 13 species: Archae - 0; Bacteria - 0; Metazoa - 0; Fungi - 7; Plants - 34; Viruses - 0; Other Eukaryotes - 6 (source: NCBI BLink). & (reliability: 166.4) & (original description: TRINITY_DN10679_c0_g1_i1|g.38081 ORF TRINITY_DN10679_c0_g1_i1|g.380…
A_DN39826_c7_g1_i5	1.39526	0.00149577	43.2056	53.78	128.068	126.97	'35.2'	'not assigned.unknown'		at1g29050	'(at1g29050 : 516.0) Encodes a member of the TBL (TRICHOME BIREFRINGENCE-LIKE) gene family containing a plant-specific DUF231 (domain of unknown function) domain. TBL gene family has 46 members, two of which (TBR/AT5G06700 and TBL3/AT5G01360) have been shown to be involved in the synthesis and deposition of secondary wall cellulose, presumably by influencing the esterification state of pectic pol…
A_DN34187_c0_g1_i1	-2.56646	0.000492686	20.0317	13.445	2.32851	3.20428	'35.2'	'not assigned.unknown'		at1g47980	'(at1g47980 : 353.0) unknown protein; FUNCTIONS IN: molecular_function unknown; INVOLVED IN: biological_process unknown; LOCATED IN: endomembrane system; EXPRESSED IN: 6 plant structures; EXPRESSED DURING: 4 anthesis, F mature embryo stage, petal differentiation and expansion stage, E expanded cotyledon stage; BEST Arabidopsis thaliana protein match is: unknown protein (TAIR:AT3G62730.1); Has 169…
A_DN38456_c3_g2_i1	2.14849	8.37846e-05	43.2056	37.7327	231.454	128.171	'35.2'	'not assigned.unknown'		at1g53035	'(at1g53035 : 178.0) unknown protein; FUNCTIONS IN: molecular_function unknown; INVOLVED IN: biological_process unknown; LOCATED IN: endomembrane system; EXPRESSED IN: 23 plant structures; EXPRESSED DURING: 13 growth stages; BEST Arabidopsis thaliana protein match is: unknown protein (TAIR:AT3G15358.1); Has 49 Blast hits to 49 proteins in 9 species: Archae - 0; Bacteria - 0; Metazoa - 0; Fungi - …
A_DN34161_c0_g1_i2	-1.67327	0.00545758	26.3162	32.9619	8.84835	9.61285	'35.2'	'not assigned.unknown'		at1g56423	'(at1g56423 : 228.0) unknown protein; FUNCTIONS IN: molecular_function unknown; INVOLVED IN: biological_process unknown; LOCATED IN: endomembrane system; Has 30201 Blast hits to 17322 proteins in 780 species: Archae - 12; Bacteria - 1396; Metazoa - 17338; Fungi - 3422; Plants - 5037; Viruses - 0; Other Eukaryotes - 2996 (source: NCBI BLink). & (loc_os03g19400.1 : 193.0) no description available &…
A_DN40980_c3_g7_i1	-1.68649	0.0445492	1017.69	1015.31	171.844	459.414	'35.2'	'not assigned.unknown'		at1g70420	'(at1g70420 : 144.0) Protein of unknown function (DUF1645); CONTAINS InterPro DOMAIN/s: Protein of unknown function DUF1645 (InterPro:IPR012442); BEST Arabidopsis thaliana protein match is: Protein of unknown function (DUF1645) (TAIR:AT1G23710.1); Has 179 Blast hits to 179 proteins in 22 species: Archae - 0; Bacteria - 0; Metazoa - 9; Fungi - 0; Plants - 162; Viruses - 0; Other Eukaryotes - 8 (so…
A_DN36557_c0_g1_i4	-5.20006	1.34422e-14	155.147	156.569	0.931405	7.20964	'35.2'	'not assigned.unknown'		at1g74950	'(at1g74950 : 90.9) TIFY10B; CONTAINS InterPro DOMAIN/s: Tify (InterPro:IPR010399), CCT domain-like (InterPro:IPR018467); BEST Arabidopsis thaliana protein match is: jasmonate-zim-domain protein 1 (TAIR:AT1G19180.1); Has 432 Blast hits to 427 proteins in 29 species: Archae - 0; Bacteria - 0; Metazoa - 0; Fungi - 0; Plants - 432; Viruses - 0; Other Eukaryotes - 0 (source: NCBI BLink). & (loc_os07g…
A_DN39009_c6_g2_i2	-2.40833	1.4359e-06	601.344	624.975	79.6351	151.002	'35.2'	'not assigned.unknown'		at1g74950	'(at1g74950 : 87.4) TIFY10B; CONTAINS InterPro DOMAIN/s: Tify (InterPro:IPR010399), CCT domain-like (InterPro:IPR018467); BEST Arabidopsis thaliana protein match is: jasmonate-zim-domain protein 1 (TAIR:AT1G19180.1); Has 432 Blast hits to 427 proteins in 29 species: Archae - 0; Bacteria - 0; Metazoa - 0; Fungi - 0; Plants - 432; Viruses - 0; Other Eukaryotes - 0 (source: NCBI BLink). & (loc_os03g…
A_DN38697_c2_g5_i4	-4.56644	5.67096e-26	316.187	372.99	11.1769	17.6236	'35.2'	'not assigned.unknown'		at1g76070	'(at1g76070 : 87.4) unknown protein; FUNCTIONS IN: molecular_function unknown; INVOLVED IN: biological_process unknown; LOCATED IN: plasma membrane; EXPRESSED IN: 8 plant structures; EXPRESSED DURING: LP.04 four leaves visible, 4 anthesis, petal differentiation and expansion stage; BEST Arabidopsis thaliana protein match is: unknown protein (TAIR:AT1G20310.1); Has 66 Blast hits to 66 proteins in …
A_DN40030_c3_g2_i5	-2.53451	0.0005544	51.0612	44.2384	3.72562	12.4166	'35.2'	'not assigned.unknown'		at1g76070	'(at1g76070 : 105.0) unknown protein; FUNCTIONS IN: molecular_function unknown; INVOLVED IN: biological_process unknown; LOCATED IN: plasma membrane; EXPRESSED IN: 8 plant structures; EXPRESSED DURING: LP.04 four leaves visible, 4 anthesis, petal differentiation and expansion stage; BEST Arabidopsis thaliana protein match is: unknown protein (TAIR:AT1G20310.1); Has 66 Blast hits to 66 proteins in…
A_DN40759_c2_g8_i1	-2.20677	0.000231369	20.8173	21.2518	4.19132	4.80643	'35.2'	'not assigned.unknown'		at2g12462	'(at2g12462 : 113.0) BEST Arabidopsis thaliana protein match is: Sterile alpha motif (SAM) domain-containing protein (TAIR:AT1G15760.1); Has 35333 Blast hits to 34131 proteins in 2444 species: Archae - 798; Bacteria - 22429; Metazoa - 974; Fungi - 991; Plants - 531; Viruses - 0; Other Eukaryotes - 9610 (source: NCBI BLink). & (loc_os06g43770.1 : 90.1) no description available & (reliability: 226.…
A_DN37059_c0_g2_i1	-4.82971	1.73637e-07	15.3184	12.1439	0.931405	0	'35.2'	'not assigned.unknown'		at2g25770	'(at2g25770 : 121.0) Polyketide cyclase/dehydrase and lipid transport superfamily protein; CONTAINS InterPro DOMAIN/s: Polyketide cyclase/dehydrase (InterPro:IPR019587); BEST Arabidopsis thaliana protein match is: Polyketide cyclase/dehydrase and lipid transport superfamily protein (TAIR:AT4G32870.1); Has 35333 Blast hits to 34131 proteins in 2444 species: Archae - 798; Bacteria - 22429; Metazoa …
A_DN40933_c3_g1_i1	-2.62925	1.22564e-06	29.8512	37.299	5.12273	5.6075	'35.2'	'not assigned.unknown'		at2g30395	'(at2g30395 : 127.0) Member of the plant specific ovate protein family of unknown function.; ovate family protein 17 (OFP17); BEST Arabidopsis thaliana protein match is: unknown protein (TAIR:AT1G06923.1); Has 35333 Blast hits to 34131 proteins in 2444 species: Archae - 798; Bacteria - 22429; Metazoa - 974; Fungi - 991; Plants - 531; Viruses - 0; Other Eukaryotes - 9610 (source: NCBI BLink). & (l…
A_DN36022_c0_g1_i1	1.60559	0.00980857	9.0339	8.67419	29.805	24.4327	'35.2'	'not assigned.unknown'		at2g39370	'(at2g39370 : 167.0) unknown protein; BEST Arabidopsis thaliana protein match is: unknown protein (TAIR:AT2G37380.1); Has 184 Blast hits to 178 proteins in 53 species: Archae - 0; Bacteria - 58; Metazoa - 9; Fungi - 0; Plants - 103; Viruses - 0; Other Eukaryotes - 14 (source: NCBI BLink). & (loc_os01g61980.1 : 143.0) no description available & (reliability: 334.0) & (original description: TRINITY…
A_DN39979_c2_g1_i5	-2.26377	9.52535e-06	276.123	229.432	37.2562	67.6905	'35.2'	'not assigned.unknown'		at2g40000	'(at2g40000 : 353.0) ortholog of sugar beet HS1 PRO-1 2 (HSPRO2); CONTAINS InterPro DOMAIN/s: Hs1pro-1, C-terminal (InterPro:IPR009743), Hs1pro-1, N-terminal (InterPro:IPR009869); BEST Arabidopsis thaliana protein match is: Hs1pro-1 protein (TAIR:AT3G55840.1); Has 71 Blast hits to 71 proteins in 18 species: Archae - 0; Bacteria - 0; Metazoa - 0; Fungi - 0; Plants - 60; Viruses - 0; Other Eukaryot…
A_DN39979_c1_g2_i4	-1.53346	0.000449514	89.9462	97.5846	29.3393	35.2471	'35.2'	'not assigned.unknown'		at2g40000	'(at2g40000 : 480.0) ortholog of sugar beet HS1 PRO-1 2 (HSPRO2); CONTAINS InterPro DOMAIN/s: Hs1pro-1, C-terminal (InterPro:IPR009743), Hs1pro-1, N-terminal (InterPro:IPR009869); BEST Arabidopsis thaliana protein match is: Hs1pro-1 protein (TAIR:AT3G55840.1); Has 71 Blast hits to 71 proteins in 18 species: Archae - 0; Bacteria - 0; Metazoa - 0; Fungi - 0; Plants - 60; Viruses - 0; Other Eukaryot…
A_DN50534_c0_g1_i1	-3.41696	0.00201131	8.24835	6.50564	0.465702	0.801071	'35.2'	'not assigned.unknown'		at2g40095	'(at2g40095 : 81.3) Alpha/beta hydrolase related protein; CONTAINS InterPro DOMAIN/s: MENTAL domain (InterPro:IPR019498); BEST Arabidopsis thaliana protein match is: Alpha/beta hydrolase related protein (TAIR:AT3G55880.2); Has 87 Blast hits to 87 proteins in 13 species: Archae - 0; Bacteria - 0; Metazoa - 0; Fungi - 0; Plants - 87; Viruses - 0; Other Eukaryotes - 0 (source: NCBI BLink). & (reliab…
A_DN39742_c1_g1_i2	-1.22036	0.0486504	153.184	153.533	51.2273	80.1071	'35.2'	'not assigned.unknown'		at2g40095	'(at2g40095 : 184.0) Alpha/beta hydrolase related protein; CONTAINS InterPro DOMAIN/s: MENTAL domain (InterPro:IPR019498); BEST Arabidopsis thaliana protein match is: Alpha/beta hydrolase related protein (TAIR:AT3G55880.2); Has 87 Blast hits to 87 proteins in 13 species: Archae - 0; Bacteria - 0; Metazoa - 0; Fungi - 0; Plants - 87; Viruses - 0; Other Eukaryotes - 0 (source: NCBI BLink). & (loc_o…
A_DN40478_c3_g11_i1	-3.22421	5.36733e-11	140.222	181.724	12.1083	22.0294	'35.2'	'not assigned.unknown'		at2g42760	'(at2g42760 : 112.0) unknown protein; CONTAINS InterPro DOMAIN/s: Protein of unknown function DUF1685 (InterPro:IPR012881); Has 170 Blast hits to 164 proteins in 34 species: Archae - 0; Bacteria - 1; Metazoa - 26; Fungi - 10; Plants - 107; Viruses - 0; Other Eukaryotes - 26 (source: NCBI BLink). & (loc_os06g35770.1 : 81.6) no description available & (reliability: 224.0) & (original description: T…
A_DN37421_c0_g1_i1	-1.9942	0.0390901	1115.88	1096.85	119.686	435.382	'35.2'	'not assigned.unknown'		at3g03280	'(at3g03280 : 117.0) unknown protein; FUNCTIONS IN: molecular_function unknown; INVOLVED IN: N-terminal protein myristoylation; LOCATED IN: cellular_component unknown; BEST Arabidopsis thaliana protein match is: unknown protein (TAIR:AT5G17350.1); Has 137 Blast hits to 137 proteins in 11 species: Archae - 0; Bacteria - 0; Metazoa - 0; Fungi - 0; Plants - 137; Viruses - 0; Other Eukaryotes - 0 (so…
A_DN39605_c2_g1_i1	-1.10718	0.0187875	146.114	157.437	67.0611	73.6985	'35.2'	'not assigned.unknown'		at3g08030	'(at3g08030 : 489.0) Protein of unknown function, DUF642; FUNCTIONS IN: molecular_function unknown; INVOLVED IN: biological_process unknown; LOCATED IN: cell wall; EXPRESSED IN: 22 plant structures; EXPRESSED DURING: 14 growth stages; CONTAINS InterPro DOMAIN/s: Protein of unknown function DUF642 (InterPro:IPR006946); BEST Arabidopsis thaliana protein match is: Protein of unknown function, DUF642…
A_DN34691_c0_g1_i1	1.92354	0.0290673	14.9256	6.93935	29.805	53.6717	'35.2'	'not assigned.unknown'		at3g10020	'(at3g10020 : 85.1) unknown protein; FUNCTIONS IN: molecular_function unknown; INVOLVED IN: response to oxidative stress, anaerobic respiration; LOCATED IN: cellular_component unknown; EXPRESSED IN: 23 plant structures; EXPRESSED DURING: 13 growth stages; Has 30201 Blast hits to 17322 proteins in 780 species: Archae - 12; Bacteria - 1396; Metazoa - 17338; Fungi - 3422; Plants - 5037; Viruses - 0;…
A_DN40046_c2_g5_i1	1.17914	0.0170379	63.2373	57.6834	150.422	123.765	'35.2'	'not assigned.unknown'		at3g13980	'(at3g13980 : 158.0) unknown protein; BEST Arabidopsis thaliana protein match is: unknown protein (TAIR:AT1G54200.1); Has 1485 Blast hits to 418 proteins in 98 species: Archae - 0; Bacteria - 6; Metazoa - 246; Fungi - 61; Plants - 107; Viruses - 6; Other Eukaryotes - 1059 (source: NCBI BLink). & (reliability: 316.0) & (original description: TRINITY_DN40046_c2_g5_i1|g.9417 ORF TRINITY_DN40046_c2_g…
A_DN39504_c2_g8_i1	1.40377	0.000681373	424.593	442.817	995.672	1299.34	'35.2'	'not assigned.unknown'		at3g53400	'(at3g53400 : 383.0) BEST Arabidopsis thaliana protein match is: conserved peptide upstream open reading frame 47 (TAIR:AT5G03190.1); Has 285 Blast hits to 285 proteins in 23 species: Archae - 0; Bacteria - 0; Metazoa - 1; Fungi - 0; Plants - 279; Viruses - 0; Other Eukaryotes - 5 (source: NCBI BLink). & (loc_os07g49210.1 : 134.0) no description available & (reliability: 766.0) & (original descri…
A_DN9422_c0_g1_i1	3.22484	0.00882108	1.57111	0	6.05413	10.0134	'35.2'	'not assigned.unknown'		at3g56290	'(at3g56290 : 187.0) unknown protein; Has 39 Blast hits to 39 proteins in 15 species: Archae - 0; Bacteria - 0; Metazoa - 0; Fungi - 0; Plants - 39; Viruses - 0; Other Eukaryotes - 0 (source: NCBI BLink). & (loc_os01g60830.1 : 182.0) no description available & (reliability: 374.0) & (original description: TRINITY_DN9422_c0_g1_i1|g.28834 ORF TRINITY_DN9422_c0_g1_i1|g.28834 TRINITY_DN9422_c0_g1_i1|…
A_DN39573_c3_g2_i9	-2.28134	0.0117212	10.605	14.7461	1.39711	3.60482	'35.2'	'not assigned.unknown'		at3g58670	'(at3g58670 : 361.0) Protein of unknown function (DUF1637); FUNCTIONS IN: cysteamine dioxygenase activity; INVOLVED IN: oxidation reduction; LOCATED IN: cellular_component unknown; EXPRESSED IN: 23 plant structures; EXPRESSED DURING: 12 growth stages; CONTAINS InterPro DOMAIN/s: Protein of unknown function DUF1637 (InterPro:IPR012864); BEST Arabidopsis thaliana protein match is: Protein of unknow…
A_DN38833_c3_g5_i6	-4.22651	3.04537e-08	16.4967	17.7821	1.39711	0.400535	'35.2'	'not assigned.unknown'		at3g60320	'(at3g60320 : 188.0) Protein of unknown function (DUF630 and DUF632); CONTAINS InterPro DOMAIN/s: Protein of unknown function DUF630 (InterPro:IPR006868), Protein of unknown function DUF632 (InterPro:IPR006867); BEST Arabidopsis thaliana protein match is: Protein of unknown function (DUF630 and DUF632) (TAIR:AT1G02110.1); Has 6322 Blast hits to 3163 proteins in 311 species: Archae - 2; Bacteria -…
A_DN41264_c1_g6_i1	4.08586	0.0308236	0	0.433709	5.58843	3.20428	'35.2'	'not assigned.unknown'		at4g06536	'(at4g06536 : 148.0) SPla/RYanodine receptor (SPRY) domain-containing protein; CONTAINS InterPro DOMAIN/s: B302 (SPRY)-like (InterPro:IPR001870), SPla/RYanodine receptor SPRY (InterPro:IPR003877); Has 40 Blast hits to 40 proteins in 15 species: Archae - 0; Bacteria - 0; Metazoa - 0; Fungi - 7; Plants - 29; Viruses - 0; Other Eukaryotes - 4 (source: NCBI BLink). & (loc_os02g40110.1 : 129.0) no des…
A_DN40047_c0_g1_i2	-2.06669	0.00204583	25.9234	24.2877	3.72562	8.01071	'35.2'	'not assigned.unknown'		at4g08330	'(at4g08330 : 90.5) unknown protein. & (loc_os05g39060.1 : 84.7) no description available & (reliability: 181.0) & (original description: TRINITY_DN40047_c0_g1_i2|g.7270 ORF TRINITY_DN40047_c0_g1_i2|g.7270 TRINITY_DN40047_c0_g1_i2|m.7270 type:5prime_partial len:221 (+) TRINITY_DN40047_c0_g1_i2:1-663(+))'
A_DN40544_c5_g10_i1	-1.70173	0.0455429	17.2822	16.9147	6.98554	3.60482	'35.2'	'not assigned.unknown'		at4g14746	'(at4g14746 : 162.0) CONTAINS InterPro DOMAIN/s: EGF-like (InterPro:IPR006210); Has 259 Blast hits to 234 proteins in 55 species: Archae - 0; Bacteria - 0; Metazoa - 184; Fungi - 0; Plants - 69; Viruses - 0; Other Eukaryotes - 6 (source: NCBI BLink). & (loc_os03g06580.1 : 111.0) no description available & (reliability: 324.0) & (original description: TRINITY_DN40544_c5_g10_i1|g.110033 ORF TRINITY…
A_DN42221_c0_g1_i1	1.38638	0.023595	17.2822	15.1798	48.4331	36.8493	'35.2'	'not assigned.unknown'		at4g16400	'(at4g16400 : 91.7) unknown protein; BEST Arabidopsis thaliana protein match is: unknown protein (TAIR:AT3G13175.1); Has 30201 Blast hits to 17322 proteins in 780 species: Archae - 12; Bacteria - 1396; Metazoa - 17338; Fungi - 3422; Plants - 5037; Viruses - 0; Other Eukaryotes - 2996 (source: NCBI BLink). & (reliability: 183.4) & (original description: TRINITY_DN42221_c0_g1_i1|g.134114 ORF TRINIT…
A_DN38921_c0_g1_i1	-1.19113	0.0382734	55.3818	53.3463	21.4223	26.0348	'35.2'	'not assigned.unknown'		at4g21700	'(at4g21700 : 485.0) Protein of unknown function (DUF2921); INVOLVED IN: biological_process unknown; LOCATED IN: chloroplast; EXPRESSED IN: 12 plant structures; EXPRESSED DURING: LP.04 four leaves visible, 4 anthesis, LP.10 ten leaves visible, petal differentiation and expansion stage, E expanded cotyledon stage; CONTAINS InterPro DOMAIN/s: Protein of unknown function DUF2921 (InterPro:IPR021319)…
A_DN39230_c2_g1_i5	-4.38281	0.00486975	4.32056	15.6135	0	0.801071	'35.2'	'not assigned.unknown'		at4g23020	'(at4g23020 : 84.3) unknown protein; FUNCTIONS IN: molecular_function unknown; INVOLVED IN: biological_process unknown; LOCATED IN: cellular_component unknown; BEST Arabidopsis thaliana protein match is: unknown protein (TAIR:AT4G11780.1). & (reliability: 168.6) & (original description: TRINITY_DN39230_c2_g1_i5|g.26488 ORF TRINITY_DN39230_c2_g1_i5|g.26488 TRINITY_DN39230_c2_g1_i5|m.26488 type:com…
A_DN38775_c2_g3_i1	1.92206	7.13032e-05	19.2461	16.9147	79.1694	58.4782	'35.2'	'not assigned.unknown'		at4g25760	'(at4g25760 : 100.0) Encodes a member of the GDU (glutamine dumper) family proteins involved in amino acid export: At4g31730 (GDU1), At4g25760 (GDU2), At5g57685 (GDU3), At2g24762 (GDU4), At5g24920 (GDU5), At3g30725 (GDU6) and At5g38770 (GDU7).; glutamine dumper 2 (GDU2); BEST Arabidopsis thaliana protein match is: glutamine dumper 3 (TAIR:AT5G57685.1); Has 30201 Blast hits to 17322 proteins in 78…
A_DN40398_c1_g1_i1	-1.87522	0.0234339	15.7111	13.0113	4.19132	3.60482	'35.2'	'not assigned.unknown'		at4g26060	'(at4g26060 : 143.0) Ribosomal protein L18ae family; BEST Arabidopsis thaliana protein match is: unknown protein (TAIR:AT5G57060.1); Has 82 Blast hits to 82 proteins in 12 species: Archae - 0; Bacteria - 0; Metazoa - 0; Fungi - 0; Plants - 82; Viruses - 0; Other Eukaryotes - 0 (source: NCBI BLink). & (loc_os05g08854.1 : 93.2) no description available & (reliability: 286.0) & (original description…
A_DN37246_c0_g3_i2	6.9167	0.00110842	0	0	3.25992	9.21232	'35.2'	'not assigned.unknown'		at5g01750	'(at5g01750 : 133.0) Protein of unknown function (DUF567); FUNCTIONS IN: molecular_function unknown; INVOLVED IN: biological_process unknown; LOCATED IN: chloroplast; EXPRESSED IN: 23 plant structures; EXPRESSED DURING: 13 growth stages; CONTAINS InterPro DOMAIN/s: Protein of unknown function DUF567 (InterPro:IPR007612); BEST Arabidopsis thaliana protein match is: Protein of unknown function (DUF…
A_DN35566_c0_g1_i1	1.9972	0.0246138	9.42668	15.1798	68.4583	30.0402	'35.2'	'not assigned.unknown'		at5g02020	'(at5g02020 : 92.4) Encodes a protein involved in salt tolerance, names SIS (Salt Induced Serine rich).; unknown protein; FUNCTIONS IN: molecular_function unknown; INVOLVED IN: biological_process unknown; LOCATED IN: chloroplast; EXPRESSED IN: 13 plant structures; EXPRESSED DURING: 6 growth stages; BEST Arabidopsis thaliana protein match is: unknown protein (TAIR:AT5G59080.1); Has 52 Blast hits t…
A_DN38980_c2_g11_i1	-1.71616	0.0159781	162.61	135.751	28.4078	62.083	'35.2'	'not assigned.unknown'		at5g12010	'(at5g12010 : 477.0) unknown protein; INVOLVED IN: response to salt stress; LOCATED IN: chloroplast, plasma membrane, membrane; EXPRESSED IN: 23 plant structures; EXPRESSED DURING: 13 growth stages; BEST Arabidopsis thaliana protein match is: unknown protein (TAIR:AT4G29780.1); Has 1807 Blast hits to 1807 proteins in 277 species: Archae - 0; Bacteria - 0; Metazoa - 736; Fungi - 347; Plants - 385;…
A_DN40678_c1_g1_i14	-2.74782	0.0240001	1010.62	1074.3	37.7219	272.364	'35.2'	'not assigned.unknown'		at5g12010	'(at5g12010 : 555.0) unknown protein; INVOLVED IN: response to salt stress; LOCATED IN: chloroplast, plasma membrane, membrane; EXPRESSED IN: 23 plant structures; EXPRESSED DURING: 13 growth stages; BEST Arabidopsis thaliana protein match is: unknown protein (TAIR:AT4G29780.1); Has 1807 Blast hits to 1807 proteins in 277 species: Archae - 0; Bacteria - 0; Metazoa - 736; Fungi - 347; Plants - 385;…
A_DN39776_c4_g2_i2	1.41972	0.00502023	55.7745	73.7306	195.129	151.402	'35.2'	'not assigned.unknown'		at5g13140	'(at5g13140 : 193.0) Pollen Ole e 1 allergen and extensin family protein; CONTAINS InterPro DOMAIN/s: Pollen Ole e 1 allergen/extensin (InterPro:IPR006041); BEST Arabidopsis thaliana protein match is: Pollen Ole e 1 allergen and extensin family protein (TAIR:AT3G26960.1); Has 1807 Blast hits to 1807 proteins in 277 species: Archae - 0; Bacteria - 0; Metazoa - 736; Fungi - 347; Plants - 385; Virus…
A_DN38031_c0_g1_i1	-1.464	0.00197289	59.7023	55.9485	21.888	20.0268	'35.2'	'not assigned.unknown'		at5g14990	'(at5g14990 : 176.0) unknown protein; FUNCTIONS IN: molecular_function unknown; INVOLVED IN: biological_process unknown; LOCATED IN: cellular_component unknown; EXPRESSED IN: flower; EXPRESSED DURING: 4 anthesis. & (reliability: 352.0) & (original description: TRINITY_DN38031_c0_g1_i1|g.124777 ORF TRINITY_DN38031_c0_g1_i1|g.124777 TRINITY_DN38031_c0_g1_i1|m.124777 type:complete len:1003 (-) TRINI…
A_DN32446_c0_g1_i1	2.80894	0.00927637	0.785557	1.30113	7.91694	7.20964	'35.2'	'not assigned.unknown'		at5g15900	'(at5g15900 : 392.0) Encodes a member of the TBL (TRICHOME BIREFRINGENCE-LIKE) gene family containing a plant-specific DUF231 (domain of unknown function) domain. TBL gene family has 46 members, two of which (TBR/AT5G06700 and TBL3/AT5G01360) have been shown to be involved in the synthesis and deposition of secondary wall cellulose, presumably by influencing the esterification state of pectic pol…
A_DN40978_c1_g1_i1	-1.84613	0.0170379	13.7472	14.3124	3.25992	4.40589	'35.2'	'not assigned.unknown'		at5g20270	'(at5g20270 : 363.0) heptahelical transmembrane protein homologous to human adiponectin receptors and progestin receptors; heptahelical transmembrane protein1 (HHP1); FUNCTIONS IN: receptor activity; INVOLVED IN: response to salt stress, response to hormone stimulus, response to sucrose stimulus; LOCATED IN: integral to membrane; EXPRESSED IN: 24 plant structures; EXPRESSED DURING: 13 growth stag…
A_DN39302_c3_g3_i2	-1.58472	0.0208786	45.1695	28.6248	12.574	12.0161	'35.2'	'not assigned.unknown'		at5g24610	'(at5g24610 : 225.0) unknown protein; BEST Arabidopsis thaliana protein match is: unknown protein (TAIR:AT3G49550.1); Has 1807 Blast hits to 1807 proteins in 277 species: Archae - 0; Bacteria - 0; Metazoa - 736; Fungi - 347; Plants - 385; Viruses - 0; Other Eukaryotes - 339 (source: NCBI BLink). & (loc_os10g36550.3 : 220.0) no description available & (reliability: 450.0) & (original description: …
A_DN39192_c1_g3_i1	-2.08094	0.000243471	32.9934	27.7574	8.38264	6.00803	'35.2'	'not assigned.unknown'		at5g25250	'(at5g25250 : 449.0) SPFH/Band 7/PHB domain-containing membrane-associated protein family; FUNCTIONS IN: molecular_function unknown; INVOLVED IN: biological_process unknown; LOCATED IN: plasma membrane, vacuole; EXPRESSED IN: cultured cell; CONTAINS InterPro DOMAIN/s: Band 7 protein (InterPro:IPR001107); BEST Arabidopsis thaliana protein match is: SPFH/Band 7/PHB domain-containing membrane-associ…
A_DN38339_c0_g2_i1	-2.72902	0.000255201	63.6301	67.225	4.19132	15.2203	'35.2'	'not assigned.unknown'		at5g41810	'(at5g41810 : 87.4) unknown protein; BEST Arabidopsis thaliana protein match is: unknown protein (TAIR:AT1G64340.1); Has 514 Blast hits to 437 proteins in 98 species: Archae - 0; Bacteria - 21; Metazoa - 115; Fungi - 53; Plants - 52; Viruses - 5; Other Eukaryotes - 268 (source: NCBI BLink). & (reliability: 174.8) & (original description: TRINITY_DN38339_c0_g2_i1|g.86463 ORF TRINITY_DN38339_c0_g2_…
A_DN38832_c2_g4_i2	-2.0025	0.0136328	14.9256	13.0113	3.72562	3.20428	'35.2'	'not assigned.unknown'		at5g47740	'(at5g47740 : 99.8) Adenine nucleotide alpha hydrolases-like superfamily protein; FUNCTIONS IN: molecular_function unknown; INVOLVED IN: response to stress; LOCATED IN: cellular_component unknown; EXPRESSED IN: root; CONTAINS InterPro DOMAIN/s: UspA (InterPro:IPR006016); BEST Arabidopsis thaliana protein match is: U-box domain-containing protein kinase family protein (TAIR:AT2G45910.1). & (loc_os…
A_DN39095_c3_g4_i3	2.40248	0.019842	2.35667	1.30113	12.1083	8.01071	'35.2'	'not assigned.unknown'		at5g56550	'(at5g56550 : 90.9) Encodes OXIDATIVE STRESS 3 (OXS3)&#65292; involved in tolerance to heavy metals and oxidative stress.; OXIDATIVE STRESS 3 (OXS3); BEST Arabidopsis thaliana protein match is: unknown protein (TAIR:AT4G26288.1); Has 1807 Blast hits to 1807 proteins in 277 species: Archae - 0; Bacteria - 0; Metazoa - 736; Fungi - 347; Plants - 385; Viruses - 0; Other Eukaryotes - 339 (source: NCB…
A_DN7669_c0_g1_i1	-1.44695	0.00228117	56.9529	54.6474	20.0252	20.8278	'35.2'	'not assigned.unknown'		at5g62770	'(at5g62770 : 99.8) Protein of unknown function (DUF1645); CONTAINS InterPro DOMAIN/s: Protein of unknown function DUF1645 (InterPro:IPR012442); BEST Arabidopsis thaliana protein match is: Protein of unknown function (DUF1645) (TAIR:AT1G70420.1); Has 173 Blast hits to 173 proteins in 20 species: Archae - 0; Bacteria - 0; Metazoa - 5; Fungi - 2; Plants - 161; Viruses - 0; Other Eukaryotes - 5 (sou…
A_DN40503_c0_g2_i2	3.60001	0.0136035	0.785557	0	4.65702	6.40857	'35.2'	'not assigned.unknown'		at5g64020	'(at5g64020 : 534.0) Encodes a member of the TBL (TRICHOME BIREFRINGENCE-LIKE) gene family containing a plant-specific DUF231 (domain of unknown function) domain. TBL gene family has 46 members, two of which (TBR/AT5G06700 and TBL3/AT5G01360) have been shown to be involved in the synthesis and deposition of secondary wall cellulose, presumably by influencing the esterification state of pectic pol…
A_DN35558_c0_g1_i1	1.37508	0.000486901	165.752	188.664	428.912	490.255	'35.2'	'not assigned.unknown'		at5g64510	'(at5g64510 : 441.0) unknown protein; FUNCTIONS IN: molecular_function unknown; INVOLVED IN: biological_process unknown; LOCATED IN: endomembrane system; EXPRESSED IN: 17 plant structures; EXPRESSED DURING: 10 growth stages; Has 35333 Blast hits to 34131 proteins in 2444 species: Archae - 798; Bacteria - 22429; Metazoa - 974; Fungi - 991; Plants - 531; Viruses - 0; Other Eukaryotes - 9610 (source…
A_DN39361_c2_g1_i5	-2.66244	0.00698947	7.85557	9.1079	1.39711	1.20161	'35.2'	'not assigned.unknown'		at5g65810	'(at5g65810 : 258.0) unknown protein; BEST Arabidopsis thaliana protein match is: unknown protein (TAIR:AT3G49720.2); Has 30201 Blast hits to 17322 proteins in 780 species: Archae - 12; Bacteria - 1396; Metazoa - 17338; Fungi - 3422; Plants - 5037; Viruses - 0; Other Eukaryotes - 2996 (source: NCBI BLink). & (loc_os01g05070.1 : 241.0) no description available & (reliability: 516.0) & (original de…
A_DN41102_c6_g2_i1	-9.25857	1.49042e-17	36.1356	28.1911	0	0	'35.2'	'not assigned.unknown'		#VALUE!	' (original description: TRINITY_DN41102_c6_g2_i1|g.127126 ORF TRINITY_DN41102_c6_g2_i1|g.127126 TRINITY_DN41102_c6_g2_i1|m.127126 type:3prime_partial len:199 (+) TRINITY_DN41102_c6_g2_i1:61-654(+))'
A_DN38312_c0_g1_i3	4.2192	4.51118e-11	8.24835	12.5776	119.22	269.16	'35.2'	'not assigned.unknown'		#VALUE!	' (original description: TRINITY_DN38312_c0_g1_i3|g.87482 ORF TRINITY_DN38312_c0_g1_i3|g.87482 TRINITY_DN38312_c0_g1_i3|m.87482 type:5prime_partial len:131 (-) TRINITY_DN38312_c0_g1_i3:198-590(-))'
A_DN38730_c1_g1_i3	-2.85691	2.80761e-08	44.7767	37.299	6.51983	4.80643	'35.2'	'not assigned.unknown'		#VALUE!	' (original description: TRINITY_DN38730_c1_g1_i3|g.78029 ORF TRINITY_DN38730_c1_g1_i3|g.78029 TRINITY_DN38730_c1_g1_i3|m.78029 type:5prime_partial len:102 (-) TRINITY_DN38730_c1_g1_i3:188-493(-))'
A_DN39018_c0_g4_i1	-7.70171	4.0022e-08	11.3906	10.409	0	0	'35.2'	'not assigned.unknown'		#VALUE!	' (original description: TRINITY_DN39018_c0_g4_i1|g.99179 ORF TRINITY_DN39018_c0_g4_i1|g.99179 TRINITY_DN39018_c0_g4_i1|m.99179 type:5prime_partial len:245 (+) TRINITY_DN39018_c0_g4_i1:3-737(+))'
A_DN35044_c0_g1_i2	6.71753	1.18976e-06	0	0.433709	11.1769	43.2578	'35.2'	'not assigned.unknown'		#VALUE!	' (original description: TRINITY_DN35044_c0_g1_i2|g.90817 ORF TRINITY_DN35044_c0_g1_i2|g.90817 TRINITY_DN35044_c0_g1_i2|m.90817 type:5prime_partial len:570 (-) TRINITY_DN35044_c0_g1_i2:81-1790(-))'
A_DN40794_c2_g2_i2	-1.6645	2.31934e-06	434.806	392.507	133.191	127.771	'35.2'	'not assigned.unknown'		#VALUE!	' (original description: TRINITY_DN40794_c2_g2_i2|g.58401 ORF TRINITY_DN40794_c2_g2_i2|g.58401 TRINITY_DN40794_c2_g2_i2|m.58401 type:3prime_partial len:233 (+) TRINITY_DN40794_c2_g2_i2:132-827(+))'
A_DN61355_c0_g1_i1	4.63596	1.32195e-05	0.785557	0.433709	9.77975	23.2311	'35.2'	'not assigned.unknown'		#VALUE!	' (original description: TRINITY_DN61355_c0_g1_i1|g.148 ORF TRINITY_DN61355_c0_g1_i1|g.148 TRINITY_DN61355_c0_g1_i1|m.148 type:complete len:216 (+) TRINITY_DN61355_c0_g1_i1:32-679(+))'
A_DN38515_c1_g1_i7	3.0563	1.48335e-05	3.53501	2.60226	18.6281	33.2444	'35.2'	'not assigned.unknown'		#VALUE!	' (original description: TRINITY_DN38515_c1_g1_i7|g.95014 ORF TRINITY_DN38515_c1_g1_i7|g.95014 TRINITY_DN38515_c1_g1_i7|m.95014 type:5prime_partial len:549 (-) TRINITY_DN38515_c1_g1_i7:304-1950(-))'
A_DN38312_c0_g1_i2	8.02791	3.0684e-05	0	0	5.58843	21.6289	'35.2'	'not assigned.unknown'		#VALUE!	' (original description: TRINITY_DN38312_c0_g1_i2|g.87481 ORF TRINITY_DN38312_c0_g1_i2|g.87481 TRINITY_DN38312_c0_g1_i2|m.87481 type:5prime_partial len:131 (-) TRINITY_DN38312_c0_g1_i2:198-590(-))'
A_DN26249_c0_g1_i1	6.7418	0.000449514	0	0	5.12273	6.00803	'35.2'	'not assigned.unknown'		#VALUE!	' (original description: TRINITY_DN26249_c0_g1_i1|g.75759 ORF TRINITY_DN26249_c0_g1_i1|g.75759 TRINITY_DN26249_c0_g1_i1|m.75759 type:5prime_partial len:307 (+) TRINITY_DN26249_c0_g1_i1:2-922(+))'
A_DN42120_c0_g1_i1	6.83473	0.000459061	0	0	4.19132	7.61017	'35.2'	'not assigned.unknown'		#VALUE!	' (original description: TRINITY_DN42120_c0_g1_i1|g.85939 ORF TRINITY_DN42120_c0_g1_i1|g.85939 TRINITY_DN42120_c0_g1_i1|m.85939 type:5prime_partial len:167 (+) TRINITY_DN42120_c0_g1_i1:1-501(+))'
A_DN27732_c0_g1_i1	-6.80737	0.00108411	3.53501	8.24048	0	0	'35.2'	'not assigned.unknown'		#VALUE!	' (original description: TRINITY_DN27732_c0_g1_i1|g.90436 ORF TRINITY_DN27732_c0_g1_i1|g.90436 TRINITY_DN27732_c0_g1_i1|m.90436 type:complete len:204 (-) TRINITY_DN27732_c0_g1_i1:283-894(-))'
A_DN39018_c0_g4_i5	-2.96368	0.00310956	10.605	9.97532	0	2.40321	'35.2'	'not assigned.unknown'		#VALUE!	' (original description: TRINITY_DN39018_c0_g4_i5|g.99199 ORF TRINITY_DN39018_c0_g4_i5|g.99199 TRINITY_DN39018_c0_g4_i5|m.99199 type:5prime_partial len:245 (+) TRINITY_DN39018_c0_g4_i5:3-737(+))'
A_DN33041_c0_g1_i1	6.49663	0.00316851	0	0	3.72562	5.6075	'35.2'	'not assigned.unknown'		#VALUE!	' (original description: TRINITY_DN33041_c0_g1_i1|g.5420 ORF TRINITY_DN33041_c0_g1_i1|g.5420 TRINITY_DN33041_c0_g1_i1|m.5420 type:complete len:212 (-) TRINITY_DN33041_c0_g1_i1:60-695(-))'
A_DN57241_c0_g1_i1	-6.37861	0.00395281	4.32056	4.33709	0	0	'35.2'	'not assigned.unknown'		#VALUE!	' (original description: TRINITY_DN57241_c0_g1_i1|g.64420 ORF TRINITY_DN57241_c0_g1_i1|g.64420 TRINITY_DN57241_c0_g1_i1|m.64420 type:5prime_partial len:122 (+) TRINITY_DN57241_c0_g1_i1:3-368(+))'
A_DN38756_c1_g6_i3	3.20848	0.00525603	0.785557	5.63822	41.4475	18.0241	'35.2'	'not assigned.unknown'		#VALUE!	' (original description: TRINITY_DN38756_c1_g6_i3|g.77830 ORF TRINITY_DN38756_c1_g6_i3|g.77830 TRINITY_DN38756_c1_g6_i3|m.77830 type:complete len:172 (-) TRINITY_DN38756_c1_g6_i3:173-688(-))'
A_DN46257_c0_g1_i1	6.75616	0.00643316	0	0	2.32851	8.81178	'35.2'	'not assigned.unknown'		#VALUE!	' (original description: TRINITY_DN46257_c0_g1_i1|g.89254 ORF TRINITY_DN46257_c0_g1_i1|g.89254 TRINITY_DN46257_c0_g1_i1|m.89254 type:complete len:285 (+) TRINITY_DN46257_c0_g1_i1:72-926(+))'
A_DN39061_c4_g1_i1	2.76222	0.00778455	13.7472	19.9506	43.3103	185.448	'35.2'	'not assigned.unknown'		#VALUE!	' (original description: TRINITY_DN39061_c4_g1_i1|g.101252 ORF TRINITY_DN39061_c4_g1_i1|g.101252 TRINITY_DN39061_c4_g1_i1|m.101252 type:complete len:655 (-) TRINITY_DN39061_c4_g1_i1:218-2182(-))'
A_DN39483_c0_g6_i1	-1.90939	0.00927175	18.8534	25.5889	7.45124	4.40589	'35.2'	'not assigned.unknown'		#VALUE!	' (original description: TRINITY_DN39483_c0_g6_i1|g.68376 ORF TRINITY_DN39483_c0_g6_i1|g.68376 TRINITY_DN39483_c0_g6_i1|m.68376 type:5prime_partial len:178 (-) TRINITY_DN39483_c0_g6_i1:249-782(-))'
A_DN41003_c1_g1_i10	-2.26055	0.00927637	10.9978	9.97532	1.86281	2.40321	'35.2'	'not assigned.unknown'		#VALUE!	' (original description: TRINITY_DN41003_c1_g1_i10|g.93085 ORF TRINITY_DN41003_c1_g1_i10|g.93085 TRINITY_DN41003_c1_g1_i10|m.93085 type:5prime_partial len:122 (-) TRINITY_DN41003_c1_g1_i10:209-574(-))'
A_DN33222_c0_g1_i1	6.59397	0.00944436	0	0	2.32851	7.61017	'35.2'	'not assigned.unknown'		#VALUE!	' (original description: TRINITY_DN33222_c0_g1_i1|g.88718 ORF TRINITY_DN33222_c0_g1_i1|g.88718 TRINITY_DN33222_c0_g1_i1|m.88718 type:internal len:658 (+) TRINITY_DN33222_c0_g1_i1:2-1972(+))'
A_DN40968_c1_g2_i6	-1.60829	0.00978581	1595.07	1774.74	370.699	734.181	'35.2'	'not assigned.unknown'		#VALUE!	' (original description: TRINITY_DN40968_c1_g2_i6|g.104016 ORF TRINITY_DN40968_c1_g2_i6|g.104016 TRINITY_DN40968_c1_g2_i6|m.104016 type:complete len:201 (+) TRINITY_DN40968_c1_g2_i6:350-952(+))'
A_DN35888_c0_g1_i1	6.31836	0.0125776	0	0	5.58843	2.80375	'35.2'	'not assigned.unknown'		#VALUE!	' (original description: TRINITY_DN35888_c0_g1_i1|g.47899 ORF TRINITY_DN35888_c0_g1_i1|g.47899 TRINITY_DN35888_c0_g1_i1|m.47899 type:internal len:290 (+) TRINITY_DN35888_c0_g1_i1:1-867(+))'
A_DN38841_c1_g3_i10	-2.75158	0.0132058	8.24835	6.93935	1.86281	0.400535	'35.2'	'not assigned.unknown'		#VALUE!	' (original description: TRINITY_DN38841_c1_g3_i10|g.33401 ORF TRINITY_DN38841_c1_g3_i10|g.33401 TRINITY_DN38841_c1_g3_i10|m.33401 type:complete len:390 (-) TRINITY_DN38841_c1_g3_i10:1538-2707(-))'
A_DN38822_c0_g2_i8	-4.11002	0.0188196	3.53501	5.63822	0	0.400535	'35.2'	'not assigned.unknown'		#VALUE!	' (original description: TRINITY_DN38822_c0_g2_i8|g.35758 ORF TRINITY_DN38822_c0_g2_i8|g.35758 TRINITY_DN38822_c0_g2_i8|m.35758 type:complete len:309 (-) TRINITY_DN38822_c0_g2_i8:187-1113(-))'
A_DN37425_c0_g1_i1	1.71217	0.0190505	12.5689	14.3124	56.8157	31.6423	'35.2'	'not assigned.unknown'		#VALUE!	' (original description: TRINITY_DN37425_c0_g1_i1|g.26847 ORF TRINITY_DN37425_c0_g1_i1|g.26847 TRINITY_DN37425_c0_g1_i1|m.26847 type:complete len:264 (-) TRINITY_DN37425_c0_g1_i1:418-1209(-))'
A_DN39532_c4_g7_i2	-1.43931	0.0218759	560.888	523.054	258.931	140.988	'35.2'	'not assigned.unknown'		#VALUE!	' (original description: TRINITY_DN39532_c4_g7_i2|g.123574 ORF TRINITY_DN39532_c4_g7_i2|g.123574 TRINITY_DN39532_c4_g7_i2|m.123574 type:5prime_partial len:121 (-) TRINITY_DN39532_c4_g7_i2:99-461(-))'
A_DN39991_c0_g10_i2	-2.17566	0.0226235	16.1039	26.0226	6.98554	2.40321	'35.2'	'not assigned.unknown'		#VALUE!	' (original description: TRINITY_DN39991_c0_g10_i2|g.61968 ORF TRINITY_DN39991_c0_g10_i2|g.61968 TRINITY_DN39991_c0_g10_i2|m.61968 type:complete len:134 (+) TRINITY_DN39991_c0_g10_i2:779-1180(+))'
A_DN39274_c3_g2_i1	-1.46486	0.0244945	80.5196	84.1396	38.1876	21.6289	'35.2'	'not assigned.unknown'		#VALUE!	' (original description: TRINITY_DN39274_c3_g2_i1|g.26155 ORF TRINITY_DN39274_c3_g2_i1|g.26155 TRINITY_DN39274_c3_g2_i1|m.26155 type:complete len:197 (+) TRINITY_DN39274_c3_g2_i1:48-638(+))'
A_DN2547_c0_g1_i1	-1.22466	0.0322236	61.6662	63.3216	22.8194	30.4407	'35.2'	'not assigned.unknown'		#VALUE!	' (original description: TRINITY_DN2547_c0_g1_i1|g.102541 ORF TRINITY_DN2547_c0_g1_i1|g.102541 TRINITY_DN2547_c0_g1_i1|m.102541 type:complete len:162 (-) TRINITY_DN2547_c0_g1_i1:270-755(-))'
A_DN55476_c0_g1_i1	1.11016	0.0381948	66.3795	65.9238	125.74	159.814	'35.2'	'not assigned.unknown'		#VALUE!	' (original description: TRINITY_DN55476_c0_g1_i1|g.75564 ORF TRINITY_DN55476_c0_g1_i1|g.75564 TRINITY_DN55476_c0_g1_i1|m.75564 type:complete len:158 (-) TRINITY_DN55476_c0_g1_i1:290-763(-))'
A_DN67017_c0_g1_i1	6.11968	0.0389814	0	0	2.32851	4.80643	'35.2'	'not assigned.unknown'		#VALUE!	' (original description: TRINITY_DN67017_c0_g1_i1|g.106910 ORF TRINITY_DN67017_c0_g1_i1|g.106910 TRINITY_DN67017_c0_g1_i1|m.106910 type:5prime_partial len:178 (+) TRINITY_DN67017_c0_g1_i1:1-534(+))'
A_DN38515_c1_g1_i1	2.38013	0.0495712	1.96389	0.867419	6.51983	8.81178	'35.2'	'not assigned.unknown'		#VALUE!	' (original description: TRINITY_DN38515_c1_g1_i1|g.95006 ORF TRINITY_DN38515_c1_g1_i1|g.95006 TRINITY_DN38515_c1_g1_i1|m.95006 type:5prime_partial len:171 (-) TRINITY_DN38515_c1_g1_i1:395-907(-))'
A_DN39443_c2_g2_i2	6.68855	1.3129e-21	0	1.30113	58.6785	80.1071	'35.2'	'not assigned.unknown'		#VALUE!	' no hits & (original description: TRINITY_DN39443_c2_g2_i2|g.65644 ORF TRINITY_DN39443_c2_g2_i2|g.65644 TRINITY_DN39443_c2_g2_i2|m.65644 type:complete len:146 (-) TRINITY_DN39443_c2_g2_i2:196-633(-))'
A_DN39374_c2_g5_i3	9.30755	1.40203e-18	0	0	35.8591	30.8412	'35.2'	'not assigned.unknown'		#VALUE!	' no hits & (original description: TRINITY_DN39374_c2_g5_i3|g.51824 ORF TRINITY_DN39374_c2_g5_i3|g.51824 TRINITY_DN39374_c2_g5_i3|m.51824 type:5prime_partial len:399 (+) TRINITY_DN39374_c2_g5_i3:2-1198(+))'
A_DN40860_c6_g1_i1	-4.61223	2.94644e-18	62.8445	55.0811	1.86281	2.80375	'35.2'	'not assigned.unknown'		#VALUE!	' no hits & (original description: TRINITY_DN40860_c6_g1_i1|g.40054 ORF TRINITY_DN40860_c6_g1_i1|g.40054 TRINITY_DN40860_c6_g1_i1|m.40054 type:complete len:137 (-) TRINITY_DN40860_c6_g1_i1:447-857(-))'
A_DN41102_c6_g1_i1	-9.20207	4.06831e-17	34.9573	26.89	0	0	'35.2'	'not assigned.unknown'		#VALUE!	' no hits & (original description: TRINITY_DN41102_c6_g1_i1|g.127123 ORF TRINITY_DN41102_c6_g1_i1|g.127123 TRINITY_DN41102_c6_g1_i1|m.127123 type:3prime_partial len:124 (+) TRINITY_DN41102_c6_g1_i1:427-795(+))'
A_DN39416_c2_g1_i7	2.50653	1.17289e-14	333.469	390.772	2037.91	2077.58	'35.2'	'not assigned.unknown'		#VALUE!	' no hits & (original description: TRINITY_DN39416_c2_g1_i7|g.67645 ORF TRINITY_DN39416_c2_g1_i7|g.67645 TRINITY_DN39416_c2_g1_i7|m.67645 type:complete len:152 (-) TRINITY_DN39416_c2_g1_i7:734-1189(-))'
A_DN38832_c2_g1_i8	-4.66184	1.23075e-14	83.269	69.3935	0.931405	4.80643	'35.2'	'not assigned.unknown'		#VALUE!	' no hits & (original description: TRINITY_DN38832_c2_g1_i8|g.34961 ORF TRINITY_DN38832_c2_g1_i8|g.34961 TRINITY_DN38832_c2_g1_i8|m.34961 type:5prime_partial len:129 (-) TRINITY_DN38832_c2_g1_i8:1759-2145(-))'
A_DN36071_c0_g1_i1	-3.38967	1.11849e-13	105.265	96.7172	6.98554	12.0161	'35.2'	'not assigned.unknown'		#VALUE!	' no hits & (original description: TRINITY_DN36071_c0_g1_i1|g.90629 ORF TRINITY_DN36071_c0_g1_i1|g.90629 TRINITY_DN36071_c0_g1_i1|m.90629 type:5prime_partial len:143 (-) TRINITY_DN36071_c0_g1_i1:318-746(-))'
A_DN40935_c1_g7_i1	4.93806	9.56245e-13	1.17834	1.30113	30.7364	48.0643	'35.2'	'not assigned.unknown'		#VALUE!	' no hits & (original description: TRINITY_DN40935_c1_g7_i1|g.103022 ORF TRINITY_DN40935_c1_g7_i1|g.103022 TRINITY_DN40935_c1_g7_i1|m.103022 type:5prime_partial len:152 (-) TRINITY_DN40935_c1_g7_i1:142-597(-))'
A_DN36557_c0_g1_i2	-4.95756	5.14322e-12	25.5306	30.7934	0	1.60214	'35.2'	'not assigned.unknown'		#VALUE!	' no hits & (original description: TRINITY_DN36557_c0_g1_i2|g.88047 ORF TRINITY_DN36557_c0_g1_i2|g.88047 TRINITY_DN36557_c0_g1_i2|m.88047 type:complete len:155 (-) TRINITY_DN36557_c0_g1_i2:807-1271(-))'
A_DN37355_c0_g2_i1	-2.97113	5.48277e-12	97.409	127.077	15.3682	13.2177	'35.2'	'not assigned.unknown'		#VALUE!	' no hits & (original description: TRINITY_DN37355_c0_g2_i1|g.97476 ORF TRINITY_DN37355_c0_g2_i1|g.97476 TRINITY_DN37355_c0_g2_i1|m.97476 type:complete len:165 (+) TRINITY_DN37355_c0_g2_i1:30-524(+))'
A_DN39100_c3_g6_i1	-3.72609	1.18591e-11	36.1356	44.6721	2.32851	3.60482	'35.2'	'not assigned.unknown'		#VALUE!	' no hits & (original description: TRINITY_DN39100_c3_g6_i1|g.118756 ORF TRINITY_DN39100_c3_g6_i1|g.118756 TRINITY_DN39100_c3_g6_i1|m.118756 type:complete len:131 (+) TRINITY_DN39100_c3_g6_i1:839-1231(+))'
A_DN39435_c5_g1_i2	-4.49436	5.2888e-11	27.1017	23.4203	0.465702	1.60214	'35.2'	'not assigned.unknown'		#VALUE!	' no hits & (original description: TRINITY_DN39435_c5_g1_i2|g.67324 ORF TRINITY_DN39435_c5_g1_i2|g.67324 TRINITY_DN39435_c5_g1_i2|m.67324 type:complete len:125 (+) TRINITY_DN39435_c5_g1_i2:560-934(+))'
A_DN37355_c0_g1_i1	-2.25499	6.5222e-11	248.629	232.468	49.8302	50.868	'35.2'	'not assigned.unknown'		#VALUE!	' no hits & (original description: TRINITY_DN37355_c0_g1_i1|g.97475 ORF TRINITY_DN37355_c0_g1_i1|g.97475 TRINITY_DN37355_c0_g1_i1|m.97475 type:5prime_partial len:154 (+) TRINITY_DN37355_c0_g1_i1:3-464(+))'
A_DN39542_c2_g1_i1	3.5669	1.23925e-10	14.14	9.97532	101.989	185.448	'35.2'	'not assigned.unknown'		#VALUE!	' no hits & (original description: TRINITY_DN39542_c2_g1_i1|g.121215 ORF TRINITY_DN39542_c2_g1_i1|g.121215 TRINITY_DN39542_c2_g1_i1|m.121215 type:complete len:303 (+) TRINITY_DN39542_c2_g1_i1:233-1141(+))'
A_DN39542_c2_g6_i1	3.82057	1.69315e-10	37.3139	33.8293	294.79	711.751	'35.2'	'not assigned.unknown'		#VALUE!	' no hits & (original description: TRINITY_DN39542_c2_g6_i1|g.121237 ORF TRINITY_DN39542_c2_g6_i1|g.121237 TRINITY_DN39542_c2_g6_i1|m.121237 type:complete len:269 (+) TRINITY_DN39542_c2_g6_i1:125-931(+))'
A_DN39751_c0_g1_i1	4.36635	4.68997e-10	0.392778	4.33709	45.6388	51.2685	'35.2'	'not assigned.unknown'		#VALUE!	' no hits & (original description: TRINITY_DN39751_c0_g1_i1|g.2536 ORF TRINITY_DN39751_c0_g1_i1|g.2536 TRINITY_DN39751_c0_g1_i1|m.2536 type:complete len:105 (-) TRINITY_DN39751_c0_g1_i1:414-728(-))'
A_DN33101_c0_g1_i1	-7.99838	7.98277e-10	12.9617	13.8787	0	0	'35.2'	'not assigned.unknown'		#VALUE!	' no hits & (original description: TRINITY_DN33101_c0_g1_i1|g.63301 ORF TRINITY_DN33101_c0_g1_i1|g.63301 TRINITY_DN33101_c0_g1_i1|m.63301 type:5prime_partial len:136 (-) TRINITY_DN33101_c0_g1_i1:112-519(-))'
A_DN40240_c3_g7_i1	-3.88637	1.79702e-09	24.3523	34.263	1.39711	2.40321	'35.2'	'not assigned.unknown'		#VALUE!	' no hits & (original description: TRINITY_DN40240_c3_g7_i1|g.20932 ORF TRINITY_DN40240_c3_g7_i1|g.20932 TRINITY_DN40240_c3_g7_i1|m.20932 type:complete len:135 (+) TRINITY_DN40240_c3_g7_i1:930-1334(+))'
A_DN34989_c0_g1_i1	4.54638	6.90638e-09	1.17834	1.73484	23.2851	46.4621	'35.2'	'not assigned.unknown'		#VALUE!	' no hits & (original description: TRINITY_DN34989_c0_g1_i1|g.102786 ORF TRINITY_DN34989_c0_g1_i1|g.102786 TRINITY_DN34989_c0_g1_i1|m.102786 type:5prime_partial len:136 (+) TRINITY_DN34989_c0_g1_i1:2-409(+))'
A_DN38867_c0_g2_i2	-3.05803	7.65768e-09	193.64	179.122	13.9711	30.4407	'35.2'	'not assigned.unknown'		#VALUE!	' no hits & (original description: TRINITY_DN38867_c0_g2_i2|g.36707 ORF TRINITY_DN38867_c0_g2_i2|g.36707 TRINITY_DN38867_c0_g2_i2|m.36707 type:5prime_partial len:192 (+) TRINITY_DN38867_c0_g2_i2:2-577(+))'
A_DN36143_c0_g1_i1	-4.24497	1.56414e-08	18.0678	16.481	0.931405	0.801071	'35.2'	'not assigned.unknown'		#VALUE!	' no hits & (original description: TRINITY_DN36143_c0_g1_i1|g.68593 ORF TRINITY_DN36143_c0_g1_i1|g.68593 TRINITY_DN36143_c0_g1_i1|m.68593 type:complete len:119 (+) TRINITY_DN36143_c0_g1_i1:66-422(+))'
A_DN39718_c1_g8_i1	-2.04095	3.89493e-08	134.33	129.679	31.2021	32.8439	'35.2'	'not assigned.unknown'		#VALUE!	' no hits & (original description: TRINITY_DN39718_c1_g8_i1|g.4387 ORF TRINITY_DN39718_c1_g8_i1|g.4387 TRINITY_DN39718_c1_g8_i1|m.4387 type:3prime_partial len:152 (-) TRINITY_DN39718_c1_g8_i1:1-453(-))'
A_DN29255_c0_g1_i1	-2.02927	1.35389e-07	159.075	152.232	33.9963	42.0562	'35.2'	'not assigned.unknown'		#VALUE!	' no hits & (original description: TRINITY_DN29255_c0_g1_i1|g.135585 ORF TRINITY_DN29255_c0_g1_i1|g.135585 TRINITY_DN29255_c0_g1_i1|m.135585 type:5prime_partial len:193 (-) TRINITY_DN29255_c0_g1_i1:233-811(-))'
A_DN36557_c0_g1_i3	-5.55341	1.78347e-07	14.5328	10.409	0	0.400535	'35.2'	'not assigned.unknown'		#VALUE!	' no hits & (original description: TRINITY_DN36557_c0_g1_i3|g.88048 ORF TRINITY_DN36557_c0_g1_i3|g.88048 TRINITY_DN36557_c0_g1_i3|m.88048 type:complete len:227 (-) TRINITY_DN36557_c0_g1_i3:413-1093(-))'
A_DN39078_c5_g2_i1	-4.18994	2.0438e-07	109.192	112.331	1.39711	10.4139	'35.2'	'not assigned.unknown'		#VALUE!	' no hits & (original description: TRINITY_DN39078_c5_g2_i1|g.101690 ORF TRINITY_DN39078_c5_g2_i1|g.101690 TRINITY_DN39078_c5_g2_i1|m.101690 type:complete len:141 (-) TRINITY_DN39078_c5_g2_i1:904-1326(-))'
A_DN38922_c0_g4_i1	3.0696	2.81463e-07	3.53501	2.60226	22.8194	29.6396	'35.2'	'not assigned.unknown'		#VALUE!	' no hits & (original description: TRINITY_DN38922_c0_g4_i1|g.42437 ORF TRINITY_DN38922_c0_g4_i1|g.42437 TRINITY_DN38922_c0_g4_i1|m.42437 type:5prime_partial len:144 (+) TRINITY_DN38922_c0_g4_i1:2-433(+))'
A_DN39391_c7_g4_i1	-1.87358	6.06903e-07	143.757	155.702	39.119	42.4568	'35.2'	'not assigned.unknown'		#VALUE!	' no hits & (original description: TRINITY_DN39391_c7_g4_i1|g.53713 ORF TRINITY_DN39391_c7_g4_i1|g.53713 TRINITY_DN39391_c7_g4_i1|m.53713 type:5prime_partial len:115 (-) TRINITY_DN39391_c7_g4_i1:395-739(-))'
A_DN38674_c0_g2_i4	-3.74654	6.8039e-07	42.0273	22.1192	1.39711	3.20428	'35.2'	'not assigned.unknown'		#VALUE!	' no hits & (original description: TRINITY_DN38674_c0_g2_i4|g.114093 ORF TRINITY_DN38674_c0_g2_i4|g.114093 TRINITY_DN38674_c0_g2_i4|m.114093 type:complete len:163 (-) TRINITY_DN38674_c0_g2_i4:699-1187(-))'
A_DN39391_c7_g3_i1	-1.80753	1.22564e-06	250.593	269.767	67.5269	80.9082	'35.2'	'not assigned.unknown'		#VALUE!	' no hits & (original description: TRINITY_DN39391_c7_g3_i1|g.53712 ORF TRINITY_DN39391_c7_g3_i1|g.53712 TRINITY_DN39391_c7_g3_i1|m.53712 type:3prime_partial len:176 (+) TRINITY_DN39391_c7_g3_i1:269-793(+))'
A_DN39009_c6_g2_i3	-2.83208	1.22564e-06	40.849	32.5282	3.25992	6.8091	'35.2'	'not assigned.unknown'		#VALUE!	' no hits & (original description: TRINITY_DN39009_c6_g2_i3|g.102131 ORF TRINITY_DN39009_c6_g2_i3|g.102131 TRINITY_DN39009_c6_g2_i3|m.102131 type:5prime_partial len:111 (-) TRINITY_DN39009_c6_g2_i3:886-1218(-))'
A_DN33799_c0_g1_i1	7.42547	1.41583e-06	0	0	7.91694	10.0134	'35.2'	'not assigned.unknown'		#VALUE!	' no hits & (original description: TRINITY_DN33799_c0_g1_i1|g.107448 ORF TRINITY_DN33799_c0_g1_i1|g.107448 TRINITY_DN33799_c0_g1_i1|m.107448 type:complete len:170 (-) TRINITY_DN33799_c0_g1_i1:154-663(-))'
A_DN40838_c3_g4_i3	-3.43759	1.464e-06	36.9212	28.1911	0.931405	4.80643	'35.2'	'not assigned.unknown'		#VALUE!	' no hits & (original description: TRINITY_DN40838_c3_g4_i3|g.41665 ORF TRINITY_DN40838_c3_g4_i3|g.41665 TRINITY_DN40838_c3_g4_i3|m.41665 type:complete len:104 (-) TRINITY_DN40838_c3_g4_i3:669-980(-))'
A_DN66235_c0_g1_i1	4.47814	1.52029e-06	3.14223	6.93935	47.9673	177.437	'35.2'	'not assigned.unknown'		#VALUE!	' no hits & (original description: TRINITY_DN66235_c0_g1_i1|g.91167 ORF TRINITY_DN66235_c0_g1_i1|g.91167 TRINITY_DN66235_c0_g1_i1|m.91167 type:complete len:102 (+) TRINITY_DN66235_c0_g1_i1:253-558(+))'
A_DN39990_c1_g10_i1	1.90725	1.63619e-06	809.123	800.194	3538.87	2498.14	'35.2'	'not assigned.unknown'		#VALUE!	' no hits & (original description: TRINITY_DN39990_c1_g10_i1|g.59601 ORF TRINITY_DN39990_c1_g10_i1|g.59601 TRINITY_DN39990_c1_g10_i1|m.59601 type:complete len:103 (+) TRINITY_DN39990_c1_g10_i1:68-376(+))'
A_DN37985_c0_g2_i2	-3.92067	1.92292e-06	25.9234	32.9619	0	3.60482	'35.2'	'not assigned.unknown'		#VALUE!	' no hits & (original description: TRINITY_DN37985_c0_g2_i2|g.49326 ORF TRINITY_DN37985_c0_g2_i2|g.49326 TRINITY_DN37985_c0_g2_i2|m.49326 type:complete len:178 (+) TRINITY_DN37985_c0_g2_i2:133-666(+))'
A_DN35925_c0_g1_i2	-3.04	2.9115e-06	20.8173	22.1192	1.39711	3.60482	'35.2'	'not assigned.unknown'		#VALUE!	' no hits & (original description: TRINITY_DN35925_c0_g1_i2|g.63258 ORF TRINITY_DN35925_c0_g1_i2|g.63258 TRINITY_DN35925_c0_g1_i2|m.63258 type:complete len:152 (-) TRINITY_DN35925_c0_g1_i2:203-658(-))'
A_DN2181_c0_g1_i1	-2.69546	3.0593e-06	130.402	110.162	11.1769	25.6343	'35.2'	'not assigned.unknown'		#VALUE!	' no hits & (original description: TRINITY_DN2181_c0_g1_i1|g.79824 ORF TRINITY_DN2181_c0_g1_i1|g.79824 TRINITY_DN2181_c0_g1_i1|m.79824 type:complete len:123 (+) TRINITY_DN2181_c0_g1_i1:239-607(+))'
A_DN38633_c2_g1_i5	-2.68953	3.84286e-06	47.5262	54.2137	4.65702	10.8145	'35.2'	'not assigned.unknown'		#VALUE!	' no hits & (original description: TRINITY_DN38633_c2_g1_i5|g.114498 ORF TRINITY_DN38633_c2_g1_i5|g.114498 TRINITY_DN38633_c2_g1_i5|m.114498 type:complete len:248 (+) TRINITY_DN38633_c2_g1_i5:163-906(+))'
A_DN39427_c2_g11_i1	-2.086	4.55713e-06	69.129	56.8159	13.5054	16.0214	'35.2'	'not assigned.unknown'		#VALUE!	' no hits & (original description: TRINITY_DN39427_c2_g11_i1|g.67688 ORF TRINITY_DN39427_c2_g11_i1|g.67688 TRINITY_DN39427_c2_g11_i1|m.67688 type:3prime_partial len:136 (-) TRINITY_DN39427_c2_g11_i1:3-407(-))'
A_DN38542_c0_g2_i1	-3.45093	6.16051e-06	23.1739	15.1798	0.931405	2.40321	'35.2'	'not assigned.unknown'		#VALUE!	' no hits & (original description: TRINITY_DN38542_c0_g2_i1|g.95517 ORF TRINITY_DN38542_c0_g2_i1|g.95517 TRINITY_DN38542_c0_g2_i1|m.95517 type:5prime_partial len:157 (-) TRINITY_DN38542_c0_g2_i1:462-932(-))'
A_DN40927_c1_g8_i2	7.65703	7.9138e-06	0	0	14.9025	6.40857	'35.2'	'not assigned.unknown'		#VALUE!	' no hits & (original description: TRINITY_DN40927_c1_g8_i2|g.106548 ORF TRINITY_DN40927_c1_g8_i2|g.106548 TRINITY_DN40927_c1_g8_i2|m.106548 type:complete len:176 (+) TRINITY_DN40927_c1_g8_i2:192-719(+))'
A_DN37985_c0_g1_i1	-3.56057	9.52535e-06	13.3545	23.4203	1.39711	1.60214	'35.2'	'not assigned.unknown'		#VALUE!	' no hits & (original description: TRINITY_DN37985_c0_g1_i1|g.49323 ORF TRINITY_DN37985_c0_g1_i1|g.49323 TRINITY_DN37985_c0_g1_i1|m.49323 type:complete len:191 (+) TRINITY_DN37985_c0_g1_i1:123-695(+))'
A_DN38545_c3_g1_i7	-2.32205	1.08228e-05	34.5645	32.9619	7.91694	5.6075	'35.2'	'not assigned.unknown'		#VALUE!	' no hits & (original description: TRINITY_DN38545_c3_g1_i7|g.96006 ORF TRINITY_DN38545_c3_g1_i7|g.96006 TRINITY_DN38545_c3_g1_i7|m.96006 type:complete len:259 (-) TRINITY_DN38545_c3_g1_i7:210-986(-))'
A_DN39990_c1_g10_i2	1.84346	1.62083e-05	265.125	252.419	1109.3	748.601	'35.2'	'not assigned.unknown'		#VALUE!	' no hits & (original description: TRINITY_DN39990_c1_g10_i2|g.59615 ORF TRINITY_DN39990_c1_g10_i2|g.59615 TRINITY_DN39990_c1_g10_i2|m.59615 type:complete len:103 (+) TRINITY_DN39990_c1_g10_i2:68-376(+))'
A_DN40054_c1_g2_i2	-2.46449	1.80208e-05	82.0907	46.8406	12.1083	11.215	'35.2'	'not assigned.unknown'		#VALUE!	' no hits & (original description: TRINITY_DN40054_c1_g2_i2|g.7621 ORF TRINITY_DN40054_c1_g2_i2|g.7621 TRINITY_DN40054_c1_g2_i2|m.7621 type:complete len:145 (-) TRINITY_DN40054_c1_g2_i2:394-828(-))'
A_DN39993_c0_g9_i6	1.65334	2.13206e-05	616.662	524.355	1999.73	1590.13	'35.2'	'not assigned.unknown'		#VALUE!	' no hits & (original description: TRINITY_DN39993_c0_g9_i6|g.59247 ORF TRINITY_DN39993_c0_g9_i6|g.59247 TRINITY_DN39993_c0_g9_i6|m.59247 type:complete len:104 (+) TRINITY_DN39993_c0_g9_i6:145-456(+))'
A_DN39204_c3_g2_i1	-7.11372	2.36772e-05	6.28445	8.24048	0	0	'35.2'	'not assigned.unknown'		#VALUE!	' no hits & (original description: TRINITY_DN39204_c3_g2_i1|g.24438 ORF TRINITY_DN39204_c3_g2_i1|g.24438 TRINITY_DN39204_c3_g2_i1|m.24438 type:5prime_partial len:321 (-) TRINITY_DN39204_c3_g2_i1:93-1055(-))'
A_DN39726_c2_g4_i1	1.58699	2.96538e-05	358.607	389.905	1247.62	1001.34	'35.2'	'not assigned.unknown'		#VALUE!	' no hits & (original description: TRINITY_DN39726_c2_g4_i1|g.1313 ORF TRINITY_DN39726_c2_g4_i1|g.1313 TRINITY_DN39726_c2_g4_i1|m.1313 type:complete len:118 (+) TRINITY_DN39726_c2_g4_i1:113-466(+))'
A_DN39306_c0_g2_i1	1.95187	2.97789e-05	36.1356	26.0226	135.985	105.341	'35.2'	'not assigned.unknown'		#VALUE!	' no hits & (original description: TRINITY_DN39306_c0_g2_i1|g.53207 ORF TRINITY_DN39306_c0_g2_i1|g.53207 TRINITY_DN39306_c0_g2_i1|m.53207 type:complete len:206 (+) TRINITY_DN39306_c0_g2_i1:51-668(+))'
A_DN39646_c0_g1_i1	-3.09804	4.21873e-05	17.675	12.5776	1.86281	1.60214	'35.2'	'not assigned.unknown'		#VALUE!	' no hits & (original description: TRINITY_DN39646_c0_g1_i1|g.137570 ORF TRINITY_DN39646_c0_g1_i1|g.137570 TRINITY_DN39646_c0_g1_i1|m.137570 type:3prime_partial len:100 (-) TRINITY_DN39646_c0_g1_i1:1-297(-))'
A_DN40425_c5_g1_i7	-7.02057	4.21873e-05	7.46279	6.07193	0	0	'35.2'	'not assigned.unknown'		#VALUE!	' no hits & (original description: TRINITY_DN40425_c5_g1_i7|g.11563 ORF TRINITY_DN40425_c5_g1_i7|g.11563 TRINITY_DN40425_c5_g1_i7|m.11563 type:5prime_partial len:116 (+) TRINITY_DN40425_c5_g1_i7:1-348(+))'
A_DN38766_c5_g1_i3	-2.69731	4.94206e-05	21.21	35.1305	3.72562	4.80643	'35.2'	'not assigned.unknown'		#VALUE!	' no hits & (original description: TRINITY_DN38766_c5_g1_i3|g.77230 ORF TRINITY_DN38766_c5_g1_i3|g.77230 TRINITY_DN38766_c5_g1_i3|m.77230 type:3prime_partial len:109 (-) TRINITY_DN38766_c5_g1_i3:2-325(-))'
A_DN38970_c0_g2_i2	-1.55297	5.13114e-05	200.317	222.059	75.4438	68.4916	'35.2'	'not assigned.unknown'		#VALUE!	' no hits & (original description: TRINITY_DN38970_c0_g2_i2|g.44771 ORF TRINITY_DN38970_c0_g2_i2|g.44771 TRINITY_DN38970_c0_g2_i2|m.44771 type:internal len:114 (-) TRINITY_DN38970_c0_g2_i2:1-339(-))'
A_DN40580_c0_g13_i1	-1.81313	8.39764e-05	384.923	417.229	88.9492	138.986	'35.2'	'not assigned.unknown'		#VALUE!	' no hits & (original description: TRINITY_DN40580_c0_g13_i1|g.109509 ORF TRINITY_DN40580_c0_g13_i1|g.109509 TRINITY_DN40580_c0_g13_i1|m.109509 type:complete len:164 (+) TRINITY_DN40580_c0_g13_i1:23-514(+))'
A_DN39364_c5_g3_i2	1.53939	8.64578e-05	297.333	271.502	731.153	922.433	'35.2'	'not assigned.unknown'		#VALUE!	' no hits & (original description: TRINITY_DN39364_c5_g3_i2|g.52208 ORF TRINITY_DN39364_c5_g3_i2|g.52208 TRINITY_DN39364_c5_g3_i2|m.52208 type:complete len:276 (+) TRINITY_DN39364_c5_g3_i2:670-1497(+))'
A_DN39012_c4_g1_i1	2.88831	8.70651e-05	1.96389	2.16855	17.6967	13.6182	'35.2'	'not assigned.unknown'		#VALUE!	' no hits & (original description: TRINITY_DN39012_c4_g1_i1|g.101768 ORF TRINITY_DN39012_c4_g1_i1|g.101768 TRINITY_DN39012_c4_g1_i1|m.101768 type:complete len:117 (+) TRINITY_DN39012_c4_g1_i1:112-462(+))'
A_DN38758_c6_g1_i2	-1.86484	0.000104032	53.8106	55.5148	12.574	17.223	'35.2'	'not assigned.unknown'		#VALUE!	' no hits & (original description: TRINITY_DN38758_c6_g1_i2|g.77127 ORF TRINITY_DN38758_c6_g1_i2|g.77127 TRINITY_DN38758_c6_g1_i2|m.77127 type:complete len:155 (+) TRINITY_DN38758_c6_g1_i2:126-590(+))'
A_DN40500_c1_g8_i1	-4.26688	0.000134455	11.3906	6.93935	0	0.801071	'35.2'	'not assigned.unknown'		#VALUE!	' no hits & (original description: TRINITY_DN40500_c1_g8_i1|g.109326 ORF TRINITY_DN40500_c1_g8_i1|g.109326 TRINITY_DN40500_c1_g8_i1|m.109326 type:complete len:128 (+) TRINITY_DN40500_c1_g8_i1:754-1137(+))'
A_DN33893_c0_g1_i1	-6.84234	0.000135579	5.4989	6.50564	0	0	'35.2'	'not assigned.unknown'		#VALUE!	' no hits & (original description: TRINITY_DN33893_c0_g1_i1|g.46618 ORF TRINITY_DN33893_c0_g1_i1|g.46618 TRINITY_DN33893_c0_g1_i1|m.46618 type:internal len:113 (+) TRINITY_DN33893_c0_g1_i1:2-337(+))'
A_DN9319_c0_g1_i1	7.02364	0.000140502	0	0	4.65702	8.81178	'35.2'	'not assigned.unknown'		#VALUE!	' no hits & (original description: TRINITY_DN9319_c0_g1_i1|g.158 ORF TRINITY_DN9319_c0_g1_i1|g.158 TRINITY_DN9319_c0_g1_i1|m.158 type:3prime_partial len:285 (+) TRINITY_DN9319_c0_g1_i1:209-1060(+))'
A_DN40054_c1_g2_i1	-1.64695	0.000149442	72.2712	78.0677	25.1479	22.8305	'35.2'	'not assigned.unknown'		#VALUE!	' no hits & (original description: TRINITY_DN40054_c1_g2_i1|g.7619 ORF TRINITY_DN40054_c1_g2_i1|g.7619 TRINITY_DN40054_c1_g2_i1|m.7619 type:complete len:147 (-) TRINITY_DN40054_c1_g2_i1:395-835(-))'
A_DN39491_c0_g1_i1	1.94855	0.000183932	451.695	485.755	1273.23	2345.13	'35.2'	'not assigned.unknown'		#VALUE!	' no hits & (original description: TRINITY_DN39491_c0_g1_i1|g.66436 ORF TRINITY_DN39491_c0_g1_i1|g.66436 TRINITY_DN39491_c0_g1_i1|m.66436 type:5prime_partial len:105 (-) TRINITY_DN39491_c0_g1_i1:321-635(-))'
A_DN39755_c1_g1_i2	3.96619	0.000206335	0.392778	5.63822	63.8012	30.4407	'35.2'	'not assigned.unknown'		#VALUE!	' no hits & (original description: TRINITY_DN39755_c1_g1_i2|g.896 ORF TRINITY_DN39755_c1_g1_i2|g.896 TRINITY_DN39755_c1_g1_i2|m.896 type:complete len:233 (-) TRINITY_DN39755_c1_g1_i2:204-902(-))'
A_DN39097_c5_g4_i9	2.53097	0.000207477	3.14223	2.16855	15.3682	16.0214	'35.2'	'not assigned.unknown'		#VALUE!	' no hits & (original description: TRINITY_DN39097_c5_g4_i9|g.101486 ORF TRINITY_DN39097_c5_g4_i9|g.101486 TRINITY_DN39097_c5_g4_i9|m.101486 type:complete len:126 (+) TRINITY_DN39097_c5_g4_i9:2825-3202(+))'
A_DN39140_c6_g9_i1	-3.69462	0.00025352	9.42668	8.67419	1.39711	0	'35.2'	'not assigned.unknown'		#VALUE!	' no hits & (original description: TRINITY_DN39140_c6_g9_i1|g.118343 ORF TRINITY_DN39140_c6_g9_i1|g.118343 TRINITY_DN39140_c6_g9_i1|m.118343 type:complete len:124 (-) TRINITY_DN39140_c6_g9_i1:418-789(-))'
A_DN35697_c0_g1_i3	-1.66236	0.000265474	62.059	55.5148	19.0938	18.0241	'35.2'	'not assigned.unknown'		#VALUE!	' no hits & (original description: TRINITY_DN35697_c0_g1_i3|g.91110 ORF TRINITY_DN35697_c0_g1_i3|g.91110 TRINITY_DN35697_c0_g1_i3|m.91110 type:complete len:100 (+) TRINITY_DN35697_c0_g1_i3:80-379(+))'
A_DN39337_c8_g2_i3	-6.8323	0.000265474	7.07001	4.7708	0	0	'35.2'	'not assigned.unknown'		#VALUE!	' no hits & (original description: TRINITY_DN39337_c8_g2_i3|g.51355 ORF TRINITY_DN39337_c8_g2_i3|g.51355 TRINITY_DN39337_c8_g2_i3|m.51355 type:3prime_partial len:295 (-) TRINITY_DN39337_c8_g2_i3:2-883(-))'
A_DN34383_c0_g1_i1	-3.51367	0.000285269	15.3184	9.97532	0	2.00268	'35.2'	'not assigned.unknown'		#VALUE!	' no hits & (original description: TRINITY_DN34383_c0_g1_i1|g.75520 ORF TRINITY_DN34383_c0_g1_i1|g.75520 TRINITY_DN34383_c0_g1_i1|m.75520 type:complete len:267 (-) TRINITY_DN34383_c0_g1_i1:200-1000(-))'
A_DN40610_c1_g1_i1	7.21071	0.000344188	0	0	11.6426	4.00535	'35.2'	'not assigned.unknown'		#VALUE!	' no hits & (original description: TRINITY_DN40610_c1_g1_i1|g.82222 ORF TRINITY_DN40610_c1_g1_i1|g.82222 TRINITY_DN40610_c1_g1_i1|m.82222 type:5prime_partial len:266 (-) TRINITY_DN40610_c1_g1_i1:123-920(-))'
A_DN39678_c4_g2_i3	-2.24741	0.000449514	324.435	341.329	40.5161	99.3328	'35.2'	'not assigned.unknown'		#VALUE!	' no hits & (original description: TRINITY_DN39678_c4_g2_i3|g.140135 ORF TRINITY_DN39678_c4_g2_i3|g.140135 TRINITY_DN39678_c4_g2_i3|m.140135 type:5prime_partial len:139 (+) TRINITY_DN39678_c4_g2_i3:1-417(+))'
A_DN35054_c0_g1_i1	-3.60358	0.000449514	16.8895	10.8427	2.32851	0	'35.2'	'not assigned.unknown'		#VALUE!	' no hits & (original description: TRINITY_DN35054_c0_g1_i1|g.90805 ORF TRINITY_DN35054_c0_g1_i1|g.90805 TRINITY_DN35054_c0_g1_i1|m.90805 type:5prime_partial len:526 (+) TRINITY_DN35054_c0_g1_i1:1-1578(+))'
A_DN38762_c2_g1_i1	-1.47868	0.000492119	212.1	183.893	63.8012	78.1044	'35.2'	'not assigned.unknown'		#VALUE!	' no hits & (original description: TRINITY_DN38762_c2_g1_i1|g.76016 ORF TRINITY_DN38762_c2_g1_i1|g.76016 TRINITY_DN38762_c2_g1_i1|m.76016 type:complete len:311 (+) TRINITY_DN38762_c2_g1_i1:38-970(+))'
A_DN40276_c1_g5_i2	-3.57216	0.000493683	8.24835	8.24048	0.465702	0.801071	'35.2'	'not assigned.unknown'		#VALUE!	' no hits & (original description: TRINITY_DN40276_c1_g5_i2|g.18390 ORF TRINITY_DN40276_c1_g5_i2|g.18390 TRINITY_DN40276_c1_g5_i2|m.18390 type:complete len:229 (+) TRINITY_DN40276_c1_g5_i2:20-706(+))'
A_DN56245_c0_g1_i1	6.6958	0.000504418	0	0	6.05413	4.80643	'35.2'	'not assigned.unknown'		#VALUE!	' no hits & (original description: TRINITY_DN56245_c0_g1_i1|g.89438 ORF TRINITY_DN56245_c0_g1_i1|g.89438 TRINITY_DN56245_c0_g1_i1|m.89438 type:complete len:340 (+) TRINITY_DN56245_c0_g1_i1:75-1094(+))'
A_DN41233_c1_g7_i1	2.10373	0.000539755	5.4989	5.20451	26.0793	20.4273	'35.2'	'not assigned.unknown'		#VALUE!	' no hits & (original description: TRINITY_DN41233_c1_g7_i1|g.16916 ORF TRINITY_DN41233_c1_g7_i1|g.16916 TRINITY_DN41233_c1_g7_i1|m.16916 type:internal len:206 (+) TRINITY_DN41233_c1_g7_i1:3-617(+))'
A_DN39435_c5_g1_i4	-3.1523	0.000635165	11.7834	11.7102	0	2.40321	'35.2'	'not assigned.unknown'		#VALUE!	' no hits & (original description: TRINITY_DN39435_c5_g1_i4|g.67326 ORF TRINITY_DN39435_c5_g1_i4|g.67326 TRINITY_DN39435_c5_g1_i4|m.67326 type:complete len:134 (+) TRINITY_DN39435_c5_g1_i4:532-933(+))'
A_DN25628_c0_g1_i2	6.68753	0.000652215	0	0	5.12273	5.6075	'35.2'	'not assigned.unknown'		#VALUE!	' no hits & (original description: TRINITY_DN25628_c0_g1_i2|g.135615 ORF TRINITY_DN25628_c0_g1_i2|g.135615 TRINITY_DN25628_c0_g1_i2|m.135615 type:complete len:122 (+) TRINITY_DN25628_c0_g1_i2:216-581(+))'
A_DN39919_c6_g8_i1	2.52135	0.00067198	11.3906	12.5776	40.0504	97.7306	'35.2'	'not assigned.unknown'		#VALUE!	' no hits & (original description: TRINITY_DN39919_c6_g8_i1|g.59812 ORF TRINITY_DN39919_c6_g8_i1|g.59812 TRINITY_DN39919_c6_g8_i1|m.59812 type:5prime_partial len:113 (-) TRINITY_DN39919_c6_g8_i1:196-534(-))'
A_DN41280_c9_g1_i1	1.80818	0.000739515	10.9978	9.54161	32.1335	40.0535	'35.2'	'not assigned.unknown'		#VALUE!	' no hits & (original description: TRINITY_DN41280_c9_g1_i1|g.16575 ORF TRINITY_DN41280_c9_g1_i1|g.16575 TRINITY_DN41280_c9_g1_i1|m.16575 type:complete len:163 (+) TRINITY_DN41280_c9_g1_i1:107-595(+))'
A_DN40482_c1_g1_i2	-1.56256	0.000796204	20489.7	20640.7	5487.84	8436.48	'35.2'	'not assigned.unknown'		#VALUE!	' no hits & (original description: TRINITY_DN40482_c1_g1_i2|g.11286 ORF TRINITY_DN40482_c1_g1_i2|g.11286 TRINITY_DN40482_c1_g1_i2|m.11286 type:5prime_partial len:105 (+) TRINITY_DN40482_c1_g1_i2:2-316(+))'
A_DN39274_c1_g1_i1	-6.90899	0.000833166	3.53501	9.1079	0	0	'35.2'	'not assigned.unknown'		#VALUE!	' no hits & (original description: TRINITY_DN39274_c1_g1_i1|g.26116 ORF TRINITY_DN39274_c1_g1_i1|g.26116 TRINITY_DN39274_c1_g1_i1|m.26116 type:complete len:253 (-) TRINITY_DN39274_c1_g1_i1:507-1265(-))'
A_DN2605_c0_g1_i1	-2.3614	0.00087339	23.1739	17.3484	5.12273	2.80375	'35.2'	'not assigned.unknown'		#VALUE!	' no hits & (original description: TRINITY_DN2605_c0_g1_i1|g.115290 ORF TRINITY_DN2605_c0_g1_i1|g.115290 TRINITY_DN2605_c0_g1_i1|m.115290 type:complete len:172 (-) TRINITY_DN2605_c0_g1_i1:267-782(-))'
A_DN35674_c0_g1_i3	2.59955	0.00100917	5.10612	3.03597	16.7653	33.2444	'35.2'	'not assigned.unknown'		#VALUE!	' no hits & (original description: TRINITY_DN35674_c0_g1_i3|g.91040 ORF TRINITY_DN35674_c0_g1_i3|g.91040 TRINITY_DN35674_c0_g1_i3|m.91040 type:complete len:137 (+) TRINITY_DN35674_c0_g1_i3:152-562(+))'
A_DN26766_c0_g1_i1	-2.05364	0.00100917	36.1356	38.6001	12.1083	6.00803	'35.2'	'not assigned.unknown'		#VALUE!	' no hits & (original description: TRINITY_DN26766_c0_g1_i1|g.128673 ORF TRINITY_DN26766_c0_g1_i1|g.128673 TRINITY_DN26766_c0_g1_i1|m.128673 type:complete len:134 (+) TRINITY_DN26766_c0_g1_i1:153-554(+))'
A_DN36185_c0_g1_i1	2.64621	0.0010231	12.9617	10.409	38.6533	108.145	'35.2'	'not assigned.unknown'		#VALUE!	' no hits & (original description: TRINITY_DN36185_c0_g1_i1|g.68577 ORF TRINITY_DN36185_c0_g1_i1|g.68577 TRINITY_DN36185_c0_g1_i1|m.68577 type:complete len:116 (-) TRINITY_DN36185_c0_g1_i1:459-806(-))'
A_DN36727_c0_g2_i1	1.3123	0.00140065	717.213	688.297	1950.36	1540.46	'35.2'	'not assigned.unknown'		#VALUE!	' no hits & (original description: TRINITY_DN36727_c0_g2_i1|g.88992 ORF TRINITY_DN36727_c0_g2_i1|g.88992 TRINITY_DN36727_c0_g2_i1|m.88992 type:complete len:129 (+) TRINITY_DN36727_c0_g2_i1:167-553(+))'
A_DN38626_c2_g3_i1	-1.23763	0.00154195	296.94	285.381	124.343	122.564	'35.2'	'not assigned.unknown'		#VALUE!	' no hits & (original description: TRINITY_DN38626_c2_g3_i1|g.114209 ORF TRINITY_DN38626_c2_g3_i1|g.114209 TRINITY_DN38626_c2_g3_i1|m.114209 type:complete len:266 (-) TRINITY_DN38626_c2_g3_i1:524-1321(-))'
A_DN39097_c5_g4_i6	2.78539	0.00158619	3.53501	0.433709	13.0397	15.6209	'35.2'	'not assigned.unknown'		#VALUE!	' no hits & (original description: TRINITY_DN39097_c5_g4_i6|g.101478 ORF TRINITY_DN39097_c5_g4_i6|g.101478 TRINITY_DN39097_c5_g4_i6|m.101478 type:complete len:126 (+) TRINITY_DN39097_c5_g4_i6:424-801(+))'
A_DN39009_c6_g2_i1	-3.49863	0.001639	205.423	174.351	3.25992	30.0402	'35.2'	'not assigned.unknown'		#VALUE!	' no hits & (original description: TRINITY_DN39009_c6_g2_i1|g.102121 ORF TRINITY_DN39009_c6_g2_i1|g.102121 TRINITY_DN39009_c6_g2_i1|m.102121 type:5prime_partial len:111 (-) TRINITY_DN39009_c6_g2_i1:1230-1562(-))'
A_DN39773_c1_g6_i1	1.33415	0.00189825	211.708	176.52	535.558	443.793	'35.2'	'not assigned.unknown'		#VALUE!	' no hits & (original description: TRINITY_DN39773_c1_g6_i1|g.4351 ORF TRINITY_DN39773_c1_g6_i1|g.4351 TRINITY_DN39773_c1_g6_i1|m.4351 type:complete len:133 (+) TRINITY_DN39773_c1_g6_i1:1758-2156(+))'
A_DN39359_c3_g6_i1	-1.42719	0.0019955	181.071	165.243	74.0467	54.8734	'35.2'	'not assigned.unknown'		#VALUE!	' no hits & (original description: TRINITY_DN39359_c3_g6_i1|g.50799 ORF TRINITY_DN39359_c3_g6_i1|g.50799 TRINITY_DN39359_c3_g6_i1|m.50799 type:3prime_partial len:124 (-) TRINITY_DN39359_c3_g6_i1:1-369(-))'
A_DN60505_c0_g1_i1	-1.69789	0.00201434	580.919	587.676	127.137	232.711	'35.2'	'not assigned.unknown'		#VALUE!	' no hits & (original description: TRINITY_DN60505_c0_g1_i1|g.28812 ORF TRINITY_DN60505_c0_g1_i1|g.28812 TRINITY_DN60505_c0_g1_i1|m.28812 type:5prime_partial len:232 (-) TRINITY_DN60505_c0_g1_i1:1334-2029(-))'
A_DN31875_c0_g1_i1	1.3935	0.00224826	27.4945	29.4922	77.7723	72.0964	'35.2'	'not assigned.unknown'		#VALUE!	' no hits & (original description: TRINITY_DN31875_c0_g1_i1|g.112014 ORF TRINITY_DN31875_c0_g1_i1|g.112014 TRINITY_DN31875_c0_g1_i1|m.112014 type:complete len:121 (-) TRINITY_DN31875_c0_g1_i1:423-785(-))'
A_DN35171_c0_g1_i1	2.07576	0.00226119	9.42668	6.07193	40.5161	25.6343	'35.2'	'not assigned.unknown'		#VALUE!	' no hits & (original description: TRINITY_DN35171_c0_g1_i1|g.28547 ORF TRINITY_DN35171_c0_g1_i1|g.28547 TRINITY_DN35171_c0_g1_i1|m.28547 type:complete len:128 (-) TRINITY_DN35171_c0_g1_i1:539-922(-))'
A_DN60364_c0_g1_i1	6.86263	0.00252063	0	0	2.79421	9.21232	'35.2'	'not assigned.unknown'		#VALUE!	' no hits & (original description: TRINITY_DN60364_c0_g1_i1|g.75415 ORF TRINITY_DN60364_c0_g1_i1|g.75415 TRINITY_DN60364_c0_g1_i1|m.75415 type:5prime_partial len:193 (-) TRINITY_DN60364_c0_g1_i1:293-871(-))'
A_DN38421_c0_g2_i1	-2.36546	0.00260019	22.3884	17.3484	1.86281	5.6075	'35.2'	'not assigned.unknown'		#VALUE!	' no hits & (original description: TRINITY_DN38421_c0_g2_i1|g.85321 ORF TRINITY_DN38421_c0_g2_i1|g.85321 TRINITY_DN38421_c0_g2_i1|m.85321 type:5prime_partial len:140 (-) TRINITY_DN38421_c0_g2_i1:334-753(-))'
A_DN36209_c0_g3_i2	1.87266	0.00281141	37.7067	32.0945	87.5521	168.225	'35.2'	'not assigned.unknown'		#VALUE!	' no hits & (original description: TRINITY_DN36209_c0_g3_i2|g.27642 ORF TRINITY_DN36209_c0_g3_i2|g.27642 TRINITY_DN36209_c0_g3_i2|m.27642 type:5prime_partial len:296 (-) TRINITY_DN36209_c0_g3_i2:347-1234(-))'
A_DN40497_c1_g9_i1	2.64771	0.0033459	1.57111	1.73484	12.1083	9.21232	'35.2'	'not assigned.unknown'		#VALUE!	' no hits & (original description: TRINITY_DN40497_c1_g9_i1|g.13574 ORF TRINITY_DN40497_c1_g9_i1|g.13574 TRINITY_DN40497_c1_g9_i1|m.13574 type:complete len:127 (-) TRINITY_DN40497_c1_g9_i1:889-1269(-))'
A_DN16242_c0_g1_i2	-2.19249	0.0033459	73.0568	68.9598	7.91694	22.8305	'35.2'	'not assigned.unknown'		#VALUE!	' no hits & (original description: TRINITY_DN16242_c0_g1_i2|g.27188 ORF TRINITY_DN16242_c0_g1_i2|g.27188 TRINITY_DN16242_c0_g1_i2|m.27188 type:5prime_partial len:110 (-) TRINITY_DN16242_c0_g1_i2:308-637(-))'
A_DN37948_c0_g3_i1	-1.69962	0.00376588	172.822	167.412	36.3248	68.091	'35.2'	'not assigned.unknown'		#VALUE!	' no hits & (original description: TRINITY_DN37948_c0_g3_i1|g.49315 ORF TRINITY_DN37948_c0_g3_i1|g.49315 TRINITY_DN37948_c0_g3_i1|m.49315 type:5prime_partial len:132 (-) TRINITY_DN37948_c0_g3_i1:400-795(-))'
A_DN36587_c0_g2_i1	-2.71765	0.00398727	9.42668	19.5169	1.86281	2.40321	'35.2'	'not assigned.unknown'		#VALUE!	' no hits & (original description: TRINITY_DN36587_c0_g2_i1|g.87885 ORF TRINITY_DN36587_c0_g2_i1|g.87885 TRINITY_DN36587_c0_g2_i1|m.87885 type:3prime_partial len:119 (+) TRINITY_DN36587_c0_g2_i1:387-740(+))'
A_DN46836_c0_g1_i1	-1.87645	0.00409543	118.226	95.4161	18.6281	39.2525	'35.2'	'not assigned.unknown'		#VALUE!	' no hits & (original description: TRINITY_DN46836_c0_g1_i1|g.9872 ORF TRINITY_DN46836_c0_g1_i1|g.9872 TRINITY_DN46836_c0_g1_i1|m.9872 type:5prime_partial len:102 (+) TRINITY_DN46836_c0_g1_i1:3-308(+))'
A_DN40018_c5_g1_i4	1.86209	0.00420355	34.9573	26.4563	146.696	77.3033	'35.2'	'not assigned.unknown'		#VALUE!	' no hits & (original description: TRINITY_DN40018_c5_g1_i4|g.6241 ORF TRINITY_DN40018_c5_g1_i4|g.6241 TRINITY_DN40018_c5_g1_i4|m.6241 type:complete len:126 (+) TRINITY_DN40018_c5_g1_i4:512-889(+))'
A_DN41060_c0_g4_i1	-1.49238	0.00433906	44.384	54.2137	18.1624	16.8225	'35.2'	'not assigned.unknown'		#VALUE!	' no hits & (original description: TRINITY_DN41060_c0_g4_i1|g.91809 ORF TRINITY_DN41060_c0_g4_i1|g.91809 TRINITY_DN41060_c0_g4_i1|m.91809 type:internal len:117 (+) TRINITY_DN41060_c0_g4_i1:1-348(+))'
A_DN41233_c1_g10_i1	-2.54093	0.00454521	31.0295	49.8766	2.79421	10.8145	'35.2'	'not assigned.unknown'		#VALUE!	' no hits & (original description: TRINITY_DN41233_c1_g10_i1|g.16927 ORF TRINITY_DN41233_c1_g10_i1|g.16927 TRINITY_DN41233_c1_g10_i1|m.16927 type:internal len:111 (+) TRINITY_DN41233_c1_g10_i1:2-331(+))'
A_DN23428_c0_g1_i1	2.29008	0.00492497	3.92778	2.16855	18.6281	12.0161	'35.2'	'not assigned.unknown'		#VALUE!	' no hits & (original description: TRINITY_DN23428_c0_g1_i1|g.135624 ORF TRINITY_DN23428_c0_g1_i1|g.135624 TRINITY_DN23428_c0_g1_i1|m.135624 type:complete len:130 (-) TRINITY_DN23428_c0_g1_i1:316-705(-))'
A_DN39023_c2_g5_i1	2.54054	0.00492702	5.10612	1.73484	26.545	14.4193	'35.2'	'not assigned.unknown'		#VALUE!	' no hits & (original description: TRINITY_DN39023_c2_g5_i1|g.100489 ORF TRINITY_DN39023_c2_g5_i1|g.100489 TRINITY_DN39023_c2_g5_i1|m.100489 type:5prime_partial len:164 (+) TRINITY_DN39023_c2_g5_i1:1-492(+))'
A_DN41040_c1_g2_i1	-1.77467	0.00502023	27.1017	21.6855	6.98554	7.20964	'35.2'	'not assigned.unknown'		#VALUE!	' no hits & (original description: TRINITY_DN41040_c1_g2_i1|g.91550 ORF TRINITY_DN41040_c1_g2_i1|g.91550 TRINITY_DN41040_c1_g2_i1|m.91550 type:5prime_partial len:529 (-) TRINITY_DN41040_c1_g2_i1:225-1811(-))'
A_DN39078_c5_g2_i3	-4.35084	0.00536548	3.92778	6.93935	0	0.400535	'35.2'	'not assigned.unknown'		#VALUE!	' no hits & (original description: TRINITY_DN39078_c5_g2_i3|g.101693 ORF TRINITY_DN39078_c5_g2_i3|g.101693 TRINITY_DN39078_c5_g2_i3|m.101693 type:complete len:100 (-) TRINITY_DN39078_c5_g2_i3:226-525(-))'
A_DN41110_c1_g3_i1	1.36325	0.0056741	40.0634	32.5282	101.523	85.7146	'35.2'	'not assigned.unknown'		#VALUE!	' no hits & (original description: TRINITY_DN41110_c1_g3_i1|g.125222 ORF TRINITY_DN41110_c1_g3_i1|g.125222 TRINITY_DN41110_c1_g3_i1|m.125222 type:complete len:126 (+) TRINITY_DN41110_c1_g3_i1:619-996(+))'
A_DN38771_c0_g4_i1	8.69293	0.005829	0	0	42.3789	1.20161	'35.2'	'not assigned.unknown'		#VALUE!	' no hits & (original description: TRINITY_DN38771_c0_g4_i1|g.75803 ORF TRINITY_DN38771_c0_g4_i1|g.75803 TRINITY_DN38771_c0_g4_i1|m.75803 type:5prime_partial len:611 (-) TRINITY_DN38771_c0_g4_i1:22-1854(-))'
A_DN39649_c3_g13_i1	1.90332	0.00635776	8.64112	13.0113	50.7616	30.4407	'35.2'	'not assigned.unknown'		#VALUE!	' no hits & (original description: TRINITY_DN39649_c3_g13_i1|g.136340 ORF TRINITY_DN39649_c3_g13_i1|g.136340 TRINITY_DN39649_c3_g13_i1|m.136340 type:5prime_partial len:140 (-) TRINITY_DN39649_c3_g13_i1:886-1305(-))'
A_DN39921_c0_g1_i1	-1.38489	0.00658836	203.066	227.697	97.7975	67.29	'35.2'	'not assigned.unknown'		#VALUE!	' no hits & (original description: TRINITY_DN39921_c0_g1_i1|g.61884 ORF TRINITY_DN39921_c0_g1_i1|g.61884 TRINITY_DN39921_c0_g1_i1|m.61884 type:complete len:165 (-) TRINITY_DN39921_c0_g1_i1:192-686(-))'
A_DN41000_c0_g1_i5	2.30173	0.00686884	1.96389	2.60226	11.1769	11.6155	'35.2'	'not assigned.unknown'		#VALUE!	' no hits & (original description: TRINITY_DN41000_c0_g1_i5|g.93576 ORF TRINITY_DN41000_c0_g1_i5|g.93576 TRINITY_DN41000_c0_g1_i5|m.93576 type:5prime_partial len:104 (-) TRINITY_DN41000_c0_g1_i5:85-396(-))'
A_DN38040_c0_g2_i2	-2.72081	0.0068779	9.0339	16.9147	0.931405	2.80375	'35.2'	'not assigned.unknown'		#VALUE!	' no hits & (original description: TRINITY_DN38040_c0_g2_i2|g.124500 ORF TRINITY_DN38040_c0_g2_i2|g.124500 TRINITY_DN38040_c0_g2_i2|m.124500 type:5prime_partial len:287 (-) TRINITY_DN38040_c0_g2_i2:547-1407(-))'
A_DN38633_c2_g1_i1	-4.29327	0.00696306	3.92778	6.50564	0	0.400535	'35.2'	'not assigned.unknown'		#VALUE!	' no hits & (original description: TRINITY_DN38633_c2_g1_i1|g.114483 ORF TRINITY_DN38633_c2_g1_i1|g.114483 TRINITY_DN38633_c2_g1_i1|m.114483 type:complete len:166 (+) TRINITY_DN38633_c2_g1_i1:719-1216(+))'
A_DN38882_c3_g3_i3	4.46945	0.00705558	0	0.433709	7.91694	3.60482	'35.2'	'not assigned.unknown'		#VALUE!	' no hits & (original description: TRINITY_DN38882_c3_g3_i3|g.35710 ORF TRINITY_DN38882_c3_g3_i3|g.35710 TRINITY_DN38882_c3_g3_i3|m.35710 type:complete len:111 (+) TRINITY_DN38882_c3_g3_i3:88-420(+))'
A_DN37148_c0_g1_i1	1.31023	0.00710062	27.1017	24.7214	64.2669	64.4862	'35.2'	'not assigned.unknown'		#VALUE!	' no hits & (original description: TRINITY_DN37148_c0_g1_i1|g.47140 ORF TRINITY_DN37148_c0_g1_i1|g.47140 TRINITY_DN37148_c0_g1_i1|m.47140 type:5prime_partial len:174 (-) TRINITY_DN37148_c0_g1_i1:225-746(-))'
A_DN38515_c1_g1_i10	2.05447	0.00714251	26.7089	23.4203	61.007	147.397	'35.2'	'not assigned.unknown'		#VALUE!	' no hits & (original description: TRINITY_DN38515_c1_g1_i10|g.95019 ORF TRINITY_DN38515_c1_g1_i10|g.95019 TRINITY_DN38515_c1_g1_i10|m.95019 type:internal len:190 (-) TRINITY_DN38515_c1_g1_i10:2-568(-))'
A_DN32323_c0_g1_i1	1.21334	0.00723855	101.337	112.331	270.107	225.501	'35.2'	'not assigned.unknown'		#VALUE!	' no hits & (original description: TRINITY_DN32323_c0_g1_i1|g.27285 ORF TRINITY_DN32323_c0_g1_i1|g.27285 TRINITY_DN32323_c0_g1_i1|m.27285 type:complete len:114 (-) TRINITY_DN32323_c0_g1_i1:1392-1733(-))'
A_DN10181_c0_g1_i1	1.98157	0.00748941	5.4989	3.03597	15.8339	18.4246	'35.2'	'not assigned.unknown'		#VALUE!	' no hits & (original description: TRINITY_DN10181_c0_g1_i1|g.97045 ORF TRINITY_DN10181_c0_g1_i1|g.97045 TRINITY_DN10181_c0_g1_i1|m.97045 type:complete len:190 (+) TRINITY_DN10181_c0_g1_i1:105-674(+))'
A_DN39593_c0_g1_i1	4.69987	0.00853285	0.392778	0	10.2455	3.20428	'35.2'	'not assigned.unknown'		#VALUE!	' no hits & (original description: TRINITY_DN39593_c0_g1_i1|g.123808 ORF TRINITY_DN39593_c0_g1_i1|g.123808 TRINITY_DN39593_c0_g1_i1|m.123808 type:5prime_partial len:263 (-) TRINITY_DN39593_c0_g1_i1:718-1506(-))'
A_DN41060_c0_g2_i10	-1.28293	0.00870339	681.47	681.358	230.523	329.24	'35.2'	'not assigned.unknown'		#VALUE!	' no hits & (original description: TRINITY_DN41060_c0_g2_i10|g.91849 ORF TRINITY_DN41060_c0_g2_i10|g.91849 TRINITY_DN41060_c0_g2_i10|m.91849 type:5prime_partial len:298 (-) TRINITY_DN41060_c0_g2_i10:539-1432(-))'
A_DN38867_c0_g6_i1	1.42919	0.00902497	22.7811	17.7821	49.8302	59.6798	'35.2'	'not assigned.unknown'		#VALUE!	' no hits & (original description: TRINITY_DN38867_c0_g6_i1|g.36667 ORF TRINITY_DN38867_c0_g6_i1|g.36667 TRINITY_DN38867_c0_g6_i1|m.36667 type:complete len:167 (+) TRINITY_DN38867_c0_g6_i1:77-577(+))'
A_DN39859_c1_g9_i1	-3.15092	0.00902904	10.2122	6.07193	1.86281	0	'35.2'	'not assigned.unknown'		#VALUE!	' no hits & (original description: TRINITY_DN39859_c1_g9_i1|g.32337 ORF TRINITY_DN39859_c1_g9_i1|g.32337 TRINITY_DN39859_c1_g9_i1|m.32337 type:complete len:303 (+) TRINITY_DN39859_c1_g9_i1:159-1067(+))'
A_DN41424_c0_g1_i1	2.12869	0.00964414	7.46279	13.0113	28.8735	60.4809	'35.2'	'not assigned.unknown'		#VALUE!	' no hits & (original description: TRINITY_DN41424_c0_g1_i1|g.89221 ORF TRINITY_DN41424_c0_g1_i1|g.89221 TRINITY_DN41424_c0_g1_i1|m.89221 type:5prime_partial len:114 (-) TRINITY_DN41424_c0_g1_i1:295-636(-))'
A_DN39616_c0_g7_i1	6.29407	0.00975481	0	0	3.72562	4.40589	'35.2'	'not assigned.unknown'		#VALUE!	' no hits & (original description: TRINITY_DN39616_c0_g7_i1|g.137082 ORF TRINITY_DN39616_c0_g7_i1|g.137082 TRINITY_DN39616_c0_g7_i1|m.137082 type:5prime_partial len:107 (-) TRINITY_DN39616_c0_g7_i1:545-865(-))'
A_DN37836_c0_g1_i1	5.18657	0.00991029	0.785557	0	30.2707	3.20428	'35.2'	'not assigned.unknown'		#VALUE!	' no hits & (original description: TRINITY_DN37836_c0_g1_i1|g.21946 ORF TRINITY_DN37836_c0_g1_i1|g.21946 TRINITY_DN37836_c0_g1_i1|m.21946 type:5prime_partial len:489 (+) TRINITY_DN37836_c0_g1_i1:2-1468(+))'
A_DN41232_c2_g1_i10	-2.99702	0.010445	18.0678	6.93935	2.32851	0.801071	'35.2'	'not assigned.unknown'		#VALUE!	' no hits & (original description: TRINITY_DN41232_c2_g1_i10|g.16068 ORF TRINITY_DN41232_c2_g1_i10|g.16068 TRINITY_DN41232_c2_g1_i10|m.16068 type:internal len:122 (-) TRINITY_DN41232_c2_g1_i10:1-363(-))'
A_DN39776_c4_g1_i1	-1.23252	0.0113966	120.583	112.764	44.2417	54.8734	'35.2'	'not assigned.unknown'		#VALUE!	' no hits & (original description: TRINITY_DN39776_c4_g1_i1|g.2271 ORF TRINITY_DN39776_c4_g1_i1|g.2271 TRINITY_DN39776_c4_g1_i1|m.2271 type:complete len:1019 (-) TRINITY_DN39776_c4_g1_i1:330-3386(-))'
A_DN39597_c0_g1_i4	-3.48871	0.0113966	4.71334	6.07193	0.465702	0.400535	'35.2'	'not assigned.unknown'		#VALUE!	' no hits & (original description: TRINITY_DN39597_c0_g1_i4|g.121984 ORF TRINITY_DN39597_c0_g1_i4|g.121984 TRINITY_DN39597_c0_g1_i4|m.121984 type:complete len:147 (-) TRINITY_DN39597_c0_g1_i4:470-910(-))'
A_DN41172_c0_g1_i1	-1.16396	0.01212	170.859	170.882	82.895	69.6932	'35.2'	'not assigned.unknown'		#VALUE!	' no hits & (original description: TRINITY_DN41172_c0_g1_i1|g.127130 ORF TRINITY_DN41172_c0_g1_i1|g.127130 TRINITY_DN41172_c0_g1_i1|m.127130 type:complete len:105 (-) TRINITY_DN41172_c0_g1_i1:236-550(-))'
A_DN41186_c2_g7_i3	-1.6537	0.0123381	747.064	675.286	145.299	306.41	'35.2'	'not assigned.unknown'		#VALUE!	' no hits & (original description: TRINITY_DN41186_c2_g7_i3|g.128436 ORF TRINITY_DN41186_c2_g7_i3|g.128436 TRINITY_DN41186_c2_g7_i3|m.128436 type:3prime_partial len:204 (+) TRINITY_DN41186_c2_g7_i3:210-818(+))'
A_DN39406_c12_g1_i1	1.35448	0.0123651	45.9551	67.6587	136.451	153.806	'35.2'	'not assigned.unknown'		#VALUE!	' no hits & (original description: TRINITY_DN39406_c12_g1_i1|g.67751 ORF TRINITY_DN39406_c12_g1_i1|g.67751 TRINITY_DN39406_c12_g1_i1|m.67751 type:complete len:235 (+) TRINITY_DN39406_c12_g1_i1:188-892(+))'
A_DN36846_c0_g2_i1	2.01635	0.0125493	5.10612	3.03597	20.0252	13.6182	'35.2'	'not assigned.unknown'		#VALUE!	' no hits & (original description: TRINITY_DN36846_c0_g2_i1|g.90277 ORF TRINITY_DN36846_c0_g2_i1|g.90277 TRINITY_DN36846_c0_g2_i1|m.90277 type:complete len:202 (+) TRINITY_DN36846_c0_g2_i1:582-1187(+))'
A_DN39956_c2_g6_i1	-1.68728	0.0126109	816.979	817.976	349.277	158.612	'35.2'	'not assigned.unknown'		#VALUE!	' no hits & (original description: TRINITY_DN39956_c2_g6_i1|g.61064 ORF TRINITY_DN39956_c2_g6_i1|g.61064 TRINITY_DN39956_c2_g6_i1|m.61064 type:complete len:175 (+) TRINITY_DN39956_c2_g6_i1:62-586(+))'
A_DN40083_c4_g3_i3	2.48124	0.0134205	3.14223	0.433709	9.31405	11.6155	'35.2'	'not assigned.unknown'		#VALUE!	' no hits & (original description: TRINITY_DN40083_c4_g3_i3|g.7126 ORF TRINITY_DN40083_c4_g3_i3|g.7126 TRINITY_DN40083_c4_g3_i3|m.7126 type:complete len:327 (-) TRINITY_DN40083_c4_g3_i3:1415-2395(-))'
A_DN40592_c0_g4_i1	2.41662	0.0136277	4.71334	0.867419	17.6967	13.2177	'35.2'	'not assigned.unknown'		#VALUE!	' no hits & (original description: TRINITY_DN40592_c0_g4_i1|g.111379 ORF TRINITY_DN40592_c0_g4_i1|g.111379 TRINITY_DN40592_c0_g4_i1|m.111379 type:5prime_partial len:140 (+) TRINITY_DN40592_c0_g4_i1:3-422(+))'
A_DN65610_c0_g1_i1	2.45513	0.0138763	1.57111	2.60226	14.9025	8.41124	'35.2'	'not assigned.unknown'		#VALUE!	' no hits & (original description: TRINITY_DN65610_c0_g1_i1|g.477 ORF TRINITY_DN65610_c0_g1_i1|g.477 TRINITY_DN65610_c0_g1_i1|m.477 type:complete len:189 (+) TRINITY_DN65610_c0_g1_i1:155-721(+))'
A_DN41452_c0_g1_i1	3.68435	0.0144952	0.785557	0	7.91694	4.00535	'35.2'	'not assigned.unknown'		#VALUE!	' no hits & (original description: TRINITY_DN41452_c0_g1_i1|g.89197 ORF TRINITY_DN41452_c0_g1_i1|g.89197 TRINITY_DN41452_c0_g1_i1|m.89197 type:5prime_partial len:339 (-) TRINITY_DN41452_c0_g1_i1:115-1131(-))'
A_DN40828_c2_g3_i3	6.21948	0.0148961	0	0	3.72562	4.00535	'35.2'	'not assigned.unknown'		#VALUE!	' no hits & (original description: TRINITY_DN40828_c2_g3_i3|g.40443 ORF TRINITY_DN40828_c2_g3_i3|g.40443 TRINITY_DN40828_c2_g3_i3|m.40443 type:5prime_partial len:234 (-) TRINITY_DN40828_c2_g3_i3:585-1286(-))'
A_DN39670_c0_g1_i1	2.38564	0.0153565	1.17834	2.60226	11.1769	8.81178	'35.2'	'not assigned.unknown'		#VALUE!	' no hits & (original description: TRINITY_DN39670_c0_g1_i1|g.138958 ORF TRINITY_DN39670_c0_g1_i1|g.138958 TRINITY_DN39670_c0_g1_i1|m.138958 type:complete len:101 (-) TRINITY_DN39670_c0_g1_i1:360-662(-))'
A_DN26471_c0_g1_i1	1.53159	0.0153592	12.1761	12.1439	41.4475	29.2391	'35.2'	'not assigned.unknown'		#VALUE!	' no hits & (original description: TRINITY_DN26471_c0_g1_i1|g.47833 ORF TRINITY_DN26471_c0_g1_i1|g.47833 TRINITY_DN26471_c0_g1_i1|m.47833 type:3prime_partial len:102 (-) TRINITY_DN26471_c0_g1_i1:3-305(-))'
A_DN40951_c1_g10_i1	1.63868	0.0157249	11.3906	6.50564	27.0107	29.2391	'35.2'	'not assigned.unknown'		#VALUE!	' no hits & (original description: TRINITY_DN40951_c1_g10_i1|g.104542 ORF TRINITY_DN40951_c1_g10_i1|g.104542 TRINITY_DN40951_c1_g10_i1|m.104542 type:complete len:228 (+) TRINITY_DN40951_c1_g10_i1:717-1400(+))'
A_DN37056_c0_g1_i2	-2.71342	0.0161673	7.85557	6.93935	1.86281	0.400535	'35.2'	'not assigned.unknown'		#VALUE!	' no hits & (original description: TRINITY_DN37056_c0_g1_i2|g.97973 ORF TRINITY_DN37056_c0_g1_i2|g.97973 TRINITY_DN37056_c0_g1_i2|m.97973 type:3prime_partial len:104 (+) TRINITY_DN37056_c0_g1_i2:247-555(+))'
A_DN34591_c0_g1_i1	1.88303	0.0162957	4.32056	3.03597	13.9711	13.6182	'35.2'	'not assigned.unknown'		#VALUE!	' no hits & (original description: TRINITY_DN34591_c0_g1_i1|g.125038 ORF TRINITY_DN34591_c0_g1_i1|g.125038 TRINITY_DN34591_c0_g1_i1|m.125038 type:5prime_partial len:177 (-) TRINITY_DN34591_c0_g1_i1:346-876(-))'
A_DN45342_c0_g1_i1	-2.24174	0.0170379	8.64112	12.1439	1.86281	2.40321	'35.2'	'not assigned.unknown'		#VALUE!	' no hits & (original description: TRINITY_DN45342_c0_g1_i1|g.198 ORF TRINITY_DN45342_c0_g1_i1|g.198 TRINITY_DN45342_c0_g1_i1|m.198 type:complete len:118 (+) TRINITY_DN45342_c0_g1_i1:45-398(+))'
A_DN27691_c0_g1_i1	2.16429	0.0172328	2.74945	2.16855	12.574	10.0134	'35.2'	'not assigned.unknown'		#VALUE!	' no hits & (original description: TRINITY_DN27691_c0_g1_i1|g.49379 ORF TRINITY_DN27691_c0_g1_i1|g.49379 TRINITY_DN27691_c0_g1_i1|m.49379 type:complete len:387 (+) TRINITY_DN27691_c0_g1_i1:304-1464(+))'
A_DN38927_c0_g2_i3	2.97468	0.0180477	1.17834	0.867419	5.12273	11.6155	'35.2'	'not assigned.unknown'		#VALUE!	' no hits & (original description: TRINITY_DN38927_c0_g2_i3|g.42621 ORF TRINITY_DN38927_c0_g2_i3|g.42621 TRINITY_DN38927_c0_g2_i3|m.42621 type:5prime_partial len:263 (-) TRINITY_DN38927_c0_g2_i3:218-1006(-))'
A_DN40132_c4_g2_i3	-1.70957	0.0183303	22.7811	29.0585	5.58843	10.0134	'35.2'	'not assigned.unknown'		#VALUE!	' no hits & (original description: TRINITY_DN40132_c4_g2_i3|g.69648 ORF TRINITY_DN40132_c4_g2_i3|g.69648 TRINITY_DN40132_c4_g2_i3|m.69648 type:complete len:170 (+) TRINITY_DN40132_c4_g2_i3:1885-2394(+))'
A_DN36777_c0_g1_i1	-1.98352	0.0196469	18.4606	12.5776	4.65702	3.20428	'35.2'	'not assigned.unknown'		#VALUE!	' no hits & (original description: TRINITY_DN36777_c0_g1_i1|g.89003 ORF TRINITY_DN36777_c0_g1_i1|g.89003 TRINITY_DN36777_c0_g1_i1|m.89003 type:internal len:138 (+) TRINITY_DN36777_c0_g1_i1:2-412(+))'
A_DN39986_c4_g14_i1	-2.11284	0.0196469	815.015	821.879	82.895	295.195	'35.2'	'not assigned.unknown'		#VALUE!	' no hits & (original description: TRINITY_DN39986_c4_g14_i1|g.60634 ORF TRINITY_DN39986_c4_g14_i1|g.60634 TRINITY_DN39986_c4_g14_i1|m.60634 type:5prime_partial len:133 (-) TRINITY_DN39986_c4_g14_i1:611-1009(-))'
A_DN40565_c0_g2_i1	-1.67949	0.019718	23.1739	30.3597	6.05413	10.4139	'35.2'	'not assigned.unknown'		#VALUE!	' no hits & (original description: TRINITY_DN40565_c0_g2_i1|g.108852 ORF TRINITY_DN40565_c0_g2_i1|g.108852 TRINITY_DN40565_c0_g2_i1|m.108852 type:internal len:186 (+) TRINITY_DN40565_c0_g2_i1:3-557(+))'
A_DN31999_c0_g1_i2	-1.39672	0.0199874	265.518	272.37	74.9781	128.972	'35.2'	'not assigned.unknown'		#VALUE!	' no hits & (original description: TRINITY_DN31999_c0_g1_i2|g.134528 ORF TRINITY_DN31999_c0_g1_i2|g.134528 TRINITY_DN31999_c0_g1_i2|m.134528 type:5prime_partial len:202 (-) TRINITY_DN31999_c0_g1_i2:554-1159(-))'
A_DN38069_c0_g2_i1	-3.06327	0.0201292	5.4989	6.07193	0.465702	0.801071	'35.2'	'not assigned.unknown'		#VALUE!	' no hits & (original description: TRINITY_DN38069_c0_g2_i1|g.124394 ORF TRINITY_DN38069_c0_g2_i1|g.124394 TRINITY_DN38069_c0_g2_i1|m.124394 type:complete len:120 (+) TRINITY_DN38069_c0_g2_i1:107-466(+))'
A_DN40062_c0_g8_i1	-1.55055	0.0209046	27.1017	23.854	10.2455	7.20964	'35.2'	'not assigned.unknown'		#VALUE!	' no hits & (original description: TRINITY_DN40062_c0_g8_i1|g.8048 ORF TRINITY_DN40062_c0_g8_i1|g.8048 TRINITY_DN40062_c0_g8_i1|m.8048 type:complete len:180 (-) TRINITY_DN40062_c0_g8_i1:162-701(-))'
A_DN37170_c0_g1_i2	-3.09333	0.0217401	6.67723	5.20451	1.39711	0	'35.2'	'not assigned.unknown'		#VALUE!	' no hits & (original description: TRINITY_DN37170_c0_g1_i2|g.46843 ORF TRINITY_DN37170_c0_g1_i2|g.46843 TRINITY_DN37170_c0_g1_i2|m.46843 type:5prime_partial len:129 (-) TRINITY_DN37170_c0_g1_i2:158-544(-))'
A_DN50627_c0_g1_i1	-1.58858	0.0223194	21.9956	22.5529	8.84835	6.00803	'35.2'	'not assigned.unknown'		#VALUE!	' no hits & (original description: TRINITY_DN50627_c0_g1_i1|g.47165 ORF TRINITY_DN50627_c0_g1_i1|g.47165 TRINITY_DN50627_c0_g1_i1|m.47165 type:complete len:138 (-) TRINITY_DN50627_c0_g1_i1:220-633(-))'
A_DN38866_c1_g3_i1	-1.82762	0.0225033	53.0251	65.0564	9.31405	23.6316	'35.2'	'not assigned.unknown'		#VALUE!	' no hits & (original description: TRINITY_DN38866_c1_g3_i1|g.33853 ORF TRINITY_DN38866_c1_g3_i1|g.33853 TRINITY_DN38866_c1_g3_i1|m.33853 type:complete len:131 (+) TRINITY_DN38866_c1_g3_i1:286-678(+))'
A_DN33778_c0_g1_i1	-1.6282	0.0229827	26.3162	27.7574	11.1769	6.40857	'35.2'	'not assigned.unknown'		#VALUE!	' no hits & (original description: TRINITY_DN33778_c0_g1_i1|g.107472 ORF TRINITY_DN33778_c0_g1_i1|g.107472 TRINITY_DN33778_c0_g1_i1|m.107472 type:complete len:107 (+) TRINITY_DN33778_c0_g1_i1:104-424(+))'
A_DN31907_c0_g1_i1	-1.81915	0.023595	368.426	433.709	61.9384	165.021	'35.2'	'not assigned.unknown'		#VALUE!	' no hits & (original description: TRINITY_DN31907_c0_g1_i1|g.134470 ORF TRINITY_DN31907_c0_g1_i1|g.134470 TRINITY_DN31907_c0_g1_i1|m.134470 type:complete len:174 (-) TRINITY_DN31907_c0_g1_i1:115-636(-))'
A_DN38682_c3_g10_i1	-1.49671	0.0238682	25.9234	32.9619	11.6426	9.21232	'35.2'	'not assigned.unknown'		#VALUE!	' no hits & (original description: TRINITY_DN38682_c3_g10_i1|g.113720 ORF TRINITY_DN38682_c3_g10_i1|g.113720 TRINITY_DN38682_c3_g10_i1|m.113720 type:complete len:158 (+) TRINITY_DN38682_c3_g10_i1:1088-1561(+))'
A_DN39932_c3_g6_i1	-1.47884	0.0239849	37.7067	57.2496	16.2996	17.6236	'35.2'	'not assigned.unknown'		#VALUE!	' no hits & (original description: TRINITY_DN39932_c3_g6_i1|g.61794 ORF TRINITY_DN39932_c3_g6_i1|g.61794 TRINITY_DN39932_c3_g6_i1|m.61794 type:complete len:166 (-) TRINITY_DN39932_c3_g6_i1:333-830(-))'
A_DN39112_c0_g1_i1	-2.84991	0.0244206	9.81946	6.07193	0	2.00268	'35.2'	'not assigned.unknown'		#VALUE!	' no hits & (original description: TRINITY_DN39112_c0_g1_i1|g.118655 ORF TRINITY_DN39112_c0_g1_i1|g.118655 TRINITY_DN39112_c0_g1_i1|m.118655 type:5prime_partial len:125 (-) TRINITY_DN39112_c0_g1_i1:73-447(-))'
A_DN38582_c3_g8_i1	-1.42728	0.0252738	133.152	154.834	67.9926	39.2525	'35.2'	'not assigned.unknown'		#VALUE!	' no hits & (original description: TRINITY_DN38582_c3_g8_i1|g.94348 ORF TRINITY_DN38582_c3_g8_i1|g.94348 TRINITY_DN38582_c3_g8_i1|m.94348 type:complete len:111 (-) TRINITY_DN38582_c3_g8_i1:172-504(-))'
A_DN40515_c0_g5_i3	-4.10388	0.0252738	3.14223	6.07193	0.465702	0	'35.2'	'not assigned.unknown'		#VALUE!	' no hits & (original description: TRINITY_DN40515_c0_g5_i3|g.107848 ORF TRINITY_DN40515_c0_g5_i3|g.107848 TRINITY_DN40515_c0_g5_i3|m.107848 type:complete len:134 (+) TRINITY_DN40515_c0_g5_i3:207-608(+))'
A_DN39302_c2_g4_i1	-2.28731	0.026801	11.7834	7.37306	1.39711	2.40321	'35.2'	'not assigned.unknown'		#VALUE!	' no hits & (original description: TRINITY_DN39302_c2_g4_i1|g.54040 ORF TRINITY_DN39302_c2_g4_i1|g.54040 TRINITY_DN39302_c2_g4_i1|m.54040 type:complete len:114 (+) TRINITY_DN39302_c2_g4_i1:519-860(+))'
A_DN39854_c3_g1_i4	-1.18973	0.0273635	79.734	68.0924	33.9963	30.8412	'35.2'	'not assigned.unknown'		#VALUE!	' no hits & (original description: TRINITY_DN39854_c3_g1_i4|g.31527 ORF TRINITY_DN39854_c3_g1_i4|g.31527 TRINITY_DN39854_c3_g1_i4|m.31527 type:internal len:149 (-) TRINITY_DN39854_c3_g1_i4:2-445(-))'
A_DN41210_c6_g2_i2	-3.05111	0.0281441	18.8534	7.37306	2.79421	0.400535	'35.2'	'not assigned.unknown'		#VALUE!	' no hits & (original description: TRINITY_DN41210_c6_g2_i2|g.14707 ORF TRINITY_DN41210_c6_g2_i2|g.14707 TRINITY_DN41210_c6_g2_i2|m.14707 type:3prime_partial len:139 (-) TRINITY_DN41210_c6_g2_i2:1-414(-))'
A_DN41138_c2_g1_i2	-3.47101	0.0291451	7.07001	3.46968	0.465702	0.400535	'35.2'	'not assigned.unknown'		#VALUE!	' no hits & (original description: TRINITY_DN41138_c2_g1_i2|g.127403 ORF TRINITY_DN41138_c2_g1_i2|g.127403 TRINITY_DN41138_c2_g1_i2|m.127403 type:5prime_partial len:146 (-) TRINITY_DN41138_c2_g1_i2:988-1425(-))'
A_DN39443_c2_g1_i2	1.48955	0.0300953	62.8445	50.3103	113.166	204.674	'35.2'	'not assigned.unknown'		#VALUE!	' no hits & (original description: TRINITY_DN39443_c2_g1_i2|g.65645 ORF TRINITY_DN39443_c2_g1_i2|g.65645 TRINITY_DN39443_c2_g1_i2|m.65645 type:complete len:134 (-) TRINITY_DN39443_c2_g1_i2:153-554(-))'
A_DN39778_c4_g2_i1	-3.95838	0.0308236	3.92778	4.33709	0.465702	0	'35.2'	'not assigned.unknown'		#VALUE!	' no hits & (original description: TRINITY_DN39778_c4_g2_i1|g.5004 ORF TRINITY_DN39778_c4_g2_i1|g.5004 TRINITY_DN39778_c4_g2_i1|m.5004 type:complete len:228 (-) TRINITY_DN39778_c4_g2_i1:853-1536(-))'
A_DN40988_c5_g5_i1	2.02066	0.0313286	5.89168	3.03597	13.0397	23.6316	'35.2'	'not assigned.unknown'		#VALUE!	' no hits & (original description: TRINITY_DN40988_c5_g5_i1|g.104299 ORF TRINITY_DN40988_c5_g5_i1|g.104299 TRINITY_DN40988_c5_g5_i1|m.104299 type:3prime_partial len:131 (-) TRINITY_DN40988_c5_g5_i1:3-392(-))'
A_DN41319_c2_g1_i1	1.79096	0.0315982	17.675	13.8787	74.9781	34.8466	'35.2'	'not assigned.unknown'		#VALUE!	' no hits & (original description: TRINITY_DN41319_c2_g1_i1|g.28079 ORF TRINITY_DN41319_c2_g1_i1|g.28079 TRINITY_DN41319_c2_g1_i1|m.28079 type:complete len:115 (-) TRINITY_DN41319_c2_g1_i1:1835-2179(-))'
A_DN30857_c0_g1_i1	-6.14814	0.0315982	4.71334	2.60226	0	0	'35.2'	'not assigned.unknown'		#VALUE!	' no hits & (original description: TRINITY_DN30857_c0_g1_i1|g.107303 ORF TRINITY_DN30857_c0_g1_i1|g.107303 TRINITY_DN30857_c0_g1_i1|m.107303 type:5prime_partial len:108 (-) TRINITY_DN30857_c0_g1_i1:309-632(-))'
A_DN39554_c2_g10_i1	-1.2927	0.0329855	190.105	150.063	83.3607	55.6744	'35.2'	'not assigned.unknown'		#VALUE!	' no hits & (original description: TRINITY_DN39554_c2_g10_i1|g.122345 ORF TRINITY_DN39554_c2_g10_i1|g.122345 TRINITY_DN39554_c2_g10_i1|m.122345 type:5prime_partial len:211 (-) TRINITY_DN39554_c2_g10_i1:285-917(-))'
A_DN11950_c0_g1_i1	-1.74485	0.0334564	109.585	124.908	19.5595	50.0669	'35.2'	'not assigned.unknown'		#VALUE!	' no hits & (original description: TRINITY_DN11950_c0_g1_i1|g.89408 ORF TRINITY_DN11950_c0_g1_i1|g.89408 TRINITY_DN11950_c0_g1_i1|m.89408 type:complete len:137 (-) TRINITY_DN11950_c0_g1_i1:316-726(-))'
A_DN40789_c3_g2_i1	-1.61218	0.0354183	312.259	329.185	62.8698	146.596	'35.2'	'not assigned.unknown'		#VALUE!	' no hits & (original description: TRINITY_DN40789_c3_g2_i1|g.55110 ORF TRINITY_DN40789_c3_g2_i1|g.55110 TRINITY_DN40789_c3_g2_i1|m.55110 type:complete len:104 (+) TRINITY_DN40789_c3_g2_i1:379-690(+))'
A_DN39379_c3_g6_i1	-2.21984	0.0370585	7.85557	8.67419	2.32851	1.20161	'35.2'	'not assigned.unknown'		#VALUE!	' no hits & (original description: TRINITY_DN39379_c3_g6_i1|g.53442 ORF TRINITY_DN39379_c3_g6_i1|g.53442 TRINITY_DN39379_c3_g6_i1|m.53442 type:3prime_partial len:196 (-) TRINITY_DN39379_c3_g6_i1:3-587(-))'
A_DN39371_c0_g10_i1	-1.13524	0.0377801	70.3073	79.8025	32.1335	36.0482	'35.2'	'not assigned.unknown'		#VALUE!	' no hits & (original description: TRINITY_DN39371_c0_g10_i1|g.49584 ORF TRINITY_DN39371_c0_g10_i1|g.49584 TRINITY_DN39371_c0_g10_i1|m.49584 type:complete len:265 (+) TRINITY_DN39371_c0_g10_i1:90-884(+))'
A_DN41193_c1_g1_i1	3.41196	0.0378563	0.392778	0.867419	3.25992	10.8145	'35.2'	'not assigned.unknown'		#VALUE!	' no hits & (original description: TRINITY_DN41193_c1_g1_i1|g.126708 ORF TRINITY_DN41193_c1_g1_i1|g.126708 TRINITY_DN41193_c1_g1_i1|m.126708 type:5prime_partial len:263 (+) TRINITY_DN41193_c1_g1_i1:2-790(+))'
A_DN39154_c3_g3_i2	1.5574	0.0389551	50.2756	55.0811	209.566	100.935	'35.2'	'not assigned.unknown'		#VALUE!	' no hits & (original description: TRINITY_DN39154_c3_g3_i2|g.116073 ORF TRINITY_DN39154_c3_g3_i2|g.116073 TRINITY_DN39154_c3_g3_i2|m.116073 type:complete len:184 (-) TRINITY_DN39154_c3_g3_i2:314-865(-))'
A_DN40064_c3_g4_i1	1.79911	0.0392338	5.4989	11.7102	35.8591	24.0321	'35.2'	'not assigned.unknown'		#VALUE!	' no hits & (original description: TRINITY_DN40064_c3_g4_i1|g.9267 ORF TRINITY_DN40064_c3_g4_i1|g.9267 TRINITY_DN40064_c3_g4_i1|m.9267 type:5prime_partial len:135 (+) TRINITY_DN40064_c3_g4_i1:1-405(+))'
A_DN35369_c0_g1_i1	2.66407	0.0404134	0.392778	2.60226	6.51983	12.4166	'35.2'	'not assigned.unknown'		#VALUE!	' no hits & (original description: TRINITY_DN35369_c0_g1_i1|g.28760 ORF TRINITY_DN35369_c0_g1_i1|g.28760 TRINITY_DN35369_c0_g1_i1|m.28760 type:5prime_partial len:137 (+) TRINITY_DN35369_c0_g1_i1:3-413(+))'
A_DN39231_c2_g1_i1	-1.68826	0.0424697	686.577	677.02	115.96	306.81	'35.2'	'not assigned.unknown'		#VALUE!	' no hits & (original description: TRINITY_DN39231_c2_g1_i1|g.24370 ORF TRINITY_DN39231_c2_g1_i1|g.24370 TRINITY_DN39231_c2_g1_i1|m.24370 type:complete len:318 (-) TRINITY_DN39231_c2_g1_i1:333-1286(-))'
A_DN40259_c2_g2_i1	1.35422	0.0437474	12.1761	10.409	31.6678	26.4353	'35.2'	'not assigned.unknown'		#VALUE!	' no hits & (original description: TRINITY_DN40259_c2_g2_i1|g.20703 ORF TRINITY_DN40259_c2_g2_i1|g.20703 TRINITY_DN40259_c2_g2_i1|m.20703 type:5prime_partial len:265 (-) TRINITY_DN40259_c2_g2_i1:159-953(-))'
A_DN40950_c0_g1_i4	3.03632	0.0451454	1.17834	0	6.51983	4.40589	'35.2'	'not assigned.unknown'		#VALUE!	' no hits & (original description: TRINITY_DN40950_c0_g1_i4|g.104363 ORF TRINITY_DN40950_c0_g1_i4|g.104363 TRINITY_DN40950_c0_g1_i4|m.104363 type:complete len:377 (+) TRINITY_DN40950_c0_g1_i4:967-2097(+))'
A_DN37559_c0_g2_i1	-2.22339	0.0451676	7.07001	9.54161	2.32851	1.20161	'35.2'	'not assigned.unknown'		#VALUE!	' no hits & (original description: TRINITY_DN37559_c0_g2_i1|g.89728 ORF TRINITY_DN37559_c0_g2_i1|g.89728 TRINITY_DN37559_c0_g2_i1|m.89728 type:complete len:160 (+) TRINITY_DN37559_c0_g2_i1:251-730(+))'
A_DN67672_c0_g1_i1	1.65115	0.045416	7.46279	3.90339	18.6281	17.6236	'35.2'	'not assigned.unknown'		#VALUE!	' no hits & (original description: TRINITY_DN67672_c0_g1_i1|g.112067 ORF TRINITY_DN67672_c0_g1_i1|g.112067 TRINITY_DN67672_c0_g1_i1|m.112067 type:3prime_partial len:107 (-) TRINITY_DN67672_c0_g1_i1:3-320(-))'
A_DN35767_c0_g2_i1	-1.4613	0.0461004	44.384	42.5035	20.4909	11.215	'35.2'	'not assigned.unknown'		#VALUE!	' no hits & (original description: TRINITY_DN35767_c0_g2_i1|g.107198 ORF TRINITY_DN35767_c0_g2_i1|g.107198 TRINITY_DN35767_c0_g2_i1|m.107198 type:complete len:130 (+) TRINITY_DN35767_c0_g2_i1:593-982(+))'
A_DN39776_c4_g1_i9	-1.47577	0.0466769	19.2461	22.9866	7.91694	7.20964	'35.2'	'not assigned.unknown'		#VALUE!	' no hits & (original description: TRINITY_DN39776_c4_g1_i9|g.2292 ORF TRINITY_DN39776_c4_g1_i9|g.2292 TRINITY_DN39776_c4_g1_i9|m.2292 type:complete len:1019 (-) TRINITY_DN39776_c4_g1_i9:330-3386(-))'
A_DN41250_c2_g2_i8	-2.50838	0.0466811	18.4606	9.54161	4.19132	0.801071	'35.2'	'not assigned.unknown'		#VALUE!	' no hits & (original description: TRINITY_DN41250_c2_g2_i8|g.16337 ORF TRINITY_DN41250_c2_g2_i8|g.16337 TRINITY_DN41250_c2_g2_i8|m.16337 type:internal len:103 (-) TRINITY_DN41250_c2_g2_i8:3-308(-))'
A_DN63557_c0_g1_i1	-2.43594	0.0475337	5.4989	9.1079	1.86281	0.801071	'35.2'	'not assigned.unknown'		#VALUE!	' no hits & (original description: TRINITY_DN63557_c0_g1_i1|g.102664 ORF TRINITY_DN63557_c0_g1_i1|g.102664 TRINITY_DN63557_c0_g1_i1|m.102664 type:5prime_partial len:152 (-) TRINITY_DN63557_c0_g1_i1:267-722(-))'
A_DN45619_c0_g1_i1	1.12382	0.0489765	33.7789	42.0698	78.238	86.9162	'35.2'	'not assigned.unknown'		#VALUE!	' no hits & (original description: TRINITY_DN45619_c0_g1_i1|g.85975 ORF TRINITY_DN45619_c0_g1_i1|g.85975 TRINITY_DN45619_c0_g1_i1|m.85975 type:5prime_partial len:132 (-) TRINITY_DN45619_c0_g1_i1:777-1172(-))'
A_DN42066_c0_g1_i1	3.07878	0.00158619	1.17834	0.867419	10.2455	8.01071	'35.2'	'not assigned.unknown'		at2g17080	(gnl|cdd|66742 : 154.0) no description available # (at2g17080 : 147.0) Arabidopsis protein of unknown function (DUF241); FUNCTIONS IN: molecular_function unknown; INVOLVED IN: biological_process unknown; LOCATED IN: chloroplast; EXPRESSED IN: root; CONTAINS InterPro DOMAIN/s: Protein of unknown function DUF241, plant (InterPro:IPR004320); BEST Arabidopsis thaliana protein match is: Arabidopsis pr…
A_DN34762_c0_g2_i1	-1.82699	0.0161673	148.863	194.736	28.4078	68.091	'35.2'	'not assigned.unknown'		at4g35690	(gnl|cdd|66742 : 142.0) no description available # (at4g35690 : 134.0) Arabidopsis protein of unknown function (DUF241); CONTAINS InterPro DOMAIN/s: Protein of unknown function DUF241, plant (InterPro:IPR004320); BEST Arabidopsis thaliana protein match is: Arabidopsis protein of unknown function (DUF241) (TAIR:AT4G35710.1); Has 1807 Blast hits to 1807 proteins in 277 species: Archae - 0; Bacteria…
A_DN40114_c3_g1_i1	4.6013	0.000833797	0	0.433709	6.05413	6.40857	'35.2'	'not assigned.unknown'		at5g43180	(gnl|cdd|68233 : 105.0) no description available # (at5g43180 : 104.0) Protein of unknown function, DUF599; FUNCTIONS IN: molecular_function unknown; INVOLVED IN: biological_process unknown; LOCATED IN: endomembrane system; EXPRESSED IN: 10 plant structures; EXPRESSED DURING: LP.04 four leaves visible, 4 anthesis, petal differentiation and expansion stage; CONTAINS InterPro DOMAIN/s: Protein of u…
A_DN39605_c2_g1_i4	-1.79215	0.0362599	22.3884	13.445	4.65702	5.6075	'35.2'	'not assigned.unknown'		at3g08030	(gnl|cdd|68437 : 275.0) no description available # (at3g08030 : 263.0) Protein of unknown function, DUF642; FUNCTIONS IN: molecular_function unknown; INVOLVED IN: biological_process unknown; LOCATED IN: cell wall; EXPRESSED IN: 22 plant structures; EXPRESSED DURING: 14 growth stages; CONTAINS InterPro DOMAIN/s: Protein of unknown function DUF642 (InterPro:IPR006946); BEST Arabidopsis thaliana pro…
A_DN40088_c1_g6_i1	1.70286	0.0167086	22.7811	16.0473	81.0322	46.0616	'35.2'	'not assigned.unknown'		at4g12690	(gnl|cdd|69434 : 308.0) no description available & (loc_os01g68140.1 : 290.0) no description available # (at4g12690 : 250.0) Plant protein of unknown function (DUF868); FUNCTIONS IN: molecular_function unknown; INVOLVED IN: biological_process unknown; LOCATED IN: cellular_component unknown; EXPRESSED IN: 17 plant structures; EXPRESSED DURING: 9 growth stages; CONTAINS InterPro DOMAIN/s: Protein o…
A_DN11573_c0_g1_i1	-1.1719	0.0308871	547.533	624.542	214.689	305.208	'35.2'	'not assigned.unknown'		at1g74450	(gnl|cdd|69171 : 500.0) no description available # (at1g74450 : 432.0) FUNCTIONS IN: molecular_function unknown; INVOLVED IN: biological_process unknown; EXPRESSED IN: 24 plant structures; EXPRESSED DURING: 14 growth stages; CONTAINS InterPro DOMAIN/s: Protein BYPASS related (InterPro:IPR008511); BEST Arabidopsis thaliana protein match is: Protein of unknown function (DUF793) (TAIR:AT1G18740.1); …
A_DN40560_c1_g11_i1	-1.75512	0.0353242	573.456	630.18	95.469	260.749	'35.2'	'not assigned.unknown'		at1g74450	(gnl|cdd|69171 : 500.0) no description available # (at1g74450 : 449.0) FUNCTIONS IN: molecular_function unknown; INVOLVED IN: biological_process unknown; EXPRESSED IN: 24 plant structures; EXPRESSED DURING: 14 growth stages; CONTAINS InterPro DOMAIN/s: Protein BYPASS related (InterPro:IPR008511); BEST Arabidopsis thaliana protein match is: Protein of unknown function (DUF793) (TAIR:AT1G18740.1); …
A_DN38849_c5_g1_i8	-2.0209	0.000435272	639.443	695.67	107.112	221.496	'35.2'	'not assigned.unknown'		at2g40000	(gnl|cdd|70477 : 162.0) no description available # (at2g40000 : 137.0) ortholog of sugar beet HS1 PRO-1 2 (HSPRO2); CONTAINS InterPro DOMAIN/s: Hs1pro-1, C-terminal (InterPro:IPR009743), Hs1pro-1, N-terminal (InterPro:IPR009869); BEST Arabidopsis thaliana protein match is: Hs1pro-1 protein (TAIR:AT3G55840.1); Has 71 Blast hits to 71 proteins in 18 species: Archae - 0; Bacteria - 0; Metazoa - 0; F…
A_DN39345_c1_g6_i3	-1.98237	0.0304594	10.605	11.7102	1.86281	3.60482	'35.2'	'not assigned.unknown'		at5g61820	(gnl|cdd|71153 : 547.0) no description available & (loc_os08g42590.3 : 496.0) no description available # (at5g61820 : 474.0) FUNCTIONS IN: molecular_function unknown; INVOLVED IN: biological_process unknown; LOCATED IN: vacuole; EXPRESSED IN: 24 plant structures; EXPRESSED DURING: 15 growth stages; CONTAINS InterPro DOMAIN/s: Stress up-regulated Nod 19 (InterPro:IPR011692); Has 30201 Blast hits t…
A_DN39125_c3_g6_i1	9.44223	1.68994e-05	0	0	6.51983	66.4889	'35.2'	'not assigned.unknown'		at1g43760	(loc_os03g16310.1 : 160.0) no description available # (at1g43760 : 80.9) DNAse I-like superfamily protein; CONTAINS InterPro DOMAIN/s: Endonuclease/exonuclease/phosphatase (InterPro:IPR005135), RNA-directed DNA polymerase (reverse transcriptase), related (InterPro:IPR015706); BEST Arabidopsis thaliana protein match is: DNAse I-like superfamily protein (TAIR:AT1G40390.1); Has 1816 Blast hits to 17…
A_DN11928_c0_g1_i1	-1.44456	0.000588553	132.366	130.113	43.776	52.4701	'35.2'	'not assigned.unknown'		at1g62250	(loc_os03g53300.2 : 318.0) no description available # (at1g62250 : 306.0) unknown protein; LOCATED IN: chloroplast; EXPRESSED IN: 23 plant structures; EXPRESSED DURING: 15 growth stages; Has 35333 Blast hits to 34131 proteins in 2444 species: Archae - 798; Bacteria - 22429; Metazoa - 974; Fungi - 991; Plants - 531; Viruses - 0; Other Eukaryotes - 9610 (source: NCBI BLink). & (reliability: 612.0) …
A_DN41139_c5_g1_i10	-3.84083	0.00177194	5.4989	8.24048	0	0.801071	'35.2'	'not assigned.unknown'		at4g24380	(loc_os04g37710.1 : 144.0) no description available # (at4g24380 : 135.0) CONTAINS InterPro DOMAIN/s: Serine hydrolase (InterPro:IPR005645); BEST Arabidopsis thaliana protein match is: alpha/beta-Hydrolases superfamily protein (TAIR:AT5G65400.1); Has 35333 Blast hits to 34131 proteins in 2444 species: Archae - 798; Bacteria - 22429; Metazoa - 974; Fungi - 991; Plants - 531; Viruses - 0; Other Euk…
A_DN38954_c2_g1_i2	-3.2502	2.65451e-07	34.1717	24.2877	3.72562	2.40321	'35.2'	'not assigned.unknown'		at3g02645	(loc_os06g08120.1 : 135.0) no description available # (at3g02645 : 120.0) Plant protein of unknown function (DUF247); CONTAINS InterPro DOMAIN/s: Protein of unknown function DUF247, plant (InterPro:IPR004158); BEST Arabidopsis thaliana protein match is: Plant protein of unknown function (DUF247) (TAIR:AT3G50150.1). & (gnl|cdd|66792 : 99.2) no description available & (reliability: 240.0) & (origin…
A_DN39993_c0_g8_i1	2.34083	0.0480433	1.57111	1.30113	6.98554	8.01071	'35.2'	'not assigned.unknown'		at5g20190	(loc_os06g40440.1 : 144.0) no description available # (at5g20190 : 137.0) Tetratricopeptide repeat (TPR)-like superfamily protein; FUNCTIONS IN: binding; INVOLVED IN: biological_process unknown; LOCATED IN: chloroplast; CONTAINS InterPro DOMAIN/s: Tetratricopeptide-like helical (InterPro:IPR011990), Tetratricopeptide repeat-containing (InterPro:IPR013026); BEST Arabidopsis thaliana protein match …
A_DN40693_c4_g1_i1	-1.29976	0.0171253	111.942	95.8498	48.8988	35.6477	'35.2'	'not assigned.unknown'		at5g51920	(loc_os08g43180.1 : 539.0) no description available # (at5g51920 : 438.0) Pyridoxal phosphate (PLP)-dependent transferases superfamily protein; FUNCTIONS IN: pyridoxal phosphate binding, catalytic activity; INVOLVED IN: metabolic process; LOCATED IN: chloroplast; CONTAINS InterPro DOMAIN/s: Pyridoxal phosphate-dependent transferase, major domain (InterPro:IPR015424), Aminotransferase, class V/Cys…
A_DN39374_c2_g5_i4	6.02022	5.99357e-15	0	0.867419	27.4764	32.8439	'35.2'	'not assigned.unknown'		at4g38260	(loc_os09g15480.1 : 321.0) no description available # (at4g38260 : 306.0) Protein of unknown function (DUF833); FUNCTIONS IN: molecular_function unknown; INVOLVED IN: biological_process unknown; LOCATED IN: endomembrane system; EXPRESSED IN: 22 plant structures; EXPRESSED DURING: 15 growth stages; CONTAINS InterPro DOMAIN/s: Protein of unknown function DUF833 (InterPro:IPR008551); BEST Arabidopsi…
A_DN34574_c0_g2_i1	3.71242	0.000765864	0.785557	0.433709	6.51983	10.8145	'35.2'	'not assigned.unknown'		at3g50120	(loc_os12g29650.1 : 370.0) no description available & (gnl|cdd|66792 : 327.0) no description available # (at3g50120 : 292.0) Plant protein of unknown function (DUF247); FUNCTIONS IN: molecular_function unknown; INVOLVED IN: biological_process unknown; LOCATED IN: endomembrane system; EXPRESSED IN: leaf apex, petal, leaf whorl, sepal, flower; EXPRESSED DURING: 4 anthesis, petal differentiation and…
A_DN39309_c2_g4_i2	-1.49011	0.00809134	34.5645	32.0945	11.6426	12.0161	'23.2.2'	'nucleotide metabolism.degradation.purine'		at2g03530	'(at2g03530 : 180.0) Mediate high-affinity uracil and 5-FU (a toxic uracil analogue) transport when expressed in yeast and Xenopus oocytes.Involved in allantoin transport.; ureide permease 2 (UPS2); FUNCTIONS IN: uracil:cation symporter activity; LOCATED IN: plasma membrane; EXPRESSED IN: 25 plant structures; EXPRESSED DURING: 10 growth stages; BEST Arabidopsis thaliana protein match is: ureide p…
A_DN37750_c0_g1_i3	-0.998125	0.046309	143.757	149.63	73.1153	73.6985	'23.2.1.2'	'nucleotide metabolism.degradation.pyrimidine.uridine nucleosidase'		at2g36310	'(at2g36310 : 527.0) uridine-ribohydrolase 1 (URH1); CONTAINS InterPro DOMAIN/s: Inosine/uridine-preferring nucleoside hydrolase (InterPro:IPR001910); BEST Arabidopsis thaliana protein match is: uridine-ribohydrolase 2 (TAIR:AT1G05620.1); Has 6361 Blast hits to 6297 proteins in 1364 species: Archae - 75; Bacteria - 4675; Metazoa - 179; Fungi - 233; Plants - 187; Viruses - 0; Other Eukaryotes - 10…
A_DN40329_c1_g3_i1	-1.26185	0.0182919	53.0251	62.8879	24.2165	24.0321	'23.2'	'nucleotide metabolism.degradation'		at5g18280	(p52914|ntpa_pea : 602.0) Nucleoside-triphosphatase (EC 3.6.1.15) (Nucleoside triphosphate phosphohydrolase) (NTPase) (Apyrase) - Pisum sativum (Garden pea) # (at5g18280 : 459.0) Encodes an enzyme with ATPase and ADPase activity (an apyrase) that when mutated in combination with ATAPY1 causes a complete inhibition of pollen germination.; apyrase 2 (APY2); CONTAINS InterPro DOMAIN/s: Nucleoside ph…
A_DN39790_c1_g1_i3	-1.55616	0.00345112	79.3412	94.9824	23.7508	35.2471	'23.4.99'	'nucleotide metabolism.phosphotransfer and pyrophosphatases.misc'		at1g01050	'(at1g01050 : 326.0) Encodes a soluble protein with inorganic pyrophosphatase activity that is highly specific for Mg-inorganic pyrophosphate.; pyrophosphorylase 1 (PPa1); FUNCTIONS IN: inorganic diphosphatase activity; INVOLVED IN: phosphate metabolic process, metabolic process; LOCATED IN: nucleus, membrane, cytoplasm; EXPRESSED IN: 24 plant structures; EXPRESSED DURING: 15 growth stages; CONTA…
A_DN38828_c3_g3_i3	-1.85519	0.0116545	296.94	300.561	47.0359	117.757	'23.3.3'	'nucleotide metabolism.salvage.NUDIX hydrolases'		at1g18300	'(at1g18300 : 209.0) nudix hydrolase homolog 4 (NUDT4); FUNCTIONS IN: hydrolase activity; LOCATED IN: cytosol; EXPRESSED IN: stem, root, leaf; CONTAINS InterPro DOMAIN/s: NUDIX hydrolase domain-like (InterPro:IPR015797), NUDIX hydrolase, conserved site (InterPro:IPR020084), NUDIX hydrolase domain (InterPro:IPR000086); BEST Arabidopsis thaliana protein match is: nudix hydrolase homolog 21 (TAIR:AT…
A_DN39091_c3_g2_i18	-2.24728	5.16606e-07	59.3095	51.6114	12.1083	11.215	'23.3.1.1'	'nucleotide metabolism.salvage.phosphoribosyltransferases.aprt'		at4g22570	'(at4g22570 : 302.0) Encodes an adenine phosphoribosyltransferase (APT; EC 2.4.2.7), which is a constitutively expressed enzyme involved in the one-step salvage of adenine to AMP. APT3 has higher affinity for zeatin, isopentenyladenine and benzyladenine than APT1 but lower Vmax than APT1.; adenine phosphoribosyl transferase 3 (APT3); CONTAINS InterPro DOMAIN/s: Adenine phosphoribosyl transferase …
A_DN39288_c0_g6_i1	-1.24974	0.00136505	3688.58	3989.26	1492.58	1735.92	'23.1.2.1'	'nucleotide metabolism.synthesis.purine.amidophosphoribosyltransferase'		at2g16570	(p52418|pur1_soybn : 899.0) Amidophosphoribosyltransferase, chloroplast precursor (EC 2.4.2.14) (Glutamine phosphoribosylpyrophosphate amidotransferase) (ATASE) (GPAT) - Glycine max (Soybean) # (at2g16570 : 803.0) Amidophosphoribosyltransferase (ATase: EC 2.4.2.14) is a key enzyme in the pathway of purine nucleotide biosynthesis; GLN phosphoribosyl pyrophosphate amidotransferase 1 (ASE1); FUNCTIO…
A_DN41141_c8_g1_i2	-2.36605	0.00520525	10.2122	12.5776	2.79421	1.60214	'23.1.99'	'nucleotide metabolism.synthesis.unspecified'		at4g30550	(gnl|cdd|38389 : 109.0) no description available # (at4g30550 : 94.4) Class I glutamine amidotransferase-like superfamily protein; FUNCTIONS IN: catalytic activity, acyltransferase activity; INVOLVED IN: L-methionine biosynthetic process from homoserine via O-succinyl-L-homoserine and cystathionine; LOCATED IN: endomembrane system, cytoplasm; EXPRESSED IN: 23 plant structures; EXPRESSED DURING: 1…
A_DN39098_c2_g7_i2	1.28435	0.0417893	31.0295	32.0945	61.9384	91.7226	'7.3'	'OPP.electron transfer'		at2g27510	(p27788|fer3_maize : 157.0) Ferredoxin-3, chloroplast precursor (Ferredoxin III) (Fd III) - Zea mays (Maize) & (loc_os03g61960.1 : 155.0) no description available # (at2g27510 : 151.0) ferredoxin 3 (FD3); FUNCTIONS IN: electron carrier activity, iron-sulfur cluster binding, 2 iron, 2 sulfur cluster binding; INVOLVED IN: electron transport chain; LOCATED IN: chloroplast; EXPRESSED IN: 22 plant str…
A_DN33767_c0_g1_i1	-1.693	0.000615542	42.8128	49.4429	14.4368	14.0187	'7.2.2'	'OPP.non-reductive PP.transaldolase'		at5g13420	(loc_os01g70170.1 : 515.0) no description available # (at5g13420 : 497.0) Aldolase-type TIM barrel family protein; FUNCTIONS IN: catalytic activity, transaldolase activity; INVOLVED IN: response to cadmium ion; LOCATED IN: mitochondrion, chloroplast stroma, chloroplast; EXPRESSED IN: 25 plant structures; EXPRESSED DURING: 15 growth stages; CONTAINS InterPro DOMAIN/s: Transaldolase subfamily (Inte…
A_DN40671_c3_g3_i2	-1.41594	0.000404296	151.22	139.654	54.4872	54.4728	'7.1.3'	'OPP.oxidative PP.6-phosphogluconate dehydrogenase'		at3g25530	(loc_os02g35500.1 : 439.0) no description available # (at3g25530 : 420.0) Encodes gamma-hydroxybutyrate dehydrogenase (AtGHBDH). Contains a NADP-binding domain. GHBDH is proposed to function in oxidative stress tolerance.; glyoxylate reductase 1 (GLYR1); FUNCTIONS IN: 3-hydroxybutyrate dehydrogenase activity, phosphogluconate dehydrogenase (decarboxylating) activity; INVOLVED IN: response to oxid…
A_DN36141_c0_g2_i1	-2.09066	7.13032e-05	30.2439	32.5282	7.45124	7.20964	'29.5.9'	'protein.degradation.AAA type'		at3g50930	(gnl|cdd|35962 : 229.0) no description available # (at3g50930 : 220.0) cytochrome BC1 synthesis (BCS1); FUNCTIONS IN: nucleoside-triphosphatase activity, ATPase activity, nucleotide binding, ATP binding; LOCATED IN: mitochondrion; EXPRESSED IN: 24 plant structures; EXPRESSED DURING: 13 growth stages; CONTAINS InterPro DOMAIN/s: ATPase, AAA-type, core (InterPro:IPR003959), ATPase, AAA+ type, core …
A_DN39288_c0_g13_i1	-1.89081	0.0269579	251.771	254.587	34.462	101.736	'29.5.9'	'protein.degradation.AAA type'		at5g40010	(gnl|cdd|35962 : 524.0) no description available # (at5g40010 : 513.0) AAA-ATPase 1 (AATP1); FUNCTIONS IN: nucleoside-triphosphatase activity, ATPase activity, nucleotide binding, ATP binding; EXPRESSED IN: stem, inflorescence meristem, root, flower, stamen; EXPRESSED DURING: 4 anthesis, petal differentiation and expansion stage; CONTAINS InterPro DOMAIN/s: ATPase, AAA-type, core (InterPro:IPR003…
A_DN38409_c0_g1_i2	7.53443	2.60999e-05	0	0	13.9711	5.6075	'29.5.4'	'protein.degradation.aspartate protease'		at1g03230	'(at1g03230 : 226.0) Eukaryotic aspartyl protease family protein; FUNCTIONS IN: aspartic-type endopeptidase activity; INVOLVED IN: response to salt stress; LOCATED IN: cell wall, plant-type cell wall; EXPRESSED IN: stem, root; CONTAINS InterPro DOMAIN/s: Peptidase aspartic (InterPro:IPR021109), Peptidase aspartic, catalytic (InterPro:IPR009007), Peptidase A1 (InterPro:IPR001461); BEST Arabidopsis…
A_DN38409_c0_g1_i1	6.7121	0.00147464	0	0	7.45124	3.60482	'29.5.4'	'protein.degradation.aspartate protease'		at1g03230	'(at1g03230 : 248.0) Eukaryotic aspartyl protease family protein; FUNCTIONS IN: aspartic-type endopeptidase activity; INVOLVED IN: response to salt stress; LOCATED IN: cell wall, plant-type cell wall; EXPRESSED IN: stem, root; CONTAINS InterPro DOMAIN/s: Peptidase aspartic (InterPro:IPR021109), Peptidase aspartic, catalytic (InterPro:IPR009007), Peptidase A1 (InterPro:IPR001461); BEST Arabidopsis…
A_DN36662_c1_g1_i1	6.13473	0.0239849	0	0	3.25992	4.00535	'29.5.3'	'protein.degradation.cysteine protease'		at1g47128	'(at1g47128 : 283.0) cysteine proteinase precursor-like protein/ dehydration stress-responsive gene (RD21); responsive to dehydration 21 (RD21); FUNCTIONS IN: cysteine-type endopeptidase activity, cysteine-type peptidase activity; INVOLVED IN: response to water deprivation; LOCATED IN: apoplast, chloroplast, vacuole; EXPRESSED IN: 23 plant structures; EXPRESSED DURING: 13 growth stages; CONTAINS …
A_DN39517_c2_g10_i1	2.32089	0.0222758	3.14223	1.73484	16.7653	8.41124	'29.5.3'	'protein.degradation.cysteine protease'		at3g54940	'(at3g54940 : 486.0) Papain family cysteine protease; FUNCTIONS IN: cysteine-type endopeptidase activity, cysteine-type peptidase activity; INVOLVED IN: proteolysis; LOCATED IN: endomembrane system; EXPRESSED IN: embryo, sepal, carpel; EXPRESSED DURING: 4 anthesis, C globular stage; CONTAINS InterPro DOMAIN/s: Peptidase C1A, papain (InterPro:IPR013128), Proteinase inhibitor I29, cathepsin propept…
A_DN50271_c0_g1_i1	-1.97463	7.95959e-06	61.2734	55.9485	15.3682	14.4193	'29.5.3'	'protein.degradation.cysteine protease'		at5g45890	(loc_os04g13090.1 : 365.0) no description available # (at5g45890 : 355.0) Senescence-associated gene 12 (SAG12) encoding a cysteine protease influenced by cytokinin, auxin, and sugars.Localized to special vacuole found during senescence called senescence associated vacuoles which are different from central vacuole in the tonoplast composition and pH.; senescence-associated gene 12 (SAG12); CONTAI…
A_DN38768_c1_g6_i1	11.7815	6.86763e-33	0	0	139.711	230.708	29.5.7'	'protein.degradation.metalloprotease'		at1g59970	'(at1g59970 : 143.0) Matrixin family protein; FUNCTIONS IN: metallopeptidase activity, metalloendopeptidase activity, zinc ion binding; INVOLVED IN: proteolysis, metabolic process; LOCATED IN: plasma membrane, anchored to membrane; EXPRESSED IN: 22 plant structures; EXPRESSED DURING: 13 growth stages; CONTAINS InterPro DOMAIN/s: Peptidase M10, metallopeptidase (InterPro:IPR001818), Peptidoglycan …
A_DN38768_c1_g4_i1	1.79112	2.02826e-07	274.945	261.961	860.618	997.734	'29.5.7'	'protein.degradation.metalloprotease'		at1g59970	'(at1g59970 : 144.0) Matrixin family protein; FUNCTIONS IN: metallopeptidase activity, metalloendopeptidase activity, zinc ion binding; INVOLVED IN: proteolysis, metabolic process; LOCATED IN: plasma membrane, anchored to membrane; EXPRESSED IN: 22 plant structures; EXPRESSED DURING: 13 growth stages; CONTAINS InterPro DOMAIN/s: Peptidase M10, metallopeptidase (InterPro:IPR001818), Peptidoglycan …
A_DN40613_c0_g13_i1	1.1214	0.0212906	243.13	206.446	538.352	440.188	'29.5.1'	'protein.degradation.subtilases'		at3g14240	'(at3g14240 : 1033.0) Subtilase family protein; FUNCTIONS IN: identical protein binding, serine-type endopeptidase activity; INVOLVED IN: proteolysis, negative regulation of catalytic activity; LOCATED IN: endomembrane system; EXPRESSED IN: 22 plant structures; EXPRESSED DURING: 13 growth stages; CONTAINS InterPro DOMAIN/s: Protease-associated PA (InterPro:IPR003137), Proteinase inhibitor, propep…
A_DN39712_c2_g8_i2	-1.01138	0.03494	3040.5	3192.54	1700.28	1391.86	'29.5.1'	'protein.degradation.subtilases'		at1g04110	(loc_os03g02750.1 : 674.0) no description available # (at1g04110 : 573.0) Initially identified as a mutation affecting stomatal development and distribution. Encodes a protein similar to serine proteases.; STOMATAL DENSITY AND DISTRIBUTION (SDD1); CONTAINS InterPro DOMAIN/s: Protease-associated PA (InterPro:IPR003137), Proteinase inhibitor, propeptide (InterPro:IPR009020), Peptidase S8/S53, subti…
A_DN40291_c0_g9_i1	-1.8774	0.014987	21.9956	16.481	6.51983	4.00535	'29.5.1'	'protein.degradation.subtilases'		at4g10540	(loc_os09g36110.1 : 433.0) no description available # (at4g10540 : 415.0) Subtilase family protein; FUNCTIONS IN: identical protein binding, serine-type endopeptidase activity; INVOLVED IN: proteolysis, negative regulation of catalytic activity; LOCATED IN: endomembrane system; CONTAINS InterPro DOMAIN/s: Protease-associated PA (InterPro:IPR003137), Proteinase inhibitor, propeptide (InterPro:IPR0…
A_DN39042_c0_g5_i1	1.7291	0.00882108	12.9617	19.0832	64.7326	41.6557	'29.5.11.4.2'	'protein.degradation.ubiquitin.E3.RING'		at2g20030	'(at2g20030 : 186.0) RING/U-box superfamily protein; FUNCTIONS IN: zinc ion binding; LOCATED IN: endomembrane system; EXPRESSED IN: stem, root, flower, stamen; EXPRESSED DURING: 4 anthesis; CONTAINS InterPro DOMAIN/s: Zinc finger, RING-type (InterPro:IPR001841), Zinc finger, C3HC4 RING-type (InterPro:IPR018957); BEST Arabidopsis thaliana protein match is: RING/U-box superfamily protein (TAIR:AT4G…
A_DN26514_c0_g1_i1	1.51551	0.0319054	11.3906	13.445	42.8446	28.438	'29.5.11.4.2'	'protein.degradation.ubiquitin.E3.RING'		at2g35910	'(at2g35910 : 117.0) RING/U-box superfamily protein; FUNCTIONS IN: zinc ion binding; CONTAINS InterPro DOMAIN/s: Zinc finger, RING-type (InterPro:IPR001841), Zinc finger, C3HC4 RING-type (InterPro:IPR018957); BEST Arabidopsis thaliana protein match is: RING/U-box superfamily protein (TAIR:AT5G06490.1); Has 8225 Blast hits to 8203 proteins in 288 species: Archae - 0; Bacteria - 0; Metazoa - 1997; …
A_DN38836_c0_g4_i4	-2.42466	0.0443396	8.64112	5.63822	1.39711	1.20161	'29.5.11.4.2'	'protein.degradation.ubiquitin.E3.RING'		at3g26730	'(at3g26730 : 337.0) RING/U-box superfamily protein; FUNCTIONS IN: zinc ion binding; INVOLVED IN: biological_process unknown; LOCATED IN: chloroplast; EXPRESSED IN: 25 plant structures; EXPRESSED DURING: 15 growth stages; CONTAINS InterPro DOMAIN/s: Zinc finger, RING-type, conserved site (InterPro:IPR017907), Zinc finger, RING-type (InterPro:IPR001841); Has 5292 Blast hits to 2238 proteins in 281…
A_DN39178_c0_g6_i1	-1.23082	0.00118086	501.185	491.827	206.306	216.69	'29.5.11.4.2'	'protein.degradation.ubiquitin.E3.RING'		at5g01830	'(at5g01830 : 541.0) ARM repeat superfamily protein; FUNCTIONS IN: ubiquitin-protein ligase activity, binding; INVOLVED IN: response to chitin; LOCATED IN: ubiquitin ligase complex; EXPRESSED IN: root; CONTAINS InterPro DOMAIN/s: U box domain (InterPro:IPR003613), Armadillo-like helical (InterPro:IPR011989), Armadillo (InterPro:IPR000225), Armadillo-type fold (InterPro:IPR016024); BEST Arabidopsi…
A_DN39542_c2_g5_i4	-1.97756	0.000449514	47.1334	32.9619	10.7112	9.61285	'29.5.11.4.2'	'protein.degradation.ubiquitin.E3.RING'		at1g32740	(gnl|cdd|36316 : 164.0) no description available # (at1g32740 : 128.0) SBP (S-ribonuclease binding protein) family protein; FUNCTIONS IN: zinc ion binding; INVOLVED IN: biological_process unknown; LOCATED IN: cellular_component unknown; EXPRESSED IN: 11 plant structures; EXPRESSED DURING: M germinated pollen stage, 4 anthesis, C globular stage, petal differentiation and expansion stage; CONTAINS …
A_DN39860_c2_g2_i3	2.91396	4.08814e-07	3.53501	3.46968	23.7508	29.6396	'29.5.11.4.3.3'	'protein.degradation.ubiquitin.E3.SCF.cullin'		at1g30070	'(at1g30070 : 196.0) SGS domain-containing protein; FUNCTIONS IN: molecular_function unknown; INVOLVED IN: biological_process unknown; EXPRESSED IN: 23 plant structures; EXPRESSED DURING: 13 growth stages; CONTAINS InterPro DOMAIN/s: Siah interacting protein, N-terminal (InterPro:IPR015120), CS-like domain (InterPro:IPR007052), SGS (InterPro:IPR007699), HSP20-like chaperone (InterPro:IPR008978), …
A_DN39146_c1_g6_i3	-1.96297	5.57944e-06	137.472	127.077	27.9421	39.653	'29.5.11.4.3.2'	'protein.degradation.ubiquitin.E3.SCF.FBOX'		at2g02360	'(at2g02360 : 235.0) phloem protein 2-B10 (PP2-B10); CONTAINS InterPro DOMAIN/s: F-box domain, cyclin-like (InterPro:IPR001810), F-box domain, Skp2-like (InterPro:IPR022364); BEST Arabidopsis thaliana protein match is: F-box family protein (TAIR:AT2G02240.1); Has 572 Blast hits to 558 proteins in 38 species: Archae - 0; Bacteria - 0; Metazoa - 5; Fungi - 0; Plants - 567; Viruses - 0; Other Eukary…
A_DN38957_c2_g5_i1	2.1418	1.70819e-07	94.6596	69.3935	398.176	326.837	'29.5.11.4.3.2'	'protein.degradation.ubiquitin.E3.SCF.FBOX'		at2g25490	'(at2g25490 : 612.0) Encodes an F-box protein involved in the ubiquitin/proteasome-dependent proteolysis of EIN3.; EIN3-binding F box protein 1 (EBF1); CONTAINS InterPro DOMAIN/s: F-box domain, cyclin-like (InterPro:IPR001810), F-box domain, Skp2-like (InterPro:IPR022364), Leucine-rich repeat, cysteine-containing subtype (InterPro:IPR006553); BEST Arabidopsis thaliana protein match is: EIN3-bindi…
A_DN39258_c5_g2_i2	1.83115	0.00823566	8.64112	6.93935	33.9963	22.0294	'29.5.11.4.3.2'	'protein.degradation.ubiquitin.E3.SCF.FBOX'		at2g25490	'(at2g25490 : 733.0) Encodes an F-box protein involved in the ubiquitin/proteasome-dependent proteolysis of EIN3.; EIN3-binding F box protein 1 (EBF1); CONTAINS InterPro DOMAIN/s: F-box domain, cyclin-like (InterPro:IPR001810), F-box domain, Skp2-like (InterPro:IPR022364), Leucine-rich repeat, cysteine-containing subtype (InterPro:IPR006553); BEST Arabidopsis thaliana protein match is: EIN3-bindi…
A_DN36472_c0_g2_i1	-1.49766	0.0179148	69.129	49.0092	17.231	24.4327	'29.5.11.4.3.2'	'protein.degradation.ubiquitin.E3.SCF.FBOX'		at2g36090	'(at2g36090 : 202.0) F-box family protein; CONTAINS InterPro DOMAIN/s: F-box domain, Skp2-like (InterPro:IPR022364); BEST Arabidopsis thaliana protein match is: F-box family protein (TAIR:AT2G27310.1); Has 123 Blast hits to 123 proteins in 13 species: Archae - 0; Bacteria - 0; Metazoa - 0; Fungi - 0; Plants - 123; Viruses - 0; Other Eukaryotes - 0 (source: NCBI BLink). & (loc_os04g33820.1 : 135.0…
A_DN38868_c5_g1_i2	3.10928	0.000492686	1.57111	0.867419	12.574	9.61285	'29.5.11.4.3.2'	'protein.degradation.ubiquitin.E3.SCF.FBOX'		at2g39940	'(at2g39940 : 397.0) Encodes a protein containing Leu-rich repeats and a degenerate F-box motif. Associates with AtCUL1, AtRbx1, and the Skp1-like proteins ASK1 and ASK2 to assemble SCF COI1 ubiquitin-ligase complexes in planta. A single amino acid substitution in the F-box motif of COI1 abolishes the formation of the SCF(COI1) complexes and results in loss of the JA response. Required for wound-…
A_DN32192_c0_g2_i1	1.92328	0.00118086	42.0273	44.2384	215.155	112.55	'29.5.11.4.3.2'	'protein.degradation.ubiquitin.E3.SCF.FBOX'		at3g23880	'(at3g23880 : 166.0) F-box and associated interaction domains-containing protein; FUNCTIONS IN: molecular_function unknown; INVOLVED IN: biological_process unknown; LOCATED IN: nucleus; EXPRESSED IN: 16 plant structures; EXPRESSED DURING: 10 growth stages; CONTAINS InterPro DOMAIN/s: F-box domain, cyclin-like (InterPro:IPR001810), F-box domain, Skp2-like (InterPro:IPR022364), F-box associated dom…
A_DN40218_c1_g1_i1	-2.07694	1.22564e-06	65.9868	62.8879	13.9711	16.422	'29.5.11.4.3.2'	'protein.degradation.ubiquitin.E3.SCF.FBOX'		at4g12560	'(at4g12560 : 102.0) Encodes CPR30 (Constitutive Expresser of PR Genes 30), a F-Box protein that functions as a negative regulator of defense response.; CONSTITUTIVE EXPRESSER OF PR GENES 30 (CPR30); FUNCTIONS IN: molecular_function unknown; INVOLVED IN: negative regulation of defense response; LOCATED IN: nucleus, cytoplasm; EXPRESSED IN: 8 plant structures; CONTAINS InterPro DOMAIN/s: F-box dom…
A_DN40378_c1_g1_i1	-3.38775	5.26065e-15	217.992	196.904	14.9025	24.4327	'29.5.11.4.3.2'	'protein.degradation.ubiquitin.E3.SCF.FBOX'		at4g22030	'(at4g22030 : 323.0) CONTAINS InterPro DOMAIN/s: F-box domain, cyclin-like (InterPro:IPR001810), F-box domain, Skp2-like (InterPro:IPR022364), Protein of unknown function DUF295 (InterPro:IPR005174); BEST Arabidopsis thaliana protein match is: unknown protein (TAIR:AT4G04480.1); Has 486 Blast hits to 359 proteins in 16 species: Archae - 0; Bacteria - 4; Metazoa - 0; Fungi - 0; Plants - 482; Virus…
A_DN41143_c1_g2_i1	-1.76983	0.000108611	56.5601	52.0451	14.9025	16.8225	'29.5.11.4.3.2'	'protein.degradation.ubiquitin.E3.SCF.FBOX'		at4g22030	'(at4g22030 : 275.0) CONTAINS InterPro DOMAIN/s: F-box domain, cyclin-like (InterPro:IPR001810), F-box domain, Skp2-like (InterPro:IPR022364), Protein of unknown function DUF295 (InterPro:IPR005174); BEST Arabidopsis thaliana protein match is: unknown protein (TAIR:AT4G04480.1); Has 486 Blast hits to 359 proteins in 16 species: Archae - 0; Bacteria - 4; Metazoa - 0; Fungi - 0; Plants - 482; Virus…
A_DN39887_c5_g1_i3	3.49762	0.0234339	0.785557	0	5.58843	4.80643	'29.5.11.5'	'protein.degradation.ubiquitin.ubiquitin protease'		at5g10790	(loc_os04g55360.1 : 311.0) no description available # (at5g10790 : 238.0) Encodes a ubiquitin-specific protease.; ubiquitin-specific protease 22 (UBP22); FUNCTIONS IN: ubiquitin-specific protease activity, ubiquitin thiolesterase activity, zinc ion binding; INVOLVED IN: ubiquitin-dependent protein catabolic process; EXPRESSED IN: 24 plant structures; EXPRESSED DURING: 15 growth stages; CONTAINS I…
A_DN40753_c5_g2_i9	2.12082	0.0201177	9.0339	2.60226	27.9421	23.6316	'29.5.11'	'protein.degradation.ubiquitin'		at5g20620	(loc_os04g53620.1 : 520.0) no description available # (at5g20620 : 514.0) encodes a ubiquitin polyprotein.; ubiquitin 4 (UBQ4); INVOLVED IN: protein modification process, protein ubiquitination involved in ubiquitin-dependent protein catabolic process, ubiquitin-dependent protein catabolic process; EXPRESSED IN: 25 plant structures; EXPRESSED DURING: 16 growth stages; CONTAINS InterPro DOMAIN/s: …
A_DN40852_c3_g3_i2	-1.1506	0.0300953	114.691	94.115	44.7074	49.2659	'29.5'	'protein.degradation'		at1g78680	(gnl|cdd|36772 : 463.0) no description available # (at1g78680 : 452.0) The Arabidopsis protein AtGGH2 is a gamma-glutamyl hydrolase acting specifically on monoglutamates. The enzyme is involved in the tetrahydrofolate metabolism and located to the vacuole.; gamma-glutamyl hydrolase 2 (GGH2); CONTAINS InterPro DOMAIN/s: Peptidase C26, gamma-glutamyl hydrolase (InterPro:IPR015527), Peptidase C26 (I…
A_DN40852_c3_g1_i2	-1.91951	0.000356834	41.2417	42.9372	8.38264	13.6182	'29.5'	'protein.degradation'		at1g78660	(p93164|ggh_soybn : 453.0) Gamma-glutamyl hydrolase precursor (EC 3.4.19.9) (Gamma-Glu-X carboxypeptidase) (Conjugase) (GH) - Glycine max (Soybean) & (gnl|cdd|36772 : 362.0) no description available # (at1g78660 : 336.0) The Arabidopsis protein AtGGH1 is a gamma-glutamyl hydrolase cleaving pentaglutamates to yield di- and triglutamates. The enzyme is involved in the tetrahydrofolate metabolism an…
A_DN39397_c0_g2_i3	4.49776	1.10714e-05	1.17834	0	10.2455	19.6262	'29.6'	'protein.folding'		at3g23990	(q05046|ch62_cucma : 237.0) Chaperonin CPN60-2, mitochondrial precursor (HSP60-2) - Cucurbita maxima (Pumpkin) (Winter squash) # (at3g23990 : 227.0) mitochondrial chaperonin HSP. assist in rapid assembly of the oligomeric protein structures in the mitochondria.; heat shock protein 60 (HSP60); FUNCTIONS IN: copper ion binding, ATP binding; INVOLVED IN: response to cadmium ion, response to cyclopen…
A_DN37229_c0_g3_i1	1.22032	0.00710062	183.82	159.605	440.554	360.081	'29.4.1.56'	'protein.postranslational modification.kinase.receptor like cytoplasmatic kinase VI'		at2g18890	'(at2g18890 : 508.0) Protein kinase superfamily protein; FUNCTIONS IN: protein serine/threonine kinase activity, protein kinase activity, kinase activity, ATP binding; INVOLVED IN: protein amino acid phosphorylation; EXPRESSED IN: 22 plant structures; EXPRESSED DURING: 12 growth stages; CONTAINS InterPro DOMAIN/s: Protein kinase, ATP binding site (InterPro:IPR017441), Protein kinase, catalytic do…
A_DN39802_c3_g8_i3	-2.31236	0.0136328	14.14	9.54161	1.39711	3.20428	'29.4.1.57'	'protein.postranslational modification.kinase.receptor like cytoplasmatic kinase VII'		at2g02800	'(at2g02800 : 364.0) Encodes protein kinase APK2b.; protein kinase 2B (APK2B); FUNCTIONS IN: protein serine/threonine kinase activity, protein kinase activity, kinase activity, ATP binding; INVOLVED IN: protein amino acid phosphorylation; LOCATED IN: nucleus, plasma membrane, cytoplasm; EXPRESSED IN: 23 plant structures; EXPRESSED DURING: 13 growth stages; CONTAINS InterPro DOMAIN/s: Protein kina…
A_DN38860_c0_g5_i3	-1.77808	0.000158444	58.1312	68.5261	16.2996	20.4273	'29.4.1.57'	'protein.postranslational modification.kinase.receptor like cytoplasmatic kinase VII'		at2g05940	'(at2g05940 : 596.0) Protein kinase superfamily protein; FUNCTIONS IN: protein serine/threonine kinase activity, protein kinase activity, kinase activity, ATP binding; INVOLVED IN: protein amino acid phosphorylation; LOCATED IN: cellular_component unknown; EXPRESSED IN: 22 plant structures; EXPRESSED DURING: 13 growth stages; CONTAINS InterPro DOMAIN/s: Protein kinase, catalytic domain (InterPro:…
A_DN40140_c1_g4_i2	-5.52853	3.02301e-14	35.3501	28.6248	0	1.20161	'29.4.1.57'	'protein.postranslational modification.kinase.receptor like cytoplasmatic kinase VII'		at4g35600	(loc_os02g02600.1 : 170.0) no description available # (at4g35600 : 163.0) plant-type connexin (gap junction-type protein), a component of plasmodesmata; CONNEXIN 32; FUNCTIONS IN: protein serine/threonine kinase activity, protein kinase activity, kinase activity, ATP binding; INVOLVED IN: protein amino acid phosphorylation; EXPRESSED IN: 22 plant structures; EXPRESSED DURING: 13 growth stages; CO…
A_DN40832_c3_g8_i3	-3.71645	0.00246729	38.8851	16.9147	0	4.00535	'29.4.1.57'	'protein.postranslational modification.kinase.receptor like cytoplasmatic kinase VII'		at2g17220	(loc_os02g02600.1 : 387.0) no description available # (at2g17220 : 377.0) Protein kinase superfamily protein; FUNCTIONS IN: protein serine/threonine kinase activity, protein kinase activity, kinase activity, ATP binding; INVOLVED IN: protein amino acid phosphorylation; LOCATED IN: chloroplast; EXPRESSED IN: 22 plant structures; EXPRESSED DURING: 13 growth stages; CONTAINS InterPro DOMAIN/s: Prote…
A_DN40832_c3_g8_i4	-3.1327	0.00870615	6.28445	9.54161	0	1.60214	'29.4.1.57'	'protein.postranslational modification.kinase.receptor like cytoplasmatic kinase VII'		at1g76360	(loc_os02g02600.1 : 128.0) no description available # (at1g76360 : 122.0) Protein kinase superfamily protein; FUNCTIONS IN: protein serine/threonine kinase activity, protein kinase activity, kinase activity, ATP binding; INVOLVED IN: protein amino acid phosphorylation; LOCATED IN: chloroplast; EXPRESSED IN: 16 plant structures; EXPRESSED DURING: 9 growth stages; CONTAINS InterPro DOMAIN/s: Protei…
A_DN40832_c3_g8_i1	-5.98433	0.0444211	3.92778	2.60226	0	0	'29.4.1.57'	'protein.postranslational modification.kinase.receptor like cytoplasmatic kinase VII'		at2g17220	(loc_os02g02600.1 : 153.0) no description available # (at2g17220 : 145.0) Protein kinase superfamily protein; FUNCTIONS IN: protein serine/threonine kinase activity, protein kinase activity, kinase activity, ATP binding; INVOLVED IN: protein amino acid phosphorylation; LOCATED IN: chloroplast; EXPRESSED IN: 22 plant structures; EXPRESSED DURING: 13 growth stages; CONTAINS InterPro DOMAIN/s: Prote…
A_DN40832_c3_g9_i5	-4.14048	5.27351e-07	14.14	17.7821	0	1.60214	'29.4.1.57'	'protein.postranslational modification.kinase.receptor like cytoplasmatic kinase VII'		at2g17220	(loc_os06g51170.1 : 386.0) no description available # (at2g17220 : 366.0) Protein kinase superfamily protein; FUNCTIONS IN: protein serine/threonine kinase activity, protein kinase activity, kinase activity, ATP binding; INVOLVED IN: protein amino acid phosphorylation; LOCATED IN: chloroplast; EXPRESSED IN: 22 plant structures; EXPRESSED DURING: 13 growth stages; CONTAINS InterPro DOMAIN/s: Prote…
A_DN40832_c3_g9_i1	-2.93986	0.00201131	12.5689	7.80677	0.931405	1.60214	'29.4.1.57'	'protein.postranslational modification.kinase.receptor like cytoplasmatic kinase VII'		at2g17220	(loc_os06g51170.1 : 368.0) no description available # (at2g17220 : 348.0) Protein kinase superfamily protein; FUNCTIONS IN: protein serine/threonine kinase activity, protein kinase activity, kinase activity, ATP binding; INVOLVED IN: protein amino acid phosphorylation; LOCATED IN: chloroplast; EXPRESSED IN: 22 plant structures; EXPRESSED DURING: 13 growth stages; CONTAINS InterPro DOMAIN/s: Prote…
A_DN38234_c0_g2_i2	-2.14737	0.000671529	20.4245	22.1192	5.58843	4.00535	'29.4.1'	'protein.postranslational modification.kinase'		at3g01090	'(at3g01090 : 406.0) encodes a SNF1-related protein kinase that physically interacts with SCF subunit SKP1/ASK1 and 20S proteosome subunit PAD1. It can also interact with PRL1 DWD-containing protein. Based on in vitro degradation assays and cul4cs and prl1 mutants, there is evidence that AKIN10 is degraded in a proteasome-dependent manner, and that this depends on a CUL4-PRL1 E3 ligase; SNF1 kina…
A_DN41261_c0_g1_i1	-2.16114	8.18181e-06	43.9912	39.0339	8.84835	9.61285	'29.4'	'protein.postranslational modification'		at1g48040	'(at1g48040 : 414.0) Protein phosphatase 2C family protein; FUNCTIONS IN: protein serine/threonine phosphatase activity, catalytic activity; INVOLVED IN: protein amino acid dephosphorylation; LOCATED IN: protein serine/threonine phosphatase complex; EXPRESSED IN: 23 plant structures; EXPRESSED DURING: 14 growth stages; CONTAINS InterPro DOMAIN/s: Protein phosphatase 2C, manganese/magnesium aspart…
A_DN38998_c2_g9_i1	-1.41509	0.0484304	26.7089	21.6855	9.31405	8.81178	'29.4'	'protein.postranslational modification'		at1g61610	'(at1g61610 : 236.0) S-locus lectin protein kinase family protein; FUNCTIONS IN: in 6 functions; INVOLVED IN: protein amino acid phosphorylation, recognition of pollen; LOCATED IN: endomembrane system; EXPRESSED IN: 7 plant structures; EXPRESSED DURING: 6 growth stages; CONTAINS InterPro DOMAIN/s: Curculin-like (mannose-binding) lectin (InterPro:IPR001480), Protein kinase, ATP binding site (Inter…
A_DN39693_c3_g9_i1	-1.96905	1.63619e-06	76.9846	85.0071	20.0252	21.2284	'29.4'	'protein.postranslational modification'		at2g19130	'(at2g19130 : 818.0) S-locus lectin protein kinase family protein; FUNCTIONS IN: protein serine/threonine kinase activity, sugar binding, protein kinase activity, ATP binding; INVOLVED IN: protein amino acid phosphorylation, recognition of pollen; LOCATED IN: endomembrane system; EXPRESSED IN: 19 plant structures; EXPRESSED DURING: 13 growth stages; CONTAINS InterPro DOMAIN/s: Curculin-like (mann…
A_DN38814_c4_g1_i1	-3.29575	0.000211058	543.212	499.2	17.6967	88.1178	'29.4'	'protein.postranslational modification'		at3g25250	'(at3g25250 : 295.0) Arabidopsis protein kinase; AGC2-1; FUNCTIONS IN: kinase activity; INVOLVED IN: protein amino acid phosphorylation; LOCATED IN: cellular_component unknown; EXPRESSED IN: hypocotyl, root, stamen, pollen tube; EXPRESSED DURING: 4 anthesis, petal differentiation and expansion stage; CONTAINS InterPro DOMAIN/s: Protein kinase, catalytic domain (InterPro:IPR000719), Serine/threoni…
A_DN39744_c5_g4_i1	1.08029	0.0313556	55.7745	52.4788	120.617	108.545	'29.4'	'protein.postranslational modification'		at3g53380	'(at3g53380 : 825.0) Concanavalin A-like lectin protein kinase family protein; FUNCTIONS IN: carbohydrate binding, kinase activity; INVOLVED IN: protein amino acid phosphorylation; LOCATED IN: plasma membrane; EXPRESSED IN: 11 plant structures; EXPRESSED DURING: 6 growth stages; CONTAINS InterPro DOMAIN/s: Legume lectin, beta chain (InterPro:IPR001220), Protein kinase, ATP binding site (InterPro:…
A_DN38998_c2_g1_i1	-1.50717	0.0010971	61.6662	62.4542	22.8194	20.8278	'29.4'	'protein.postranslational modification'		at4g21390	'(at4g21390 : 672.0) B120; FUNCTIONS IN: protein serine/threonine kinase activity, sugar binding, protein kinase activity, ATP binding; INVOLVED IN: protein amino acid phosphorylation, recognition of pollen; LOCATED IN: plasma membrane; EXPRESSED IN: 13 plant structures; EXPRESSED DURING: 8 growth stages; CONTAINS InterPro DOMAIN/s: Curculin-like (mannose-binding) lectin (InterPro:IPR001480), PAN…
A_DN39293_c6_g3_i1	-3.24601	2.22217e-07	24.745	32.9619	1.86281	4.00535	'29.4'	'protein.postranslational modification'		at4g36950	'(at4g36950 : 335.0) member of MEKK subfamily; mitogen-activated protein kinase kinase kinase 21 (MAPKKK21); FUNCTIONS IN: protein serine/threonine kinase activity, protein kinase activity, ATP binding; INVOLVED IN: protein amino acid phosphorylation; CONTAINS InterPro DOMAIN/s: Protein kinase, ATP binding site (InterPro:IPR017441), Protein kinase, catalytic domain (InterPro:IPR000719), Serine/th…
A_DN40589_c4_g3_i1	-1.22466	0.0218508	87.9824	101.054	35.3934	45.2605	'29.4'	'protein.postranslational modification'		at5g55560	'(at5g55560 : 499.0) Protein kinase superfamily protein; FUNCTIONS IN: protein kinase activity, kinase activity, ATP binding; INVOLVED IN: protein amino acid phosphorylation; LOCATED IN: cellular_component unknown; EXPRESSED IN: 15 plant structures; EXPRESSED DURING: 8 growth stages; CONTAINS InterPro DOMAIN/s: Protein kinase, catalytic domain (InterPro:IPR000719), Serine/threonine-protein kinase…
A_DN40619_c1_g3_i3	-1.7811	0.0143365	22.3884	21.2518	8.38264	4.40589	'29.4'	'protein.postranslational modification'		at5g58320	'(at5g58320 : 286.0) Kinase interacting (KIP1-like) family protein; INVOLVED IN: biological_process unknown; CONTAINS InterPro DOMAIN/s: KIP1-like (InterPro:IPR011684); BEST Arabidopsis thaliana protein match is: Kinase interacting (KIP1-like) family protein (TAIR:AT2G30500.2); Has 42357 Blast hits to 25393 proteins in 1812 species: Archae - 756; Bacteria - 4857; Metazoa - 21184; Fungi - 4124; Pl…
A_DN40842_c1_g1_i1	2.52755	0.0348564	1.96389	0.433709	7.91694	6.8091	'29.4'	'protein.postranslational modification'		at5g13530	(loc_os03g45290.1 : 248.0) no description available & (gnl|cdd|39379 : 168.0) no description available & (gnl|cdd|29261 : 111.0) no description available # (at5g13530 : 80.5) Encodes KEEP ON GOING (KEG), a RING E3 ligase involved in abscisic acid signaling. KEG is essential for Arabidopsis growth and development. ABA promotes KEG degradation via the ubiquitin dependent 26S proteasome pathway.; KE…
A_DN9958_c0_g1_i1	-6.31825	0.00902904	3.14223	5.20451	0	0	'29.4'	'protein.postranslational modification'		at3g55270	(loc_os05g02500.3 : 171.0) no description available # (at3g55270 : 158.0) MAP kinase phosphatase (MKP1); mitogen-activated protein kinase phosphatase 1 (MKP1); CONTAINS InterPro DOMAIN/s: Protein-tyrosine phosphatase, active site (InterPro:IPR016130), Dual-specific/protein-tyrosine phosphatase, conserved region (InterPro:IPR000387), Dual specificity phosphatase, catalytic domain (InterPro:IPR0003…
A_DN40368_c6_g5_i1	-1.31043	0.00752275	74.2351	65.4901	27.0107	29.2391	'29.4'	'protein.postranslational modification'		at2g25620	(loc_os06g08140.1 : 230.0) no description available # (at2g25620 : 191.0) Encodes DBP1, a member of the DBP factors (DNA-binding protein phosphatases) featuring sequence-specific DNA-binding and protein phosphatase activity. DBP1 is involved in plant-potyvirus interactions. Loss-of-function of DBP1 renders resistance to potyviruses.; DNA-binding protein phosphatase 1 (DBP1); FUNCTIONS IN: protein…
A_DN40499_c0_g6_i2	1.82709	0.000833797	9.0339	9.97532	30.2707	37.2498	'29.4'	'protein.postranslational modification'		at4g25130	(q9sec2|msra_lacsa : 206.0) Peptide methionine sulfoxide reductase (EC 1.8.4.11) (Protein-methionine-S-oxide reductase) (Peptide-methionine (S)-S-oxide reductase) (Peptide Met(O) reductase) - Lactuca sativa (Garden lettuce) # (at4g25130 : 205.0) Encodes a chloroplast-localized methionine sulfoxide reductase that is a member of the MSRA family. Involved in protection of chloroplasts from oxidative…
A_DN37036_c0_g1_i1	3.63788	0.000140314	1.57111	0	11.6426	10.0134	'29.2.4'	'protein.synthesis.elongation'		at5g60390	(gnl|cdd|84073 : 436.0) no description available & (o24534|ef1a_vicfa : 358.0) Elongation factor 1-alpha (EF-1-alpha) - Vicia faba (Broad bean) & (loc_os03g08050.3 : 355.0) no description available # (at5g60390 : 352.0) GTP binding Elongation factor Tu family protein; FUNCTIONS IN: calmodulin binding, translation elongation factor activity; INVOLVED IN: translational elongation; LOCATED IN: mitoc…
A_DN40104_c1_g9_i2	7.0894	1.80208e-05	0	0	7.45124	6.8091	'29.2.4'	'protein.synthesis.elongation'		at5g60390	(o24534|ef1a_vicfa : 516.0) Elongation factor 1-alpha (EF-1-alpha) - Vicia faba (Broad bean) & (loc_os03g08060.2 : 516.0) no description available # (at5g60390 : 511.0) GTP binding Elongation factor Tu family protein; FUNCTIONS IN: calmodulin binding, translation elongation factor activity; INVOLVED IN: translational elongation; LOCATED IN: mitochondrion, nucleus, cytoplasm; EXPRESSED IN: cotyled…
A_DN40104_c1_g6_i3	4.00446	0.0465212	0	0.433709	4.65702	3.60482	'29.2.4'	'protein.synthesis.elongation'		at5g60390	(q40034|ef1a2_horvu : 421.0) Elongation factor 1-alpha (EF-1-alpha) - Hordeum vulgare (Barley) # (at5g60390 : 418.0) GTP binding Elongation factor Tu family protein; FUNCTIONS IN: calmodulin binding, translation elongation factor activity; INVOLVED IN: translational elongation; LOCATED IN: mitochondrion, nucleus, cytoplasm; EXPRESSED IN: cotyledon, male gametophyte, guard cell, pollen tube, seed;…
A_DN34846_c0_g1_i6	1.46172	0.0480433	7.07001	9.1079	20.4909	24.0321	'29.2.3'	'protein.synthesis.initiation'		at4g30690	'(at4g30690 : 238.0) Translation initiation factor 3 protein; FUNCTIONS IN: translation initiation factor activity; INVOLVED IN: translational initiation; EXPRESSED IN: 23 plant structures; EXPRESSED DURING: 15 growth stages; CONTAINS InterPro DOMAIN/s: Translation initiation factor 3, N-terminal (InterPro:IPR019814), Translation initiation factor 3, C-terminal (InterPro:IPR019815), Translation i…
A_DN40749_c2_g6_i1	1.98701	0.000699128	18.8534	24.2877	108.043	63.2846	'29.2.3'	'protein.synthesis.initiation'		at5g54940	'(at5g54940 : 181.0) Translation initiation factor SUI1 family protein; FUNCTIONS IN: translation initiation factor activity; INVOLVED IN: translational initiation, translation; LOCATED IN: cellular_component unknown; EXPRESSED IN: 24 plant structures; EXPRESSED DURING: 15 growth stages; CONTAINS InterPro DOMAIN/s: Translation initiation factor SUI1 (InterPro:IPR001950), Eukaryotic translation in…
A_DN39364_c5_g8_i1	6.46479	0.0226235	0	0	1.86281	7.20964	'29.2.1.2.1.8'	'protein.synthesis.ribosomal protein.eukaryotic.40S subunit.S8'		at5g20290	(gnl|cdd|38493 : 159.0) no description available # (at5g20290 : 135.0) Ribosomal protein S8e family protein; FUNCTIONS IN: structural constituent of ribosome; INVOLVED IN: translation, ribosome biogenesis; LOCATED IN: in 8 components; EXPRESSED IN: 26 plant structures; EXPRESSED DURING: 14 growth stages; CONTAINS InterPro DOMAIN/s: Ribosomal protein S8e (InterPro:IPR001047), Ribosomal protein S8e…
A_DN37224_c0_g1_i1	6.29942	0.00934097	0	0	4.19132	4.00535	'29.2.1.2.2.57'	'protein.synthesis.ribosomal protein.eukaryotic.60S subunit.L7A'		at3g62870	(p35685|rl7a_orysa : 177.0) 60S ribosomal protein L7a - Oryza sativa (Rice) & (loc_os09g32976.1 : 177.0) no description available # (at3g62870 : 176.0) Ribosomal protein L7Ae/L30e/S12e/Gadd45 family protein; FUNCTIONS IN: structural constituent of ribosome; INVOLVED IN: translation; LOCATED IN: cytosolic ribosome, cytosolic large ribosomal subunit, plasma membrane, membrane; EXPRESSED IN: 25 plan…
A_DN41177_c1_g1_i3	-3.60304	2.16355e-05	16.4967	10.8427	1.39711	0.801071	'29.2.1.99.99'	'protein.synthesis.ribosomal protein.unknown.unknown'		at4g19390	(loc_os03g52910.1 : 166.0) no description available # (at4g19390 : 139.0) Uncharacterised protein family (UPF0114); FUNCTIONS IN: molecular_function unknown; INVOLVED IN: biological_process unknown; LOCATED IN: chloroplast; EXPRESSED IN: 23 plant structures; EXPRESSED DURING: 13 growth stages; CONTAINS InterPro DOMAIN/s: Uncharacterised protein family UPF0114, plant (InterPro:IPR016804), Uncharac…
A_DN41015_c5_g1_i5	2.04565	0.00750382	3.14223	3.90339	14.9025	14.4193	'29.2.2.2.1'	'protein.synthesis.ribosome biogenesis.Assembly factors.DExD-box helicases'		at1g77030	'(at1g77030 : 177.0) hydrolases, acting on acid anhydrides, in phosphorus-containing anhydrides;ATP-dependent helicases;nucleic acid binding;ATP binding;RNA binding;helicases; FUNCTIONS IN: in 6 functions; INVOLVED IN: biological_process unknown; LOCATED IN: nucleus; CONTAINS InterPro DOMAIN/s: RNA helicase, DEAD-box type, Q motif (InterPro:IPR014014), DNA/RNA helicase, DEAD/DEAH box type, N-term…
A_DN39672_c1_g4_i4	4.06543	0.0382734	0.392778	0	3.25992	5.20696	'29.2.2.2.2'	'protein.synthesis.ribosome biogenesis.Assembly factors.GTPases'		at1g06720	'(at1g06720 : 395.0) P-loop containing nucleoside triphosphate hydrolases superfamily protein; FUNCTIONS IN: GTP binding, GTPase activity; INVOLVED IN: ribosome biogenesis; LOCATED IN: nucleus; EXPRESSED IN: 21 plant structures; EXPRESSED DURING: 13 growth stages; CONTAINS InterPro DOMAIN/s: AARP2CN (InterPro:IPR012948), Protein synthesis factor, GTP-binding (InterPro:IPR000795), Protein of unkno…
A_DN38980_c2_g7_i2	-1.50363	0.00229659	89.1607	68.0924	26.545	28.8386	'29.3.3'	'protein.targeting.chloroplast'		at4g02510	'(at4g02510 : 336.0) An integral membrane GTPase that functions as a transit-sequence receptor required for the import of proteins necessary for chloroplast biogenesis. Located in the outer chloroplast membrane. Phosphorylation of the G-domains regulate translocon assembly.; translocon at the outer envelope membrane of chloroplasts 159 (TOC159); FUNCTIONS IN: transmembrane receptor activity, GTPa…
A_DN38840_c4_g7_i1	3.1355	0.0161752	0.785557	0.433709	6.51983	5.20696	'29.3.4.99'	'protein.targeting.secretory pathway.unspecified'		at5g14670	(loc_os01g16030.1 : 366.0) no description available # (at5g14670 : 365.0) A member of ARF GTPase family. Arabidopsis has 21 members of this family, known to be essential for vesicle coating and uncoating and functions in GTP-binding. Gene encoding ADP-ribosylation factor and similar to ADP-ribosylation factor DcARF1 (GI:965483) (Daucus carota), other ARFs and ARF-like proteins. The gene is shown …
A_DN39337_c4_g2_i1	-1.21434	0.0315382	802.446	812.338	273.833	421.764	'29.3.4.3'	'protein.targeting.secretory pathway.vacuole'		at1g09070	'(at1g09070 : 98.6) SRC2 specifically binds the peptide PIEPPPHH, and moves from ER to a vacuole fraction where it gets internalized. Involved in Protein Storage Vacuole targeting.; soybean gene regulated by cold-2 (SRC2); CONTAINS InterPro DOMAIN/s: C2 calcium/lipid-binding domain, CaLB (InterPro:IPR008973), C2 calcium-dependent membrane targeting (InterPro:IPR000008); BEST Arabidopsis thaliana …
A_DN40523_c1_g2_i3	2.09904	0.00089351	10.605	12.1439	35.3934	62.083	'1.3.6'	'PS.calvin cycle.aldolase'		at4g38970	(q01516|alfc_pea : 653.0) Fructose-bisphosphate aldolase 1, chloroplast precursor (EC 4.1.2.13) (Fragment) - Pisum sativum (Garden pea) # (at4g38970 : 646.0) Protein is tyrosine-phosphorylated and its phosphorylation state is modulated in response to ABA in Arabidopsis thaliana seeds.; fructose-bisphosphate aldolase 2 (FBA2); FUNCTIONS IN: fructose-bisphosphate aldolase activity, catalytic activi…
A_DN40090_c1_g14_i1	-4.08426	0.0254314	5.4989	3.46968	0.465702	0	'1.3.7'	'PS.calvin cycle.FBPase'		at5g64380	'(at5g64380 : 306.0) Inositol monophosphatase family protein; FUNCTIONS IN: phosphoric ester hydrolase activity; INVOLVED IN: carbohydrate metabolic process; LOCATED IN: chloroplast; EXPRESSED IN: 21 plant structures; EXPRESSED DURING: 13 growth stages; CONTAINS InterPro DOMAIN/s: Fructose-1,6-bisphosphatase (InterPro:IPR000146); BEST Arabidopsis thaliana protein match is: high cyclic electron fl…
A_DN39215_c2_g1_i1	2.38697	0.00341908	12.9617	14.3124	38.6533	104.139	'1.3.4'	'PS.calvin cycle.GAP'		at1g12900	(p12858|g3pa_pea : 621.0) Glyceraldehyde-3-phosphate dehydrogenase A, chloroplast precursor (EC 1.2.1.13) (NADP-dependent glyceraldehydephosphate dehydrogenase subunit A) - Pisum sativum (Garden pea) # (at1g12900 : 592.0) glyceraldehyde 3-phosphate dehydrogenase A subunit 2 (GAPA-2); FUNCTIONS IN: NAD or NADH binding, glyceraldehyde-3-phosphate dehydrogenase activity; INVOLVED IN: oxidation reduc…
A_DN39942_c4_g3_i1	1.75154	0.0153306	29.0656	38.6001	75.4438	152.203	'1.3.4'	'PS.calvin cycle.GAP'		at1g42970	(p12859|g3pb_pea : 759.0) Glyceraldehyde-3-phosphate dehydrogenase B, chloroplast precursor (EC 1.2.1.13) (NADP-dependent glyceraldehydephosphate dehydrogenase subunit B) - Pisum sativum (Garden pea) # (at1g42970 : 703.0) Encodes chloroplast localized glyceraldehyde-3-phosphate dehydrogenase that can use both NADH and NADPH to reduce 1,3-diphosphate glycerate. It forms A2B2 heterotetramers with G…
A_DN39280_c0_g3_i2	1.6353	0.00969954	20.4245	36.4316	77.7723	98.5317	'1.3.13'	'PS.calvin cycle.rubisco interacting'		at2g39730	'(at2g39730 : 783.0) Rubisco activase, a nuclear-encoded chloroplast protein that consists of two isoforms arising from alternative splicing in most plants. Required for the light activation of rubisco.; rubisco activase (RCA); FUNCTIONS IN: enzyme regulator activity, ADP binding, ribulose-1,5-bisphosphate carboxylase/oxygenase activator activity, ATP binding; INVOLVED IN: response to cold, respo…
A_DN38504_c0_g5_i3	6.87692	0.000661315	0	0	3.72562	8.41124	'1.3.13'	'PS.calvin cycle.rubisco interacting'		at2g28000	(p08926|ruba_pea : 487.0) RuBisCO large subunit-binding protein subunit alpha, chloroplast precursor (60 kDa chaperonin subunit alpha) (CPN-60 alpha) - Pisum sativum (Garden pea) # (at2g28000 : 462.0) Encodes chaperonin-60 alpha, a molecular chaperone involved in Rubisco folding. Mutants display aberrant chloroplast and embryo development.; chaperonin-60alpha (CPN60A); FUNCTIONS IN: ATP binding; …
A_DN39595_c2_g1_i3	-7.09414	0.000103037	9.42668	4.7708	0	0	'1.3.1'	'PS.calvin cycle.rubisco large subunit'		atcg00490	'(atcg00490 : 674.0) large subunit of RUBISCO. Protein is tyrosine-phosphorylated and its phosphorylation state is modulated in response to ABA in Arabidopsis thaliana seeds.; RBCL; FUNCTIONS IN: ribulose-bisphosphate carboxylase activity; INVOLVED IN: response to cadmium ion, carbon fixation, peptidyl-cysteine S-nitrosylation, response to abscisic acid stimulus; LOCATED IN: in 10 components; EXP…
A_DN40293_c1_g1_i1	1.04152	0.0480274	308.331	304.464	546.735	714.555	'1.3.2'	'PS.calvin cycle.rubisco small subunit'		at5g38410	(loc_os02g05830.1 : 204.0) no description available & (q40250|rbs_lacsa : 193.0) Ribulose bisphosphate carboxylase small chain, chloroplast precursor (EC 4.1.1.39) (RuBisCO small subunit) - Lactuca sativa (Garden lettuce) # (at5g38410 : 186.0) Ribulose bisphosphate carboxylase (small chain) family protein; FUNCTIONS IN: ribulose-bisphosphate carboxylase activity; INVOLVED IN: carbon fixation, res…
A_DN37547_c0_g1_i1	2.72292	0.00927271	2.74945	6.07193	15.3682	42.8573	'1.3.2'	'PS.calvin cycle.rubisco small subunit'		at5g38430	(p00865|rbs1_soybn : 327.0) Ribulose bisphosphate carboxylase small chain 1, chloroplast precursor (EC 4.1.1.39) (RuBisCO small subunit 1) - Glycine max (Soybean) # (at5g38430 : 267.0) Ribulose bisphosphate carboxylase (small chain) family protein; FUNCTIONS IN: ribulose-bisphosphate carboxylase activity; INVOLVED IN: carbon fixation, response to blue light, response to red light, response to far…
A_DN39704_c2_g8_i1	1.67226	0.000589875	14.14	14.7461	43.3103	48.8653	'1.3.8'	'PS.calvin cycle.transketolase'		at2g45290	(q43848|tktc_soltu : 585.0) Transketolase, chloroplast precursor (EC 2.2.1.1) (TK) - Solanum tuberosum (Potato) # (at2g45290 : 582.0) Transketolase; FUNCTIONS IN: catalytic activity, transketolase activity; INVOLVED IN: response to cadmium ion; LOCATED IN: chloroplast stroma, chloroplast; EXPRESSED IN: 25 plant structures; EXPRESSED DURING: 16 growth stages; CONTAINS InterPro DOMAIN/s: Transketol…
A_DN37842_c0_g2_i1	6.19829	0.0300953	0	0	2.32851	5.20696	'1.1.4.4'	'PS.lightreaction.ATP synthase.gamma chain'		at4g04640	(p28552|atpg_pea : 572.0) ATP synthase gamma chain, chloroplast precursor (EC 3.6.3.14) - Pisum sativum (Garden pea) # (at4g04640 : 540.0) One of two genes (with ATPC2) encoding the gamma subunit of Arabidopsis chloroplast ATP synthase.; ATPC1; FUNCTIONS IN: enzyme regulator activity; INVOLVED IN: photosynthetic electron transport in photosystem II, ATP synthesis coupled proton transport, ATP bio…
A_DN36893_c0_g1_i1	1.81039	0.0293279	10.9978	10.409	24.6822	50.4675	'1.1.40'	'PS.lightreaction.cyclic electron flow-chlororespiration'		at2g05620	'(at2g05620 : 181.0) Involved in electron flow in Photosystem I. Essential for photoprotection.; proton gradient regulation 5 (PGR5); FUNCTIONS IN: electron carrier activity; INVOLVED IN: response to water deprivation, response to high light intensity, photosynthetic electron transport in photosystem I; LOCATED IN: chloroplast thylakoid membrane, chloroplast, chloroplast thylakoid; EXPRESSED IN: …
A_DN39870_c0_g11_i1	-4.01983	1.6875e-11	30.6367	40.7687	1.86281	2.40321	'1.1.40'	'PS.lightreaction.cyclic electron flow-chlororespiration'		at3g15840	'(at3g15840 : 352.0) Encodes a chloroplast-targeted protein localized in the stroma that is a novel component essential for NDH-mediated non-photochemical reduction of the plastoquinone pool in chlororespiratory electron transport.; post-illumination chlorophyll fluorescence increase (PIFI); FUNCTIONS IN: molecular_function unknown; INVOLVED IN: chlororespiration; LOCATED IN: chloroplast stroma; …
A_DN38047_c0_g1_i1	3.53852	3.90108e-05	2.74945	12.5776	64.2669	113.352	'1.1.5.2'	'PS.lightreaction.other electron carrier (ox/red).ferredoxin'		at1g60950	'(at1g60950 : 162.0) encodes a major leaf ferredoxin; FED A; FUNCTIONS IN: electron carrier activity, iron-sulfur cluster binding, 2 iron, 2 sulfur cluster binding; INVOLVED IN: photosynthetic electron transport chain, response to light stimulus; LOCATED IN: chloroplast stroma, chloroplast; EXPRESSED IN: 22 plant structures; EXPRESSED DURING: 13 growth stages; CONTAINS InterPro DOMAIN/s: 2Fe-2S f…
A_DN40694_c1_g2_i1	2.20224	2.26378e-10	95.0524	83.2722	434.5	386.917	'1.1.1.1'	'PS.lightreaction.photosystem II.LHC-II'		at4g10340	'(at4g10340 : 399.0) photosystem II encoding the light-harvesting chlorophyll a/b binding protein CP26 of the antenna system of the photosynthetic apparatus; light harvesting complex of photosystem II 5 (LHCB5); FUNCTIONS IN: chlorophyll binding; INVOLVED IN: response to blue light, response to red light, response to far red light, photosynthesis, nonphotochemical quenching; LOCATED IN: in 9 comp…
A_DN37766_c0_g1_i2	3.3641	0.0410773	0.392778	0.433709	4.65702	4.80643	'1.1.1.1'	'PS.lightreaction.photosystem II.LHC-II'		at3g08940	(loc_os07g37240.1 : 234.0) no description available # (at3g08940 : 231.0) Lhcb4.2 protein (Lhcb4.2, protein involved in the light harvesting complex of photosystem II; light harvesting complex photosystem II (LHCB4.2); FUNCTIONS IN: chlorophyll binding; INVOLVED IN: response to blue light, response to red light, response to far red light; LOCATED IN: thylakoid, chloroplast thylakoid membrane, chl…
A_DN26936_c0_g1_i1	3.23549	0.00230508	1.57111	2.16855	9.31405	26.4353	'1.1.1.2'	'PS.lightreaction.photosystem II.PSII polypeptide subunits'		at4g28660	(loc_os01g71190.1 : 225.0) no description available # (at4g28660 : 196.0) Similar to PsbW subunit of photosystem II.; photosystem II reaction center PSB28 protein (PSB28); FUNCTIONS IN: molecular_function unknown; INVOLVED IN: photosynthesis; LOCATED IN: chloroplast thylakoid membrane, photosystem II reaction center; EXPRESSED IN: 22 plant structures; EXPRESSED DURING: 13 growth stages; CONTAINS …
A_DN40381_c4_g3_i1	1.06507	0.0399796	45.9551	50.744	103.852	98.5317	'1.1.1.2'	'PS.lightreaction.photosystem II.PSII polypeptide subunits'		at3g50820	(p14226|psbo_pea : 540.0) Oxygen-evolving enhancer protein 1, chloroplast precursor (OEE1) (33 kDa subunit of oxygen evolving system of photosystem II) (OEC 33 kDa subunit) (33 kDa thylakoid membrane protein) - Pisum sativum (Garden pea) & (loc_os01g31690.1 : 502.0) no description available # (at3g50820 : 483.0) Encodes a protein which is an extrinsic subunit of photosystem II and which has been …
A_DN40974_c3_g2_i7	-1.48207	0.0142677	101.73	81.1037	25.1479	40.0535	'21.2.1'	'redox.ascorbate and glutathione.ascorbate'		at5g21105	(q40588|aso_tobac : 473.0) L-ascorbate oxidase precursor (EC 1.10.3.3) (Ascorbase) (ASO) - Nicotiana tabacum (Common tobacco) # (at5g21105 : 449.0) Plant L-ascorbate oxidase; FUNCTIONS IN: oxidoreductase activity, L-ascorbate oxidase activity, copper ion binding; INVOLVED IN: oxidation reduction; EXPRESSED IN: 23 plant structures; EXPRESSED DURING: 13 growth stages; CONTAINS InterPro DOMAIN/s: Mu…
A_DN40292_c3_g3_i1	-2.42921	2.52422e-13	651.619	643.625	111.303	128.972	'21.4'	'redox.glutaredoxins'		at1g28480	'(at1g28480 : 116.0) Encodes GRX480, a member of the glutaredoxin family that regulates protein redox state. GRX480 interacts with TGA factors and suppresses JA-responsive PDF1.2 transcription. GRX480 transcription is SA-inducible and requires NPR1. Maybe involved in SA/JA cross-talk.; GRX480; FUNCTIONS IN: electron carrier activity, protein disulfide oxidoreductase activity; INVOLVED IN: salicyl…
A_DN38732_c1_g1_i1	-1.98081	0.00278729	117.441	100.187	16.7653	38.0509	'21.3'	'redox.heme'		at3g10520	(p02236|lgb2_soybn : 185.0) Leghemoglobin C2 - Glycine max (Soybean) # (at3g10520 : 128.0) class 2 non-symbiotic hemoglobin; haemoglobin 2 (HB2); FUNCTIONS IN: oxygen transporter activity; INVOLVED IN: response to cytokinin stimulus; LOCATED IN: cellular_component unknown; EXPRESSED IN: 21 plant structures; EXPRESSED DURING: 13 growth stages; CONTAINS InterPro DOMAIN/s: Leghaemoglobin (InterPro:I…
A_DN32587_c0_g1_i2	1.73185	0.00152933	30.2439	26.4563	73.1153	115.354	'21.3'	'redox.heme'		at2g16060	(q9fvl0|hbl1_medsa : 244.0) Non-symbiotic hemoglobin 1 (MEDsa GLB1) - Medicago sativa (Alfalfa) # (at2g16060 : 227.0) Encodes a class 1 nonsymbiotic hemoglobin induced by low oxygen levels with very high oxygen affinity. It is not likely to be a hemoglobin transporter because of its extremely high affinity for oxygen.; hemoglobin 1 (HB1); FUNCTIONS IN: oxygen binding; INVOLVED IN: response to hyp…
A_DN39170_c2_g1_i9	-6.38185	0.00420355	3.92778	4.7708	0	0	'21.1'	'redox.thioredoxin'		at3g53220	'(at3g53220 : 159.0) Thioredoxin superfamily protein; INVOLVED IN: cell redox homeostasis; LOCATED IN: cellular_component unknown; EXPRESSED IN: 17 plant structures; EXPRESSED DURING: 11 growth stages; CONTAINS InterPro DOMAIN/s: Thioredoxin fold (InterPro:IPR012335), Thioredoxin, core (InterPro:IPR015467), Thioredoxin-like (InterPro:IPR017936), Thioredoxin domain (InterPro:IPR013766), Thioredoxi…
A_DN38595_c4_g2_i1	2.18971	0.00128209	3.14223	4.7708	18.6281	17.6236	'21.1'	'redox.thioredoxin'		at1g08570	(loc_os03g21000.1 : 228.0) no description available # (at1g08570 : 226.0) Encodes a member of the thioredoxin family protein. Located in the chloroplast. Shows high activity towards the chloroplast 2-Cys peroxiredoxin A, and poor activity towards the chloroplast NADP-malate dehydrogenase.; atypical CYS HIS rich thioredoxin 4 (ACHT4); FUNCTIONS IN: oxidoreductase activity, acting on sulfur group o…
A_DN39722_c1_g2_i3	3.81969	0.0171713	0.392778	0.433709	3.25992	9.61285	'27.1.3.14'	'RNA.processing.3' end processing.Clp1'		at3g04680	'(at3g04680 : 645.0) Encodes a nuclear protein that functions in mRNA processing. Mutations in this gene cause embryo lethality and reduced transmission through the female gametophyte. Over-expression of a CLPS3:TAP protein changes the relative levels of two alternatively processed FCA transcripts. It also causes abnormal phyllotaxy and flower development, early flowering under long and short day…
A_DN40623_c4_g3_i2	-2.42311	0.000426467	20.0317	23.854	2.32851	5.6075	'27.1.3.5'	'RNA.processing.3' end processing.CPSF73b'		at2g01730	'(at2g01730 : 123.0) a homolog of cleavage and polyadenylation specificity factor that plays an essential role in the development of female gametophyte and embryo; cleavage and polyadenylation specificity factor 73 kDa subunit-II (CPSF73-II); CONTAINS InterPro DOMAIN/s: RNA-metabolising metallo-beta-lactamase (InterPro:IPR011108), Beta-Casp domain (InterPro:IPR022712), Beta-lactamase-like (InterP…
A_DN33421_c0_g1_i1	2.51607	0.00338037	2.35667	2.60226	18.1624	10.8145	'27.1.19'	'RNA.processing.ribonucleases'		at2g02990	'(at2g02990 : 302.0) member of the ribonuclease T2 family, responds to inorganic phosphate starvation, and inhibits production of anthocyanin. Also involved in wound-induced signaling independent of jasmonic acid.; ribonuclease 1 (RNS1); FUNCTIONS IN: ribonuclease activity, endoribonuclease activity; INVOLVED IN: cellular response to phosphate starvation, aging, response to wounding, anthocyanin …
A_DN40292_c3_g7_i1	-2.92862	0.00372796	78.1629	101.488	3.25992	20.0268	'27.1'	'RNA.processing'		at3g26560	(loc_os02g19860.1 : 1322.0) no description available # (at3g26560 : 1320.0) ATP-dependent RNA helicase, putative; FUNCTIONS IN: in 6 functions; LOCATED IN: cytosol, mitochondrion; EXPRESSED IN: 24 plant structures; EXPRESSED DURING: 15 growth stages; CONTAINS InterPro DOMAIN/s: Helicase-associated domain (InterPro:IPR007502), DNA/RNA helicase, DEAD/DEAH box type, N-terminal (InterPro:IPR011545), …
A_DN26922_c0_g2_i1	-5.35917	1.71956e-05	376.674	393.808	0.465702	18.0241	'27.3.3'	'RNA.regulation of transcription.AP2/EREBP, APETALA2/Ethylene-responsive element binding protein family'	ERF	at1g12610	'(at1g12610 : 131.0) Encodes a member of the DREB subfamily A-1 of ERF/AP2 transcription factor family (DDF1). The protein contains one AP2 domain. There are six members in this subfamily, including CBF1, CBF2, and CBF3. Overexpression of this gene results in delayed flowering and dwarfism, reduction of gibberellic acid biosynthesis, and increased tolerance to high levels of salt. This gene is ex…
A_DN40230_c1_g7_i1	-5.02811	3.64714e-05	159.861	189.097	0	10.4139	'27.3.3'	'RNA.regulation of transcription.AP2/EREBP, APETALA2/Ethylene-responsive element binding protein family'	ERF	at1g12610	'(at1g12610 : 128.0) Encodes a member of the DREB subfamily A-1 of ERF/AP2 transcription factor family (DDF1). The protein contains one AP2 domain. There are six members in this subfamily, including CBF1, CBF2, and CBF3. Overexpression of this gene results in delayed flowering and dwarfism, reduction of gibberellic acid biosynthesis, and increased tolerance to high levels of salt. This gene is ex…
A_DN40040_c0_g2_i1	-8.29029	3.661e-11	18.0678	14.7461	0	0	'27.3.3'	'RNA.regulation of transcription.AP2/EREBP, APETALA2/Ethylene-responsive element binding protein family'	ERF	at1g19210	'(at1g19210 : 129.0) encodes a member of the DREB subfamily A-5 of ERF/AP2 transcription factor family. The protein contains one AP2 domain. There are 15 members in this subfamily including RAP2.1, RAP2.9 and RAP2.10.; Integrase-type DNA-binding superfamily protein; FUNCTIONS IN: DNA binding, sequence-specific DNA binding transcription factor activity; INVOLVED IN: regulation of transcription, DN…
A_DN739_c0_g1_i1	-6.84492	0.000162488	5.10612	6.93935	0	0	'27.3.3'	'RNA.regulation of transcription.AP2/EREBP, APETALA2/Ethylene-responsive element binding protein family'	ERF	at1g71520	'(at1g71520 : 122.0) encodes a member of the DREB subfamily A-5 of ERF/AP2 transcription factor family. The protein contains one AP2 domain. There are 16 members in this subfamily including RAP2.1, RAP2.9 and RAP2.10.; Integrase-type DNA-binding superfamily protein; CONTAINS InterPro DOMAIN/s: DNA-binding, integrase-type (InterPro:IPR016177), Pathogenesis-related transcriptional factor/ERF, DNA-b…
A_DN36824_c0_g1_i1	-4.87214	1.53042e-15	68.3434	58.9845	0.465702	3.60482	'27.3.3'	'RNA.regulation of transcription.AP2/EREBP, APETALA2/Ethylene-responsive element binding protein family'	ERF	at1g74930	'(at1g74930 : 134.0) encodes a member of the DREB subfamily A-5 of ERF/AP2 transcription factor family. The protein contains one AP2 domain. There are 15 members in this subfamily including RAP2.1, RAP2.9 and RAP2.10.; ORA47; CONTAINS InterPro DOMAIN/s: DNA-binding, integrase-type (InterPro:IPR016177), Pathogenesis-related transcriptional factor/ERF, DNA-binding (InterPro:IPR001471); BEST Arabido…
A_DN39233_c3_g5_i3	1.62913	0.000250636	45.9551	36.4316	139.711	115.755	'27.3.3'	'RNA.regulation of transcription.AP2/EREBP, APETALA2/Ethylene-responsive element binding protein family'		at2g28550	(at2g28550 : 94.4) related to AP2.7 (RAP2.7); CONTAINS InterPro DOMAIN/s: DNA-binding, integrase-type (InterPro:IPR016177), Pathogenesis-related transcriptional factor/ERF, DNA-binding (InterPro:IPR001471); BEST Arabidopsis thaliana protein match is: target of early activation tagged (EAT) 2 (TAIR:AT5G60120.1). & (reliability: 188.8) & (original description: TRINITY_DN39233_c3_g5_i3|g.23725 ORF T…
A_DN39022_c4_g2_i1	1.22961	0.0255666	104.872	99.7532	283.613	196.663	'27.3.3'	'RNA.regulation of transcription.AP2/EREBP, APETALA2/Ethylene-responsive element binding protein family'	ERF	at3g16770	(at3g16770 : 118.0) Encodes a member of the ERF (ethylene response factor) subfamily B-2 of the plant specific ERF/AP2 transcription factor family (RAP2.3). The protein contains one AP2 domain. There are 5 members in this subfamily including RAP2.2 AND RAP2.12.It is localized to the nucleus and acts as a transcriptional activator through the GCC-box. It has been identified as a suppressor of Bax-…
A_DN38707_c2_g6_i1	-2.62279	0.0260315	219.563	214.686	9.31405	60.8814	'27.3.3'	'RNA.regulation of transcription.AP2/EREBP, APETALA2/Ethylene-responsive element binding protein family'	ERF	at4g25480	'(at4g25480 : 144.0) encodes a member of the DREB subfamily A-1 of ERF/AP2 transcription factor family (CBF3). The protein contains one AP2 domain. There are six members in this subfamily, including CBF1, CBF2, and CBF3. This gene is involved in response to low temperature and abscisic acid.; dehydration response element B1A (DREB1A); CONTAINS InterPro DOMAIN/s: DNA-binding, integrase-type (Inter…
A_DN38660_c8_g2_i1	-1.40561	0.00774538	47.5262	53.78	17.231	20.8278	'27.3.3'	'RNA.regulation of transcription.AP2/EREBP, APETALA2/Ethylene-responsive element binding protein family'	ERF	at4g27950	'(at4g27950 : 143.0) encodes a member of the ERF (ethylene response factor) subfamily B-5 of ERF/AP2 transcription factor family. The protein contains one AP2 domain. There are 7 members in this subfamily.; cytokinin response factor 4 (CRF4); CONTAINS InterPro DOMAIN/s: DNA-binding, integrase-type (InterPro:IPR016177), Pathogenesis-related transcriptional factor/ERF, DNA-binding (InterPro:IPR0014…
A_DN35768_c0_g1_i1	-5.17257	1.3302e-15	45.5623	50.3103	0	2.40321	'27.3.3'	'RNA.regulation of transcription.AP2/EREBP, APETALA2/Ethylene-responsive element binding protein family'	ERF	at5g52020	(at5g52020 : 132.0) encodes a member of the DREB subfamily A-4 of ERF/AP2 transcription factor family. The protein contains one AP2 domain. There are 17 members in this subfamily including TINY.; Integrase-type DNA-binding superfamily protein; FUNCTIONS IN: DNA binding, transcription activator activity, sequence-specific DNA binding transcription factor activity; INVOLVED IN: defense response to …
A_DN39655_c3_g1_i1	2.17896	0.000561476	5.89168	3.46968	21.888	21.2284	'27.3.3'	'RNA.regulation of transcription.AP2/EREBP, APETALA2/Ethylene-responsive element binding protein family'	ERF	at2g33710	(gnl|cdd|47695 : 108.0) no description available # (at2g33710 : 80.5) encodes a member of the ERF (ethylene response factor) subfamily B-4 of ERF/AP2 transcription factor family. The protein contains one AP2 domain. There are 7 members in this subfamily.; Integrase-type DNA-binding superfamily protein; CONTAINS InterPro DOMAIN/s: DNA-binding, integrase-type (InterPro:IPR016177), Pathogenesis-rela…
A_DN39818_c4_g4_i1	1.64345	0.020396	5.89168	5.63822	19.0938	17.223	'27.3.3'	'RNA.regulation of transcription.AP2/EREBP, APETALA2/Ethylene-responsive element binding protein family'	ERF	at5g61890	(gnl|cdd|47695 : 114.0) no description available # (at5g61890 : 107.0) encodes a member of the ERF (ethylene response factor) subfamily B-4 of ERF/AP2 transcription factor family. The protein contains one AP2 domain. There are 7 members in this subfamily.; Integrase-type DNA-binding superfamily protein; CONTAINS InterPro DOMAIN/s: DNA-binding, integrase-type (InterPro:IPR016177), Pathogenesis-rel…
A_DN40800_c2_g1_i1	-2.33491	0.00264923	12.1761	12.1439	2.32851	2.40321	'27.3.37'	'RNA.regulation of transcription.AS2,Lateral Organ Boundaries Gene Family'	LBD	at2g28500	(at2g28500 : 199.0) LOB domain-containing protein 11 (LBD11); INVOLVED IN: biological_process unknown; LOCATED IN: chloroplast; CONTAINS InterPro DOMAIN/s: Lateral organ boundaries, LOB (InterPro:IPR004883); BEST Arabidopsis thaliana protein match is: LOB domain-containing protein 1 (TAIR:AT1G07900.1); Has 1191 Blast hits to 1170 proteins in 85 species: Archae - 8; Bacteria - 66; Metazoa - 21; Fu…
A_DN34875_c0_g2_i1	-3.01641	0.00260985	15.3184	16.0473	0	3.60482	'27.3.37'	'RNA.regulation of transcription.AS2,Lateral Organ Boundaries Gene Family'	LBD	at2g30130	(at2g30130 : 221.0) Overexpression/activation tagged allele has epinastic leaves, reduced apical dominance and is sterile. Gene is similar to asymmetric leaves (AS)/lateral organ boundary (LOB) genes which repress KNOX gene expression.; ASL5; CONTAINS InterPro DOMAIN/s: Lateral organ boundaries, LOB (InterPro:IPR004883); BEST Arabidopsis thaliana protein match is: LOB domain-containing protein 11…
A_DN39227_c1_g4_i1	1.49046	0.00115641	33.3862	42.5035	100.126	112.951	'27.3.40'	'RNA.regulation of transcription.Aux/IAA family'	Aux/IAA	at4g14550	(at4g14550 : 311.0) IAA14 is a member of the Aux/IAA protein family. Involved in lateral root development. Gain of function mutation decreases auxin-inducible gene expression. Protein is localized to the nucleus. Expressed in stele and root tip epidermis. Functions as a negative regulator of ARF7/19.; indole-3-acetic acid inducible 14 (IAA14); CONTAINS InterPro DOMAIN/s: Aux/IAA-ARF-dimerisation …
A_DN39227_c1_g4_i2	6.5065	0.00231521	0	0	4.65702	4.80643	'27.3.40'	'RNA.regulation of transcription.Aux/IAA family'	Aux/IAA	at4g14550	(at4g14550 : 172.0) IAA14 is a member of the Aux/IAA protein family. Involved in lateral root development. Gain of function mutation decreases auxin-inducible gene expression. Protein is localized to the nucleus. Expressed in stele and root tip epidermis. Functions as a negative regulator of ARF7/19.; indole-3-acetic acid inducible 14 (IAA14); CONTAINS InterPro DOMAIN/s: Aux/IAA-ARF-dimerisation …
A_DN41048_c2_g1_i1	1.30346	0.019751	120.583	127.511	241.7	370.495	'27.3.40'	'RNA.regulation of transcription.Aux/IAA family'	Aux/IAA	at5g43700	(o24542|ax22d_phaau : 345.0) Auxin-induced protein 22D (Indole-3-acetic acid-induced protein ARG13) - Phaseolus aureus (Mung bean) (Vigna radiata) & (gnl|cdd|66035 : 261.0) no description available # (at5g43700 : 243.0) Auxin inducible protein similar to transcription factors.; AUXIN INDUCIBLE 2-11 (ATAUX2-11); CONTAINS InterPro DOMAIN/s: Aux/IAA-ARF-dimerisation (InterPro:IPR011525), AUX/IAA pro…
A_DN41048_c2_g4_i1	1.65394	0.00123682	18.8534	28.6248	73.1153	76.1017	'27.3.40'	'RNA.regulation of transcription.Aux/IAA family'	Aux/IAA	at5g43700	(o24543|ax22e_phaau : 339.0) Auxin-induced protein 22E (Indole-3-acetic acid-induced protein ARG14) - Phaseolus aureus (Mung bean) (Vigna radiata) & (gnl|cdd|66035 : 244.0) no description available # (at5g43700 : 209.0) Auxin inducible protein similar to transcription factors.; AUXIN INDUCIBLE 2-11 (ATAUX2-11); CONTAINS InterPro DOMAIN/s: Aux/IAA-ARF-dimerisation (InterPro:IPR011525), AUX/IAA pro…
A_DN38749_c3_g1_i3	1.95542	1.57872e-06	19.6389	19.0832	73.581	76.9028	'27.3.40'	'RNA.regulation of transcription.Aux/IAA family'	Aux/IAA	at1g04240	(p32294|ax22b_phaau : 297.0) Auxin-induced protein 22B (Indole-3-acetic acid-induced protein ARG4) - Phaseolus aureus (Mung bean) (Vigna radiata) & (gnl|cdd|66035 : 260.0) no description available # (at1g04240 : 243.0) SHY2/IAA3 regulates multiple auxin responses in roots. It is induced rapidly by IAA, and has been shown to be phosphorylated by oat phytochrome A in vitro.; SHORT HYPOCOTYL 2 (SHY2…
A_DN40669_c1_g12_i1	-1.14759	0.0485404	296.548	352.172	121.083	171.429	'27.3.6'	'RNA.regulation of transcription.bHLH,Basic Helix-Loop-Helix family'	bHLH	at1g01260	'(at1g01260 : 506.0) basic helix-loop-helix (bHLH) DNA-binding superfamily protein; FUNCTIONS IN: DNA binding, sequence-specific DNA binding transcription factor activity; INVOLVED IN: regulation of transcription; LOCATED IN: nucleus; EXPRESSED IN: 24 plant structures; EXPRESSED DURING: 15 growth stages; CONTAINS InterPro DOMAIN/s: Helix-loop-helix DNA-binding domain (InterPro:IPR001092), Helix-l…
A_DN39831_c7_g3_i1	-2.77032	0.0303373	11.3906	13.445	3.72562	0	'27.3.6'	'RNA.regulation of transcription.bHLH,Basic Helix-Loop-Helix family'	bHLH	at5g41315	'(at5g41315 : 234.0) encodes a basic helix loop helix domain protein that interacts with GL1 in trichome development.; GLABROUS 3 (GL3); CONTAINS InterPro DOMAIN/s: Helix-loop-helix DNA-binding domain (InterPro:IPR001092), Helix-loop-helix DNA-binding (InterPro:IPR011598); BEST Arabidopsis thaliana protein match is: basic helix-loop-helix (bHLH) DNA-binding superfamily protein (TAIR:AT1G63650.3);…
A_DN39899_c1_g5_i1	3.05782	1.93555e-10	18.8534	18.2158	117.823	191.456	'27.3.6'	'RNA.regulation of transcription.bHLH,Basic Helix-Loop-Helix family'	bHLH	at5g65640	'(at5g65640 : 228.0) beta HLH protein 93 (bHLH093); FUNCTIONS IN: DNA binding, sequence-specific DNA binding transcription factor activity; INVOLVED IN: regulation of transcription; LOCATED IN: nucleus; EXPRESSED IN: 22 plant structures; EXPRESSED DURING: 13 growth stages; CONTAINS InterPro DOMAIN/s: Helix-loop-helix DNA-binding domain (InterPro:IPR001092), Helix-loop-helix DNA-binding (InterPro:…
A_DN39964_c3_g4_i2	1.21891	0.0249385	73.0568	52.9126	155.545	138.185	'27.3.7'	'RNA.regulation of transcription.C2C2(Zn) CO-like, Constans-like zinc finger family'	C2C2(Zn)	at1g06040	'(at1g06040 : 273.0) Encodes salt tolerance protein (STO) which confers salt tolerance to yeast cells. Fully complements calcineurin deficient yeast but does not encode a phosphoprotein phosphatase. Sequence has similarities to CONSTANS. STO co-localizes with COP1 and plays a role in light signaling.; SALT TOLERANCE (STO); CONTAINS InterPro DOMAIN/s: Zinc finger, B-box (InterPro:IPR000315); BEST …
A_DN39518_c5_g7_i1	1.17535	0.0381948	49.8829	51.6114	131.794	97.7306	'27.3.8'	'RNA.regulation of transcription.C2C2(Zn) DOF zinc finger family'	C2C2(Zn)	at5g39660	'(at5g39660 : 264.0) Dof-type zinc finger domain-containing protein, identical to H-protein promoter binding factor-2a GI:3386546 from (Arabidopsis thaliana). Interacts with LKP2 and FKF1, but its overexpression does not change flowering time under short or long day conditions.; cycling DOF factor 2 (CDF2); CONTAINS InterPro DOMAIN/s: Zinc finger, Dof-type (InterPro:IPR003851); BEST Arabidopsis t…
A_DN39761_c3_g4_i4	4.81167	0.000487837	0	0.433709	5.12273	9.21232	'27.3.11'	'RNA.regulation of transcription.C2H2 zinc finger family'	C2H2	at1g43850	'(at1g43850 : 464.0) Encodes a transcriptional co-regulator of AGAMOUS, that functions with LEUNIG to repress AG in the outer floral whorls.; seuss (SEU); FUNCTIONS IN: protein binding, transcription cofactor activity, DNA binding, protein heterodimerization activity; INVOLVED IN: multicellular organismal development, gynoecium development, embryo development, ovule development, regulation of flo…
A_DN39236_c1_g4_i1	1.08303	0.0236815	100.551	100.187	230.057	195.461	'27.3.11'	'RNA.regulation of transcription.C2H2 zinc finger family'	C2H2	at1g67030	'(at1g67030 : 95.9) Encodes a zinc finger protein containing only a single zinc finger.; zinc finger protein 6 (ZFP6); FUNCTIONS IN: sequence-specific DNA binding transcription factor activity, zinc ion binding, nucleic acid binding; INVOLVED IN: regulation of transcription; LOCATED IN: cytosolic ribosome; EXPRESSED IN: 7 plant structures; EXPRESSED DURING: 4 anthesis, petal differentiation and e…
A_DN39573_c3_g13_i1	-2.95598	6.60305e-07	49.0973	31.2271	4.19132	6.00803	'27.3.11'	'RNA.regulation of transcription.C2H2 zinc finger family'	C2H2	at2g37430	'(at2g37430 : 120.0) C2H2 and C2HC zinc fingers superfamily protein; FUNCTIONS IN: sequence-specific DNA binding transcription factor activity, zinc ion binding, nucleic acid binding; INVOLVED IN: response to chitin, regulation of transcription; LOCATED IN: intracellular; EXPRESSED IN: cotyledon, root, petiole; CONTAINS InterPro DOMAIN/s: Zinc finger, C2H2-like (InterPro:IPR015880), Zinc finger, …
A_DN35915_c0_g1_i1	-2.95903	6.90487e-05	21.9956	15.1798	1.39711	3.20428	'27.3.11'	'RNA.regulation of transcription.C2H2 zinc finger family'	C2H2	at2g37430	'(at2g37430 : 137.0) C2H2 and C2HC zinc fingers superfamily protein; FUNCTIONS IN: sequence-specific DNA binding transcription factor activity, zinc ion binding, nucleic acid binding; INVOLVED IN: response to chitin, regulation of transcription; LOCATED IN: intracellular; EXPRESSED IN: cotyledon, root, petiole; CONTAINS InterPro DOMAIN/s: Zinc finger, C2H2-like (InterPro:IPR015880), Zinc finger, …
A_DN39566_c5_g2_i7	-2.25038	0.0278483	996.086	934.21	74.5124	330.842	'27.3.11'	'RNA.regulation of transcription.C2H2 zinc finger family'	C2H2	at2g37430	'(at2g37430 : 110.0) C2H2 and C2HC zinc fingers superfamily protein; FUNCTIONS IN: sequence-specific DNA binding transcription factor activity, zinc ion binding, nucleic acid binding; INVOLVED IN: response to chitin, regulation of transcription; LOCATED IN: intracellular; EXPRESSED IN: cotyledon, root, petiole; CONTAINS InterPro DOMAIN/s: Zinc finger, C2H2-like (InterPro:IPR015880), Zinc finger, …
A_DN33288_c0_g1_i1	-3.5057	0.000488858	7.85557	13.0113	1.39711	0.400535	'27.3.11'	'RNA.regulation of transcription.C2H2 zinc finger family'	C2H2	at2g37430	(at2g37430 : 130.0) C2H2 and C2HC zinc fingers superfamily protein; FUNCTIONS IN: sequence-specific DNA binding transcription factor activity, zinc ion binding, nucleic acid binding; INVOLVED IN: response to chitin, regulation of transcription; LOCATED IN: intracellular; EXPRESSED IN: cotyledon, root, petiole; CONTAINS InterPro DOMAIN/s: Zinc finger, C2H2-like (InterPro:IPR015880), Zinc finger, C…
A_DN39552_c0_g1_i1	-2.1998	0.00274911	1071.11	1200.51	127.602	366.49	'27.3.11'	'RNA.regulation of transcription.C2H2 zinc finger family'	C2H2	at3g19580	'(at3g19580 : 117.0) Encodes zinc finger protein. mRNA levels are upregulated in response to ABA, high salt, and mild dessication. The protein is localized to the nucleus and acts as a transcriptional repressor.; zinc-finger protein 2 (ZF2); CONTAINS InterPro DOMAIN/s: Zinc finger, C2H2-like (InterPro:IPR015880), Zinc finger, C2H2-type (InterPro:IPR007087); BEST Arabidopsis thaliana protein match…
A_DN40140_c0_g7_i1	-1.41614	0.00242698	65.2012	61.153	22.8194	24.4327	'27.3.11'	'RNA.regulation of transcription.C2H2 zinc finger family'	C2H2	at5g10970	'(at5g10970 : 124.0) C2H2 and C2HC zinc fingers superfamily protein; FUNCTIONS IN: sequence-specific DNA binding transcription factor activity, zinc ion binding, nucleic acid binding; INVOLVED IN: regulation of transcription; LOCATED IN: intracellular; EXPRESSED IN: hypocotyl, root, leaf; EXPRESSED DURING: LP.04 four leaves visible; CONTAINS InterPro DOMAIN/s: Zinc finger, C2H2-like (InterPro:IPR…
A_DN40004_c4_g13_i1	-4.13636	0.000211058	9.81946	6.93935	0	0.801071	'27.3.11'	'RNA.regulation of transcription.C2H2 zinc finger family'	C2H2	at1g34370	(loc_os02g36360.3 : 248.0) no description available # (at1g34370 : 216.0) Encodes a putative nuclear Cys(2)His(2)-type zinc finger protein involved in H+ and Al3+ rhizotoxicity. In mutants exposed to aluminum stress, there is no induction of AtALMT1, an malate transporter known to be involved in the mediation of aluminum toxicity.; sensitive to proton rhizotoxicity 1 (STOP1); CONTAINS InterPro DO…
A_DN40065_c2_g6_i1	-2.16135	1.34974e-05	46.3478	47.708	8.38264	12.4166	'27.3.11'	'RNA.regulation of transcription.C2H2 zinc finger family'	C2H2	at2g28710	(loc_os03g17150.1 : 134.0) no description available # (at2g28710 : 116.0) C2H2-type zinc finger family protein; FUNCTIONS IN: sequence-specific DNA binding transcription factor activity, zinc ion binding, nucleic acid binding; INVOLVED IN: regulation of transcription; LOCATED IN: intracellular; EXPRESSED IN: 8 plant structures; EXPRESSED DURING: 4 anthesis; CONTAINS InterPro DOMAIN/s: Zinc finger…
A_DN39321_c0_g5_i2	2.92068	0.0428048	0.785557	1.30113	12.1083	4.40589	'27.3.12'	'RNA.regulation of transcription.C3H zinc finger family'	C2H2	at2g40140	'(at2g40140 : 483.0) CZF1; CONTAINS InterPro DOMAIN/s: Zinc finger, CCCH-type (InterPro:IPR000571), Ankyrin repeat-containing domain (InterPro:IPR020683), Ankyrin repeat (InterPro:IPR002110); BEST Arabidopsis thaliana protein match is: salt-inducible zinc finger 1 (TAIR:AT3G55980.1); Has 35333 Blast hits to 34131 proteins in 2444 species: Archae - 798; Bacteria - 22429; Metazoa - 974; Fungi - 991…
A_DN40527_c1_g9_i1	-1.06525	0.0329779	166.538	169.58	73.1153	87.3167	'27.3.14'	'RNA.regulation of transcription.CCAAT box binding factor family, HAP2'	CCAAT	at5g12840	(loc_os03g48970.4 : 123.0) no description available & (gnl|cdd|36774 : 117.0) no description available # (at5g12840 : 114.0) Encodes a subunit of CCAAT-binding complex, binds to CCAAT box motif present in some plant promoter sequences. One of three members of this class (HAP2A, HAP2B, HAP2C), it is expressed in vegetative and reproductive tissues.; "nuclear factor Y, subunit A1" (NF-YA1); CONTAIN…
A_DN39764_c0_g1_i4	-2.62926	0.00132305	77.3773	80.2363	5.12273	20.0268	'27.3.21'	'RNA.regulation of transcription.GRAS transcription factor family'	GRAS	at4g17230	'(at4g17230 : 604.0) Encodes a scarecrow-like protein (SCL13). Member of GRAS gene family.; SCARECROW-like 13 (SCL13); CONTAINS InterPro DOMAIN/s: Transcription factor GRAS (InterPro:IPR005202); BEST Arabidopsis thaliana protein match is: scarecrow-like 5 (TAIR:AT1G50600.1); Has 2512 Blast hits to 2467 proteins in 302 species: Archae - 0; Bacteria - 4; Metazoa - 0; Fungi - 0; Plants - 2508; Virus…
A_DN40733_c1_g5_i2	3.55065	0.00499735	0.392778	1.30113	5.58843	14.8198	'27.3.21'	'RNA.regulation of transcription.GRAS transcription factor family'	GRAS	at4g17230	'(at4g17230 : 598.0) Encodes a scarecrow-like protein (SCL13). Member of GRAS gene family.; SCARECROW-like 13 (SCL13); CONTAINS InterPro DOMAIN/s: Transcription factor GRAS (InterPro:IPR005202); BEST Arabidopsis thaliana protein match is: scarecrow-like 5 (TAIR:AT1G50600.1); Has 2512 Blast hits to 2467 proteins in 302 species: Archae - 0; Bacteria - 4; Metazoa - 0; Fungi - 0; Plants - 2508; Virus…
A_DN39764_c0_g1_i2	-2.17486	0.0337909	9.81946	11.7102	0.931405	3.60482	'27.3.21'	'RNA.regulation of transcription.GRAS transcription factor family'	GRAS	at4g17230	'(at4g17230 : 604.0) Encodes a scarecrow-like protein (SCL13). Member of GRAS gene family.; SCARECROW-like 13 (SCL13); CONTAINS InterPro DOMAIN/s: Transcription factor GRAS (InterPro:IPR005202); BEST Arabidopsis thaliana protein match is: scarecrow-like 5 (TAIR:AT1G50600.1); Has 2512 Blast hits to 2467 proteins in 302 species: Archae - 0; Bacteria - 4; Metazoa - 0; Fungi - 0; Plants - 2508; Virus…
A_DN34604_c0_g1_i1	-2.56652	2.81463e-07	39.2778	45.1058	6.05413	8.01071	'27.3.22'	'RNA.regulation of transcription.HB,Homeobox transcription factor family'	HB	at2g46680	'(at2g46680 : 165.0) encodes a putative transcription factor that contains a homeodomain closely linked to a leucine zipper motif. Transcript is detected in all tissues examined. Is transcriptionally regulated in an ABA-dependent manner and may act in a signal transduction pathway which mediates a drought response.; homeobox 7 (HB-7); FUNCTIONS IN: transcription activator activity, sequence-speci…
A_DN39521_c2_g3_i5	-2.8379	0.00309712	13.7472	8.24048	0.931405	2.00268	'27.3.22'	'RNA.regulation of transcription.HB,Homeobox transcription factor family'	HB	at5g25220	(o04136|knap3_maldo : 529.0) Homeobox protein knotted-1-like 3 (KNAP3) - Malus domestica (Apple) (Malus sylvestris) # (at5g25220 : 507.0) A member of class II knotted1-like homeobox gene family (together with KNAT4 and KNAT5). Expressed in: hypocotyl-root boundary, anther-filament junction in flowers, ovule-funiculus and peduncle-silique boundaries, petioles and root. Light-regulated expression w…
A_DN38498_c1_g1_i2	8.5663	7.99241e-13	0	0	17.6967	22.0294	'27.3.23'	'RNA.regulation of transcription.HSF,Heat-shock transcription factor family'	HSF	at3g22830	(at3g22830 : 303.0) member of Heat Stress Transcription Factor (Hsf) family; heat shock transcription factor A6B (HSFA6B); FUNCTIONS IN: DNA binding, sequence-specific DNA binding transcription factor activity; INVOLVED IN: regulation of transcription, DNA-dependent; LOCATED IN: nucleus; EXPRESSED IN: root; CONTAINS InterPro DOMAIN/s: Winged helix-turn-helix transcription repressor DNA-binding (I…
A_DN40025_c1_g1_i2	1.85582	0.0374853	5.10612	3.46968	12.1083	19.2257	'27.3.25'	'RNA.regulation of transcription.MYB domain transcription factor family'	MYB	at1g09540	'(at1g09540 : 305.0) Encodes putative transcription factor. Mutants lack of mucilage extrusion from the seeds during imbibition. Reduced quantities of mucilage are deposited during the development of the seed coat epidermis in myb61 mutants. Expressed in guard cells,loss of function mutations show an increase in stomatal pore opening suggesting a role in ABA independent regulation of stomatal por…
A_DN39481_c0_g2_i1	-1.55668	0.0308666	42.0273	59.4182	12.574	21.6289	'27.3.25'	'RNA.regulation of transcription.MYB domain transcription factor family'	MYB	at1g66230	'(at1g66230 : 272.0) Encodes a putative transcription factor (MYB20).; myb domain protein 20 (MYB20); CONTAINS InterPro DOMAIN/s: SANT, DNA-binding (InterPro:IPR001005), Homeodomain-like (InterPro:IPR009057), Myb, DNA-binding (InterPro:IPR014778), HTH transcriptional regulator, Myb-type, DNA-binding (InterPro:IPR017930), Homeodomain-related (InterPro:IPR012287), Myb transcription factor (InterPro…
A_DN39778_c4_g1_i1	2.72038	7.02553e-05	3.14223	9.54161	39.5847	43.6584	'27.3.25'	'RNA.regulation of transcription.MYB domain transcription factor family'	MYB	at2g23290	'(at2g23290 : 164.0) Member of the R2R3 factor gene family.; myb domain protein 70 (MYB70); CONTAINS InterPro DOMAIN/s: SANT, DNA-binding (InterPro:IPR001005), Homeodomain-like (InterPro:IPR009057), Myb, DNA-binding (InterPro:IPR014778), HTH transcriptional regulator, Myb-type, DNA-binding (InterPro:IPR017930), Homeodomain-related (InterPro:IPR012287), Myb transcription factor (InterPro:IPR015495…
A_DN40763_c5_g1_i1	-1.85771	0.00198863	60.4879	45.9732	10.7112	18.4246	'27.3.25'	'RNA.regulation of transcription.MYB domain transcription factor family'	MYB	at3g23250	'(at3g23250 : 242.0) Member of the R2R3 factor gene family.; myb domain protein 15 (MYB15); CONTAINS InterPro DOMAIN/s: SANT, DNA-binding (InterPro:IPR001005), Homeodomain-like (InterPro:IPR009057), Myb, DNA-binding (InterPro:IPR014778), HTH transcriptional regulator, Myb-type, DNA-binding (InterPro:IPR017930), Homeodomain-related (InterPro:IPR012287), Myb transcription factor (InterPro:IPR015495…
A_DN40654_c0_g11_i1	1.51845	0.0171713	16.8895	21.6855	44.2417	66.0883	'27.3.25'	'RNA.regulation of transcription.MYB domain transcription factor family'	MYB	at4g01680	'(at4g01680 : 273.0) Encodes a putative transcription factor (MYB55).; myb domain protein 55 (MYB55); CONTAINS InterPro DOMAIN/s: SANT, DNA-binding (InterPro:IPR001005), Homeodomain-like (InterPro:IPR009057), Myb, DNA-binding (InterPro:IPR014778), HTH transcriptional regulator, Myb-type, DNA-binding (InterPro:IPR017930), Homeodomain-related (InterPro:IPR012287), Myb transcription factor (InterPro…
A_DN39835_c1_g8_i2	-5.6491	1.45544e-08	12.5689	14.3124	0.465702	0	'27.3.25'	'RNA.regulation of transcription.MYB domain transcription factor family'	MYB	at5g49620	'(at5g49620 : 207.0) Member of the R2R3 factor gene family.; myb domain protein 78 (MYB78); CONTAINS InterPro DOMAIN/s: SANT, DNA-binding (InterPro:IPR001005), Homeodomain-like (InterPro:IPR009057), Myb, DNA-binding (InterPro:IPR014778), Myb transcription factor (InterPro:IPR015495), Homeodomain-related (InterPro:IPR012287), HTH transcriptional regulator, Myb-type, DNA-binding (InterPro:IPR017930…
A_DN39950_c1_g1_i1	-3.89538	8.82979e-05	8.24835	12.5776	0.931405	0.400535	'27.3.25'	'RNA.regulation of transcription.MYB domain transcription factor family'	MYB	at2g31180	(loc_os02g41510.1 : 227.0) no description available # (at2g31180 : 226.0) Member of the R2R3 factor gene family.; myb domain protein 14 (MYB14); CONTAINS InterPro DOMAIN/s: SANT, DNA-binding (InterPro:IPR001005), Homeodomain-like (InterPro:IPR009057), Myb, DNA-binding (InterPro:IPR014778), HTH transcriptional regulator, Myb-type, DNA-binding (InterPro:IPR017930), Homeodomain-related (InterPro:IPR…
A_DN39095_c2_g2_i1	-3.02777	2.48497e-10	84.4474	79.3688	6.98554	12.8171	'27.3.25'	'RNA.regulation of transcription.MYB domain transcription factor family'	MYB	at3g06490	(loc_os03g20090.1 : 193.0) no description available # (at3g06490 : 188.0) putative transcription factor MYB108 (MYB108) mRNA,; myb domain protein 108 (MYB108); CONTAINS InterPro DOMAIN/s: SANT, DNA-binding (InterPro:IPR001005), Homeodomain-like (InterPro:IPR009057), Myb, DNA-binding (InterPro:IPR014778), HTH transcriptional regulator, Myb-type, DNA-binding (InterPro:IPR017930), Homeodomain-relate…
A_DN39362_c1_g3_i2	3.7089	0.00419227	0	0.867419	6.51983	5.6075	'27.3.25'	'RNA.regulation of transcription.MYB domain transcription factor family'	MYB	at2g16720	(loc_os09g36730.1 : 96.3) no description available & (p20025|myb38_maize : 95.9) Myb-related protein Zm38 - Zea mays (Maize) # (at2g16720 : 95.5) Encodes a member of MYB3R- and R2R3- type MYB- encoding genes; myb domain protein 7 (MYB7); CONTAINS InterPro DOMAIN/s: SANT, DNA-binding (InterPro:IPR001005), Homeodomain-like (InterPro:IPR009057), Myb, DNA-binding (InterPro:IPR014778), HTH transcripti…
A_DN40140_c1_g1_i1	1.4758	0.00362746	36.9212	39.4676	123.877	88.9189	'27.3.26'	'RNA.regulation of transcription.MYB-related transcription factor family'	MYB	at2g38090	'(at2g38090 : 320.0) Duplicated homeodomain-like superfamily protein; CONTAINS InterPro DOMAIN/s: Molecular chaperone, heat shock protein, Hsp40, DnaJ (InterPro:IPR015609), SANT, eukarya (InterPro:IPR017884), Myb-like DNA-binding domain, SHAQKYF class (InterPro:IPR006447), SANT, DNA-binding (InterPro:IPR001005), Homeodomain-like (InterPro:IPR009057), Myb, DNA-binding (InterPro:IPR014778), Homeodo…
A_DN40140_c1_g1_i3	6.87515	0.0359683	0	0	11.1769	1.20161	'27.3.26'	'RNA.regulation of transcription.MYB-related transcription factor family'	MYB	at2g38090	'(at2g38090 : 204.0) Duplicated homeodomain-like superfamily protein; CONTAINS InterPro DOMAIN/s: Molecular chaperone, heat shock protein, Hsp40, DnaJ (InterPro:IPR015609), SANT, eukarya (InterPro:IPR017884), Myb-like DNA-binding domain, SHAQKYF class (InterPro:IPR006447), SANT, DNA-binding (InterPro:IPR001005), Homeodomain-like (InterPro:IPR009057), Myb, DNA-binding (InterPro:IPR014778), Homeodo…
A_DN40112_c2_g1_i1	6.54415	0.00595068	0	0	2.79421	6.8091	'27.3.26'	'RNA.regulation of transcription.MYB-related transcription factor family'	MYB	at5g08520	'(at5g08520 : 303.0) Duplicated homeodomain-like superfamily protein; CONTAINS InterPro DOMAIN/s: Molecular chaperone, heat shock protein, Hsp40, DnaJ (InterPro:IPR015609), SANT, eukarya (InterPro:IPR017884), Myb-like DNA-binding domain, SHAQKYF class (InterPro:IPR006447), SANT, DNA-binding (InterPro:IPR001005), Myb, DNA-binding (InterPro:IPR014778), Homeodomain-like (InterPro:IPR009057), HTH tra…
A_DN38967_c1_g3_i2	3.89386	0.00132103	4.71334	1.30113	16.2996	75.3007	'27.3.26'	'RNA.regulation of transcription.MYB-related transcription factor family'	MYB	at5g61620	(loc_os01g09640.1 : 117.0) no description available # (at5g61620 : 107.0) myb-like transcription factor family protein; CONTAINS InterPro DOMAIN/s: SANT, DNA-binding (InterPro:IPR001005), Homeodomain-like (InterPro:IPR009057), Myb, DNA-binding (InterPro:IPR014778), Zinc finger, CCHC-type (InterPro:IPR001878), HTH transcriptional regulator, Myb-type, DNA-binding (InterPro:IPR017930), Myb-like DNA-…
A_DN40164_c3_g1_i10	-3.8761	1.38209e-12	39.6706	37.299	1.86281	3.20428	'27.3.27'	'RNA.regulation of transcription.NAC domain transcription factor family'	NAC	at5g13180	'(at5g13180 : 138.0) Encodes a NAC domain transcription factor that interacts with VND7 and negatively regulates xylem vessel formation.; NAC domain containing protein 83 (NAC083); CONTAINS InterPro DOMAIN/s: No apical meristem (NAM) protein (InterPro:IPR003441); BEST Arabidopsis thaliana protein match is: NAC domain containing protein 41 (TAIR:AT2G33480.1); Has 1807 Blast hits to 1807 proteins i…
A_DN40978_c1_g5_i2	-6.37537	0.00420355	4.71334	3.90339	0	0	'27.3.27'	'RNA.regulation of transcription.NAC domain transcription factor family'	NAC	at5g22380	'(at5g22380 : 237.0) NAC domain containing protein 90 (NAC090); FUNCTIONS IN: sequence-specific DNA binding transcription factor activity; INVOLVED IN: multicellular organismal development, regulation of transcription; LOCATED IN: cellular_component unknown; EXPRESSED IN: 7 plant structures; EXPRESSED DURING: 8 growth stages; CONTAINS InterPro DOMAIN/s: No apical meristem (NAM) protein (InterPro:…
A_DN40658_c4_g6_i1	2.26695	0.000765388	4.71334	6.50564	33.5306	20.8278	'27.3.27'	'RNA.regulation of transcription.NAC domain transcription factor family'	NAC	at4g28530	(loc_os04g43560.1 : 282.0) no description available # (at4g28530 : 278.0) NAC domain containing protein 74 (NAC074); FUNCTIONS IN: sequence-specific DNA binding transcription factor activity; INVOLVED IN: multicellular organismal development, regulation of transcription; LOCATED IN: cellular_component unknown; EXPRESSED IN: 18 plant structures; EXPRESSED DURING: 13 growth stages; CONTAINS InterPr…
A_DN29483_c0_g1_i1	-4.51926	8.49798e-09	1141.81	1119.84	18.1624	80.1071	'27.3.64'	'RNA.regulation of transcription.PHOR1'		at3g52450	'(at3g52450 : 469.0) Encodes a cytoplasmically localized U-box domain E3 ubiquitin ligase protein that is involved in the response to water stress and acts as a negative regulator of PAMP-triggered immunity.; plant U-box 22 (PUB22); CONTAINS InterPro DOMAIN/s: U box domain (InterPro:IPR003613), Armadillo-type fold (InterPro:IPR016024); BEST Arabidopsis thaliana protein match is: plant U-box 23 (T…
A_DN41007_c1_g4_i3	-2.16298	0.00118936	20.8173	16.0473	3.72562	4.40589	'27.3.67'	'RNA.regulation of transcription.putative transcription regulator'		at2g42940	'(at2g42940 : 229.0) Predicted AT-hook DNA-binding family protein; FUNCTIONS IN: DNA binding; INVOLVED IN: biological_process unknown; LOCATED IN: chloroplast; EXPRESSED IN: leaf whorl, sepal, flower; EXPRESSED DURING: petal differentiation and expansion stage; CONTAINS InterPro DOMAIN/s: Protein of unknown function DUF296 (InterPro:IPR005175), AT hook, DNA-binding motif (InterPro:IPR017956), Pre…
A_DN40470_c1_g3_i2	2.0126	0.0279634	6.28445	8.24048	40.9818	18.0241	'27.3.67'	'RNA.regulation of transcription.putative transcription regulator'		at3g57540	(loc_os07g38170.1 : 111.0) no description available # (at3g57540 : 107.0) Remorin family protein; CONTAINS InterPro DOMAIN/s: Remorin, C-terminal (InterPro:IPR005516); BEST Arabidopsis thaliana protein match is: Remorin family protein (TAIR:AT2G41870.1); Has 443 Blast hits to 443 proteins in 21 species: Archae - 0; Bacteria - 0; Metazoa - 1; Fungi - 1; Plants - 440; Viruses - 0; Other Eukaryotes …
A_DN39121_c5_g2_i2	4.77088	0.000537555	0	0.433709	5.12273	8.81178	'27.3.85'	'RNA.regulation of transcription.sigma like plant'		at1g64860	'(at1g64860 : 609.0) Subunit of chloroplast RNA polymerase, confers the ability to recognize promoter sequences on the core enzyme; sigma factor A (SIGA); CONTAINS InterPro DOMAIN/s: RNA polymerase sigma factor, region 3/4 (InterPro:IPR013324), RNA polymerase sigma factor, region 2 (InterPro:IPR013325), RNA polymerase sigma-70 region 3 (InterPro:IPR007624), RNA polymerase sigma-70 (InterPro:IPR01…
A_DN39324_c1_g4_i7	1.62601	0.00073626	15.7111	14.3124	46.1045	46.8626	'27.3.99'	'RNA.regulation of transcription.unclassified'		at1g11650	'(at1g11650 : 293.0) RBP45B; FUNCTIONS IN: RNA binding; EXPRESSED IN: 26 plant structures; EXPRESSED DURING: 16 growth stages; CONTAINS InterPro DOMAIN/s: RNA recognition motif, RNP-1 (InterPro:IPR000504), Nucleotide-binding, alpha-beta plait (InterPro:IPR012677); BEST Arabidopsis thaliana protein match is: RNA-binding protein 45A (TAIR:AT5G54900.1); Has 29660 Blast hits to 18296 proteins in 811 …
A_DN41252_c3_g1_i1	2.13179	0.00965029	3.53501	2.16855	14.4368	11.215	'27.3.99'	'RNA.regulation of transcription.unclassified'		at1g64830	'(at1g64830 : 272.0) Eukaryotic aspartyl protease family protein; FUNCTIONS IN: aspartic-type endopeptidase activity; INVOLVED IN: proteolysis; LOCATED IN: endomembrane system; EXPRESSED IN: sperm cell; CONTAINS InterPro DOMAIN/s: Peptidase aspartic (InterPro:IPR021109), Peptidase aspartic, catalytic (InterPro:IPR009007), Peptidase A1 (InterPro:IPR001461), Peptidase aspartic, active site (InterPr…
A_DN41123_c2_g1_i1	1.31089	0.00224826	115.084	130.113	332.512	275.969	'27.3.99'	'RNA.regulation of transcription.unclassified'		at4g14465	'(at4g14465 : 220.0) AT-hook motif nuclear-localized protein 20 (AHL20); CONTAINS InterPro DOMAIN/s: Protein of unknown function DUF296 (InterPro:IPR005175), Predicted AT-hook DNA-binding (InterPro:IPR014476); BEST Arabidopsis thaliana protein match is: AT-hook motif nuclear-localized protein 19 (TAIR:AT3G04570.1); Has 30201 Blast hits to 17322 proteins in 780 species: Archae - 12; Bacteria - 139…
A_DN40570_c0_g2_i2	-6.58519	0.00345112	3.14223	6.93935	0	0	'27.3.99'	'RNA.regulation of transcription.unclassified'		at5g58430	'(at5g58430 : 186.0) A member of EXO70 gene family, putative exocyst subunits, conserved in land plants. Arabidopsis thaliana contains 23 putative EXO70 genes, which can be classified into eight clusters on the phylogenetic tree.; exocyst subunit exo70 family protein B1 (EXO70B1); INVOLVED IN: exocytosis, vesicle docking involved in exocytosis; LOCATED IN: plasma membrane, exocyst; EXPRESSED IN: …
A_DN40077_c1_g1_i2	-3.80975	0.000371902	7.07001	12.5776	0.931405	0.400535	'27.3.99'	'RNA.regulation of transcription.unclassified'		at2g30580	(loc_os03g43360.1 : 233.0) no description available # (at2g30580 : 228.0) Encodes a C3HC4 RING-domain-containing ubiquitin E3 ligase capable of interacting with DREB2A. DRIP2 seems to be involved in regulating stress-related transcriptional changes and drought tolerance.; DREB2A-interacting protein 2 (DRIP2); CONTAINS InterPro DOMAIN/s: Zinc finger, RING-type, conserved site (InterPro:IPR017907),…
A_DN39402_c1_g1_i3	-2.14877	0.0250445	13.3545	9.97532	3.25992	2.00268	'27.3.32'	'RNA.regulation of transcription.WRKY domain transcription factor family'	WRKY	at1g62300	'(at1g62300 : 186.0) Encodes a transcription factor WRKY6. Regulates Phosphate1 (Pho1) expression in response to low phosphate (Pi) stress.; WRKY6; CONTAINS InterPro DOMAIN/s: DNA-binding WRKY (InterPro:IPR003657); BEST Arabidopsis thaliana protein match is: WRKY family transcription factor (TAIR:AT4G04450.1); Has 3824 Blast hits to 3363 proteins in 295 species: Archae - 0; Bacteria - 33; Metazoa…
A_DN38567_c0_g1_i2	-3.40166	1.49253e-05	23.9595	17.3484	0.465702	3.20428	'27.3.32'	'RNA.regulation of transcription.WRKY domain transcription factor family'	WRKY	at1g80840	(at1g80840 : 235.0) Pathogen-induced transcription factor. Binds W-box sequences in vitro. Forms protein complexes with itself and with WRKY40 and WRKY60. Coexpression with WRKY18 or WRKY60 made plants more susceptible to both P. syringae and B. cinerea. WRKY18, WRKY40, and WRKY60 have partially redundant roles in response to the hemibiotrophic bacterial pathogen Pseudomonas syringae and the necr…
A_DN39445_c3_g1_i5	-2.50696	0.00484802	10.605	9.54161	2.32851	1.20161	'27.3.32'	'RNA.regulation of transcription.WRKY domain transcription factor family'	WRKY	at3g56400	'(at3g56400 : 105.0) member of WRKY Transcription Factor; Group III. Function as activator of SA-dependent defense genes and a repressor of JA-regulated genes. WRKY70-controlled suppression of JA-signaling is partly executed by NPR1.; WRKY DNA-binding protein 70 (WRKY70); CONTAINS InterPro DOMAIN/s: DNA-binding WRKY (InterPro:IPR003657); BEST Arabidopsis thaliana protein match is: WRKY DNA-bindin…
A_DN40361_c4_g1_i4	-4.60745	9.00533e-14	38.4923	36.8653	0.465702	2.40321	'27.3.32'	'RNA.regulation of transcription.WRKY domain transcription factor family'	WRKY	at3g56400	(at3g56400 : 102.0) member of WRKY Transcription Factor; Group III. Function as activator of SA-dependent defense genes and a repressor of JA-regulated genes. WRKY70-controlled suppression of JA-signaling is partly executed by NPR1.; WRKY DNA-binding protein 70 (WRKY70); CONTAINS InterPro DOMAIN/s: DNA-binding WRKY (InterPro:IPR003657); BEST Arabidopsis thaliana protein match is: WRKY DNA-binding…
A_DN35873_c0_g1_i2	-2.68807	3.80503e-07	38.4923	34.6968	6.98554	4.40589	'27.3.32'	'RNA.regulation of transcription.WRKY domain transcription factor family'	WRKY	at3g56400	(at3g56400 : 148.0) member of WRKY Transcription Factor; Group III. Function as activator of SA-dependent defense genes and a repressor of JA-regulated genes. WRKY70-controlled suppression of JA-signaling is partly executed by NPR1.; WRKY DNA-binding protein 70 (WRKY70); CONTAINS InterPro DOMAIN/s: DNA-binding WRKY (InterPro:IPR003657); BEST Arabidopsis thaliana protein match is: WRKY DNA-binding…
A_DN40719_c0_g11_i2	-1.94192	0.00980857	90.339	96.7172	13.5054	34.8466	'27.3.32'	'RNA.regulation of transcription.WRKY domain transcription factor family'	WRKY	at4g01250	(at4g01250 : 190.0) member of WRKY Transcription Factor; Group II-e; WRKY22; CONTAINS InterPro DOMAIN/s: DNA-binding WRKY (InterPro:IPR003657); BEST Arabidopsis thaliana protein match is: WRKY family transcription factor (TAIR:AT4G23550.1); Has 3274 Blast hits to 2836 proteins in 187 species: Archae - 0; Bacteria - 0; Metazoa - 0; Fungi - 3; Plants - 3256; Viruses - 0; Other Eukaryotes - 15 (sour…
A_DN38542_c0_g1_i2	-6.68775	0.000506156	4.71334	6.07193	0	0	'27.3.32'	'RNA.regulation of transcription.WRKY domain transcription factor family'	WRKY	at4g11070	'(at4g11070 : 161.0) member of WRKY Transcription Factor; Group III; WRKY41; FUNCTIONS IN: sequence-specific DNA binding transcription factor activity; INVOLVED IN: regulation of transcription, DNA-dependent, regulation of transcription; CONTAINS InterPro DOMAIN/s: DNA-binding WRKY (InterPro:IPR003657); BEST Arabidopsis thaliana protein match is: WRKY family transcription factor (TAIR:AT4G23810.1…
A_DN34504_c0_g1_i1	-2.80844	6.04849e-05	23.5667	21.6855	1.39711	4.80643	'27.3.32'	'RNA.regulation of transcription.WRKY domain transcription factor family'	WRKY	at4g11070	(at4g11070 : 155.0) member of WRKY Transcription Factor; Group III; WRKY41; FUNCTIONS IN: sequence-specific DNA binding transcription factor activity; INVOLVED IN: regulation of transcription, DNA-dependent, regulation of transcription; CONTAINS InterPro DOMAIN/s: DNA-binding WRKY (InterPro:IPR003657); BEST Arabidopsis thaliana protein match is: WRKY family transcription factor (TAIR:AT4G23810.1)…
A_DN35544_c0_g1_i1	-2.38682	0.0239849	11.3906	9.54161	3.25992	0.801071	'27.3.32'	'RNA.regulation of transcription.WRKY domain transcription factor family'	WRKY	at1g64000	(loc_os01g53260.1 : 176.0) no description available # (at1g64000 : 170.0) member of WRKY Transcription Factor; Group II-c; WRKY DNA-binding protein 56 (WRKY56); CONTAINS InterPro DOMAIN/s: DNA-binding WRKY (InterPro:IPR003657); BEST Arabidopsis thaliana protein match is: WRKY DNA-binding protein 24 (TAIR:AT5G41570.1); Has 3510 Blast hits to 3053 proteins in 190 species: Archae - 0; Bacteria - 0; …
A_DN39618_c2_g4_i3	-1.9149	6.81424e-06	77.7701	74.1643	21.888	18.4246	'27.3.32'	'RNA.regulation of transcription.WRKY domain transcription factor family'	WRKY	at2g38470	(loc_os01g61080.1 : 327.0) no description available # (at2g38470 : 275.0) Member of the plant WRKY transcription factor family. Regulates the antagonistic relationship between defense pathways mediating responses to P. syringae and necrotrophic fungal pathogens. Located in nucleus. Involved in response to various abiotic stresses - especially salt stress.; WRKY DNA-binding protein 33 (WRKY33); CO…
A_DN33885_c0_g1_i2	-6.82135	0.00108411	8.24835	3.46968	0	0	'27.3.32'	'RNA.regulation of transcription.WRKY domain transcription factor family'	WRKY	at5g13080	(loc_os11g29870.1 : 142.0) no description available # (at5g13080 : 134.0) WRKY75 is one of several transcription factors induced during Pi deprivation. It is nuclear localized and regulated differentially during Pi starvation. RNAi mediated suppression of WRKY75 made the plants more susceptible to Pi stress as indicated by the higher accumulation of anthocyanin during Pi starvation.; WRKY DNA-bin…
A_DN41165_c2_g2_i9	-1.73617	0.00598404	30.6367	26.4563	6.51983	10.4139	'16.8.1.21'	'secondary metabolism.flavonoids.anthocyanins.anthocyanin 5-aromatic acyltransferase'		at5g39090	'(at5g39090 : 271.0) HXXXD-type acyl-transferase family protein; FUNCTIONS IN: transferase activity, transferring acyl groups other than amino-acyl groups, transferase activity; INVOLVED IN: biological_process unknown; EXPRESSED IN: 12 plant structures; EXPRESSED DURING: 6 growth stages; CONTAINS InterPro DOMAIN/s: Transferase (InterPro:IPR003480); BEST Arabidopsis thaliana protein match is: HXXX…
A_DN38996_c3_g5_i1	-3.7235	0.000243283	10.2122	8.24048	1.39711	0	'16.8.1'	'secondary metabolism.flavonoids.anthocyanins'		at5g05600	'(at5g05600 : 524.0) 2-oxoglutarate (2OG) and Fe(II)-dependent oxygenase superfamily protein; FUNCTIONS IN: oxidoreductase activity, iron ion binding; INVOLVED IN: response to salt stress, response to karrikin; EXPRESSED IN: 15 plant structures; EXPRESSED DURING: 9 growth stages; CONTAINS InterPro DOMAIN/s: Isopenicillin N synthase (InterPro:IPR002283), Oxoglutarate/iron-dependent oxygenase (Inte…
A_DN39650_c0_g11_i1	-2.13855	8.48642e-08	131.188	117.969	25.1479	31.2418	'16.8.1'	'secondary metabolism.flavonoids.anthocyanins'		at5g54010	'(at5g54010 : 394.0) UDP-Glycosyltransferase superfamily protein; FUNCTIONS IN: transferase activity, transferring glycosyl groups; INVOLVED IN: metabolic process; LOCATED IN: endomembrane system; EXPRESSED IN: 6 plant structures; EXPRESSED DURING: L mature pollen stage, M germinated pollen stage, 4 anthesis, petal differentiation and expansion stage; CONTAINS InterPro DOMAIN/s: UDP-glucuronosyl/…
A_DN41238_c1_g1_i7	-2.54007	0.000119256	22.3884	38.1664	4.65702	5.6075	'16.8.2.1'	'secondary metabolism.flavonoids.chalcones.naringenin-chalcone synthase'		at5g13930	(p49440|chsy_phavu : 301.0) Chalcone synthase 17 (EC 2.3.1.74) (Naringenin-chalcone synthase 17) - Phaseolus vulgaris (Kidney bean) (French bean) & (gnl|cdd|84600 : 295.0) no description available & (loc_os11g32650.1 : 270.0) no description available # (at5g13930 : 266.0) Encodes chalcone synthase (CHS), a key enzyme involved in the biosynthesis of flavonoids. Required for the accumulation of pur…
A_DN39005_c0_g1_i5	-1.47174	0.00645157	142.579	179.556	69.3897	46.8626	'16.8.2.1'	'secondary metabolism.flavonoids.chalcones.naringenin-chalcone synthase'		at5g13930	(p51089|chsy_vigun : 437.0) Chalcone synthase (EC 2.3.1.74) (Naringenin-chalcone synthase) - Vigna unguiculata (Cowpea) & (gnl|cdd|84600 : 422.0) no description available # (at5g13930 : 390.0) Encodes chalcone synthase (CHS), a key enzyme involved in the biosynthesis of flavonoids. Required for the accumulation of purple anthocyanins in leaves and stems. Also involved in the regulation of auxin t…
A_DN39005_c0_g1_i6	-1.02007	0.0268913	304.403	319.644	161.133	146.596	'16.8.2.1'	'secondary metabolism.flavonoids.chalcones.naringenin-chalcone synthase'		at5g13930	(p51089|chsy_vigun : 437.0) Chalcone synthase (EC 2.3.1.74) (Naringenin-chalcone synthase) - Vigna unguiculata (Cowpea) & (gnl|cdd|84600 : 422.0) no description available # (at5g13930 : 390.0) Encodes chalcone synthase (CHS), a key enzyme involved in the biosynthesis of flavonoids. Required for the accumulation of purple anthocyanins in leaves and stems. Also involved in the regulation of auxin t…
A_DN38611_c6_g4_i2	-7.68777	1.38917e-06	14.14	7.37306	0	0	'16.8.2.1'	'secondary metabolism.flavonoids.chalcones.naringenin-chalcone synthase'		at5g13930	(q9zs40|chs2_dauca : 615.0) Chalcone synthase 2 (EC 2.3.1.74) (Naringenin-chalcone synthase 2) (DcCHS2) - Daucus carota (Carrot) & (loc_os11g32650.1 : 595.0) no description available # (at5g13930 : 566.0) Encodes chalcone synthase (CHS), a key enzyme involved in the biosynthesis of flavonoids. Required for the accumulation of purple anthocyanins in leaves and stems. Also involved in the regulatio…
A_DN40832_c2_g1_i2	-2.56519	1.00278e-05	52.6323	54.2137	12.574	5.6075	'16.8.2'	'secondary metabolism.flavonoids.chalcones'		at1g59960	(p26690|6dcs_soybn : 573.0) NAD(P)H-dependent 6'-deoxychalcone synthase (EC 2.3.1.170) - Glycine max (Soybean) # (at1g59960 : 335.0) NAD(P)-linked oxidoreductase superfamily protein; FUNCTIONS IN: oxidoreductase activity; INVOLVED IN: response to salt stress; EXPRESSED IN: 21 plant structures; EXPRESSED DURING: 13 growth stages; CONTAINS InterPro DOMAIN/s: Aldo/keto reductase (InterPro:IPR001395)…
A_DN39665_c0_g8_i3	-2.6038	0.0375844	7.85557	5.63822	0.465702	1.60214	'16.8.3.1'	'secondary metabolism.flavonoids.dihydroflavonols.dihydroflavonol 4-reductase'		at5g42800	(p51110|dfra_vitvi : 342.0) Dihydroflavonol-4-reductase (EC 1.1.1.219) (DFR) (Dihydrokaempferol 4-reductase) - Vitis vinifera (Grape) # (at5g42800 : 328.0) dihydroflavonol reductase. Catalyzes the conversion of dihydroquercetin to leucocyanidin in the biosynthesis of anthocyanins.; dihydroflavonol 4-reductase (DFR); CONTAINS InterPro DOMAIN/s: NAD-dependent epimerase/dehydratase (InterPro:IPR0015…
A_DN40627_c2_g1_i2	-1.25407	0.00778455	141.4	134.884	64.2669	51.6691	'16.8.3.3'	'secondary metabolism.flavonoids.dihydroflavonols.flavonoid 3''-monooxygenase'		at3g26300	(o22307|c71db_lotja : 561.0) Cytochrome P450 71D11 (EC 1.14.-.-) (Fragment) - Lotus japonicus & (gnl|cdd|35378 : 478.0) no description available & (loc_os09g10340.1 : 408.0) no description available # (at3g26300 : 376.0) putative cytochrome P450; "cytochrome P450, family 71, subfamily B, polypeptide 34" (CYP71B34); FUNCTIONS IN: electron carrier activity, monooxygenase activity, iron ion binding,…
A_DN38854_c3_g16_i1	-1.30276	0.00125187	155.933	158.738	63.8012	63.6851	'16.8.3'	'secondary metabolism.flavonoids.dihydroflavonols'		at4g01070	'(at4g01070 : 420.0) the glycosyltransferase (UGT72B1) is involved in metabolizing xenobiotica (chloroaniline and chlorophenole). Comparison between wild type and knock-out mutant demonstrates the central role of this gene for metabolizing chloroaniline but significantly less for chlorophenole. The glucosyltransferase preferred UDP-xylose over UDP-glucose indicating its (additional) functioning a…
A_DN39526_c0_g2_i1	2.32478	2.22217e-07	10.605	9.97532	50.2959	53.2712	'16.8.4.2'	'secondary metabolism.flavonoids.flavonols.flavonol 3-O-glycosyltransferase'		at4g34131	'(at4g34131 : 498.0) UDP-glucosyl transferase 73B3 (UGT73B3); FUNCTIONS IN: transferase activity, transferring hexosyl groups, quercetin 3-O-glucosyltransferase activity, UDP-glycosyltransferase activity, UDP-glucosyltransferase activity; INVOLVED IN: response to cyclopentenone, response to other organism; LOCATED IN: endomembrane system; CONTAINS InterPro DOMAIN/s: UDP-glucuronosyl/UDP-glucosylt…
A_DN41167_c2_g17_i1	1.85331	0.0208786	9.0339	15.1798	56.8157	30.8412	'16.8.4.3'	'secondary metabolism.flavonoids.flavonols.flavonol-3-O-rhamnosyltransferase'		at5g17050	'(at5g17050 : 374.0) The At5g17050 encodes a anthocyanidin 3-O-glucosyltransferase which specifically glucosylates the 3-position of the flavonoid C-ring. Anthocyanidins such as cyanidin and pelargonidin as well as flavonols such as kaempferol and quercetin are accepted substrates.; UDP-glucosyl transferase 78D2 (UGT78D2); CONTAINS InterPro DOMAIN/s: UDP-glucuronosyl/UDP-glucosyltransferase (Inte…
A_DN39849_c0_g3_i1	-1.36745	0.019227	67.9507	55.5148	20.0252	27.6369	'16.1.4.5'	'secondary metabolism.isoprenoids.carotenoids.lycopene beta cyclase'		at3g10230	(q9sea0|ccs_citsi : 756.0) Capsanthin/capsorubin synthase, chloroplast precursor (EC 5.3.99.8) - Citrus sinensis (Sweet orange) # (at3g10230 : 551.0) Encodes a protein with lycopene &#946;-cyclase activity. This enzyme uses the linear, symmetrical lycopene as substrate. However, unlike the &#949;-cyclase which adds only one ring, the &#946;-cyclase introduces a ring at both ends of lycopene to fo…
A_DN39789_c1_g10_i2	-2.67115	0.0480274	8.24835	9.1079	2.79421	0	'16.1.1.10'	'secondary metabolism.isoprenoids.non-mevalonate pathway.geranylgeranyl pyrophosphate synthase'		at4g36810	(q94id7|ggpps_hevbr : 375.0) Geranylgeranyl pyrophosphate synthetase, chloroplast precursor (GGPP synthetase) [Includes: Dimethylallyltranstransferase (EC 2.5.1.1); Geranyltranstransferase (EC 2.5.1.10); Farnesyltranstransferase (EC 2.5.1.29)] - Hevea brasiliensis # (at4g36810 : 373.0) Encodes a protein with geranylgeranyl pyrophosphate synthase activity involved in isoprenoid biosynthesis. The e…
A_DN37364_c0_g1_i2	-2.91773	0.0180192	7.07001	6.50564	0	1.60214	'16.1.5'	'secondary metabolism.isoprenoids.terpenoids'		at1g61680	'(at1g61680 : 455.0) terpene synthase 14 (TPS14); CONTAINS InterPro DOMAIN/s: Terpene synthase, metal-binding domain (InterPro:IPR005630), Terpenoid synthase (InterPro:IPR008949), Terpenoid cylases/protein prenyltransferase alpha-alpha toroid (InterPro:IPR008930), Terpene synthase-like (InterPro:IPR001906); BEST Arabidopsis thaliana protein match is: terpene synthase 02 (TAIR:AT4G16730.1). & (gnl…
A_DN38254_c0_g1_i7	6.65857	0.00435331	0	0	2.79421	7.61017	'16.1.5'	'secondary metabolism.isoprenoids.terpenoids'		at2g24210	(gnl|cdd|29478 : 120.0) no description available & (p93665|dcs1_goshi : 94.4) (+)-delta-cadinene synthase (EC 4.2.3.13) (D-cadinene synthase) - Gossypium hirsutum (Upland cotton) # (at2g24210 : 81.6) terpene synthase 10 (TPS10); CONTAINS InterPro DOMAIN/s: Terpene synthase, metal-binding domain (InterPro:IPR005630), Terpenoid synthase (InterPro:IPR008949), Terpenoid cylases/protein prenyltransfer…
A_DN39167_c2_g2_i1	9.35997	7.57953e-18	0	0	39.5847	29.6396	'16.1.3.2'	'secondary metabolism.isoprenoids.tocopherol biosynthesis.homogentisate phytyltransferase'		at2g18950	'(at2g18950 : 295.0) Encodes homogentisate phytyltransferase involved in tocopherol biosynthesis. Has impact on seed longevity and plays a role in the adaptation to low temperature stress, notably phloem loading.; homogentisate phytyltransferase 1 (HPT1); CONTAINS InterPro DOMAIN/s: UbiA prenyltransferase (InterPro:IPR000537); BEST Arabidopsis thaliana protein match is: homogentisate prenyltransf…
A_DN41099_c1_g11_i3	-1.32559	0.0201177	74.2351	55.9485	24.2165	27.6369	'16.4.1'	'secondary metabolism.N misc.alkaloid-like'		at4g20840	'(at4g20840 : 648.0) FAD-binding Berberine family protein; FUNCTIONS IN: electron carrier activity, oxidoreductase activity, FAD binding, catalytic activity; LOCATED IN: apoplast, plasma membrane; EXPRESSED IN: 21 plant structures; EXPRESSED DURING: 10 growth stages; CONTAINS InterPro DOMAIN/s: FAD-binding, type 2 (InterPro:IPR016166), Berberine/berberine-like (InterPro:IPR012951), FAD linked oxi…
A_DN40203_c2_g1_i4	-6.67971	0.000693534	5.89168	4.7708	0	0	'16.4.1'	'secondary metabolism.N misc.alkaloid-like'		at2g20340	(q06088|tydc4_petcr : 678.0) Tyrosine decarboxylase 4 (EC 4.1.1.25) - Petroselinum crispum (Parsley) (Petroselinum hortense) # (at2g20340 : 577.0) Pyridoxal phosphate (PLP)-dependent transferases superfamily protein; FUNCTIONS IN: pyridoxal phosphate binding, carboxy-lyase activity, catalytic activity, tyrosine decarboxylase activity; INVOLVED IN: response to wounding, cellular amino acid metabol…
A_DN38982_c3_g2_i11	6.63	0.0327687	0	0	8.84835	1.60214	'16.2.1.10'	'secondary metabolism.phenylpropanoids.lignin biosynthesis.CAD'		at4g37990	(q9zrf1|mtdh_fraan : 405.0) Probable mannitol dehydrogenase (EC 1.1.1.255) (NAD-dependent mannitol dehydrogenase) - Fragaria ananassa (Strawberry) & (gnl|cdd|35246 : 386.0) no description available # (at4g37990 : 352.0) Encodes an aromatic alcohol:NADP+ oxidoreductase whose mRNA levels are increased in response to treatment with a variety of phytopathogenic bacteria. Though similar to mannitol de…
A_DN39517_c2_g6_i1	-1.0983	0.014812	173.215	176.086	83.8264	79.306	'16.2.1.6'	'secondary metabolism.phenylpropanoids.lignin biosynthesis.CCoAOMT'		at4g34050	(q40313|camt_medsa : 405.0) Caffeoyl-CoA O-methyltransferase (EC 2.1.1.104) (Trans-caffeoyl-CoA 3-O-methyltransferase) (CCoAMT) (CCoAOMT) - Medicago sativa (Alfalfa) # (at4g34050 : 398.0) caffeoyl coenzyme A O-methyltransferase 1 (CCoAOMT1); FUNCTIONS IN: caffeoyl-CoA O-methyltransferase activity; INVOLVED IN: coumarin biosynthetic process, response to cadmium ion; LOCATED IN: cytosol; EXPRESSED …
A_DN41154_c4_g3_i7	-1.88792	3.73594e-05	59.7023	52.0451	14.9025	15.2203	'16.2.1.7'	'secondary metabolism.phenylpropanoids.lignin biosynthesis.CCR1'		at5g14700	'(at5g14700 : 156.0) NAD(P)-binding Rossmann-fold superfamily protein; FUNCTIONS IN: coenzyme binding, binding, cinnamoyl-CoA reductase activity, catalytic activity; INVOLVED IN: lignin biosynthetic process, cellular metabolic process, metabolic process; LOCATED IN: cellular_component unknown; EXPRESSED IN: 22 plant structures; EXPRESSED DURING: 13 growth stages; CONTAINS InterPro DOMAIN/s: NAD-d…
A_DN41154_c4_g3_i3	-1.83753	3.93904e-05	56.9529	54.2137	15.8339	15.2203	'16.2.1.7'	'secondary metabolism.phenylpropanoids.lignin biosynthesis.CCR1'		at5g14700	'(at5g14700 : 296.0) NAD(P)-binding Rossmann-fold superfamily protein; FUNCTIONS IN: coenzyme binding, binding, cinnamoyl-CoA reductase activity, catalytic activity; INVOLVED IN: lignin biosynthetic process, cellular metabolic process, metabolic process; LOCATED IN: cellular_component unknown; EXPRESSED IN: 22 plant structures; EXPRESSED DURING: 13 growth stages; CONTAINS InterPro DOMAIN/s: NAD-d…
A_DN41154_c4_g3_i4	-1.4447	0.0405252	49.0973	32.0945	15.8339	14.0187	'16.2.1.7'	'secondary metabolism.phenylpropanoids.lignin biosynthesis.CCR1'		at5g14700	'(at5g14700 : 250.0) NAD(P)-binding Rossmann-fold superfamily protein; FUNCTIONS IN: coenzyme binding, binding, cinnamoyl-CoA reductase activity, catalytic activity; INVOLVED IN: lignin biosynthetic process, cellular metabolic process, metabolic process; LOCATED IN: cellular_component unknown; EXPRESSED IN: 22 plant structures; EXPRESSED DURING: 13 growth stages; CONTAINS InterPro DOMAIN/s: NAD-d…
A_DN39993_c0_g2_i1	4.14316	0.0201857	0.392778	0	4.19132	4.80643	'16.2.1.8'	'secondary metabolism.phenylpropanoids.lignin biosynthesis.F5H'		at3g26320	(o22307|c71db_lotja : 449.0) Cytochrome P450 71D11 (EC 1.14.-.-) (Fragment) - Lotus japonicus & (gnl|cdd|35378 : 350.0) no description available & (loc_os09g10340.1 : 345.0) no description available # (at3g26320 : 313.0) putative cytochrome P450; "cytochrome P450, family 71, subfamily B, polypeptide 36" (CYP71B36); FUNCTIONS IN: electron carrier activity, monooxygenase activity, iron ion binding,…
A_DN39690_c1_g6_i2	1.93276	0.0003732	26.3162	25.1551	74.0467	122.564	'16.2.1.4'	'secondary metabolism.phenylpropanoids.lignin biosynthesis.HCT'		at5g48930	(at5g48930 : 559.0) At5g48930 has been shown to encode for the hydroxycinnamoyl-Coenzyme A shikimate/quinate hydroxycinnamoyltransferase (HCT) both synthesizing and catabolizing the hydroxycinnamoylesters (coumaroyl/caffeoyl shikimate and quinate) involved in the phenylpropanoid pathway. Influence on the accumulation of flavonoids which in turn inhibit auxin transport and reduce plant growth.; hy…
A_DN39524_c0_g1_i3	1.60273	0.0141932	30.2439	44.2384	140.642	85.7146	'16.2.1'	'secondary metabolism.phenylpropanoids.lignin biosynthesis'		at4g34131	(p56725|zox_phavu : 674.0) Zeatin O-xylosyltransferase (EC 2.4.2.40) (Zeatin O-beta-D-xylosyltransferase) - Phaseolus vulgaris (Kidney bean) (French bean) & (loc_os04g46980.1 : 319.0) no description available # (at4g34131 : 185.0) UDP-glucosyl transferase 73B3 (UGT73B3); FUNCTIONS IN: transferase activity, transferring hexosyl groups, quercetin 3-O-glucosyltransferase activity, UDP-glycosyltransf…
A_DN40289_c5_g3_i2	-2.66145	0.000592304	13.7472	11.2764	1.86281	2.00268	'16.2'	'secondary metabolism.phenylpropanoids'		at1g32910	'(at1g32910 : 288.0) HXXXD-type acyl-transferase family protein; FUNCTIONS IN: transferase activity, transferring acyl groups other than amino-acyl groups, transferase activity; INVOLVED IN: biological_process unknown; LOCATED IN: cellular_component unknown; CONTAINS InterPro DOMAIN/s: Transferase (InterPro:IPR003480); BEST Arabidopsis thaliana protein match is: HXXXD-type acyl-transferase family…
A_DN35942_c0_g1_i1	-1.87431	0.00197269	24.745	27.3237	5.58843	8.41124	'16.2'	'secondary metabolism.phenylpropanoids'		at2g19070	'(at2g19070 : 288.0) encodes a protein whose sequence is similar to anthranilate N-hydroxycinnamoyl/benzoyltransferase from Dianthus caryophyllus (gi:2239091); spermidine hydroxycinnamoyl transferase (SHT); CONTAINS InterPro DOMAIN/s: Transferase (InterPro:IPR003480); BEST Arabidopsis thaliana protein match is: hydroxycinnamoyl-CoA shikimate/quinate hydroxycinnamoyl transferase (TAIR:AT5G48930.1)…
A_DN39216_c0_g1_i4	2.64152	0.00032219	3.53501	4.33709	17.6967	31.6423	'16.2'	'secondary metabolism.phenylpropanoids'		at2g19070	(gnl|cdd|66174 : 294.0) no description available # (at2g19070 : 287.0) encodes a protein whose sequence is similar to anthranilate N-hydroxycinnamoyl/benzoyltransferase from Dianthus caryophyllus (gi:2239091); spermidine hydroxycinnamoyl transferase (SHT); CONTAINS InterPro DOMAIN/s: Transferase (InterPro:IPR003480); BEST Arabidopsis thaliana protein match is: hydroxycinnamoyl-CoA shikimate/quina…
A_DN39195_c0_g1_i4	3.04802	2.65451e-07	6.28445	5.63822	62.8698	36.8493	'16.2'	'secondary metabolism.phenylpropanoids'		at4g35160	(o22309|7omt9_medsa : 347.0) Isoflavone-7-O-methyltransferase 9 (EC 2.1.1.150) (Isoflavone-O-methyltransferase 9) (7 IOMT-9) - Medicago sativa (Alfalfa) & (loc_os12g25450.1 : 320.0) no description available & (gnl|cdd|85101 : 271.0) no description available & (gnl|cdd|38388 : 224.0) no description available # (at4g35160 : 218.0) O-methyltransferase family protein; FUNCTIONS IN: methyltransferase …
A_DN40451_c6_g1_i2	-3.0068	0.0112218	6.67723	7.80677	0	1.60214	'16.5.1.3.1'	'secondary metabolism.sulfur-containing.glucosinolates.degradation.myrosinase'		at2g44480	(gnl|cdd|35845 : 266.0) no description available & (loc_os04g39864.2 : 231.0) no description available # (at2g44480 : 211.0) beta glucosidase 17 (BGLU17); FUNCTIONS IN: cation binding, hydrolase activity, hydrolyzing O-glycosyl compounds, catalytic activity; INVOLVED IN: carbohydrate metabolic process; EXPRESSED IN: stem, hypocotyl, sepal, male gametophyte, root; EXPRESSED DURING: 4 anthesis; CON…
A_DN40240_c3_g1_i1	-5.21071	8.77234e-07	1213.29	1173.18	6.05413	58.0776	'16.5.1.2.3'	'secondary metabolism.sulfur-containing.glucosinolates.regulation.indole'	MYB	at2g31180	'(at2g31180 : 180.0) Member of the R2R3 factor gene family.; myb domain protein 14 (MYB14); CONTAINS InterPro DOMAIN/s: SANT, DNA-binding (InterPro:IPR001005), Homeodomain-like (InterPro:IPR009057), Myb, DNA-binding (InterPro:IPR014778), HTH transcriptional regulator, Myb-type, DNA-binding (InterPro:IPR017930), Homeodomain-related (InterPro:IPR012287), Myb transcription factor (InterPro:IPR015495…
A_DN38972_c8_g3_i1	6.37012	0.00594258	0	0	4.19132	4.40589	'16.5.1.2.3'	'secondary metabolism.sulfur-containing.glucosinolates.regulation.indole'	Dof	at3g55370	(at3g55370 : 138.0) Encodes a nuclear localized Dof domain containing transcription factor expressed primarily in roots. Responsive to salicylic acid. Transgenic overexpressors have yellow leaves and short, defective roots.; OBF-binding protein 3 (OBP3); CONTAINS InterPro DOMAIN/s: Zinc finger, Dof-type (InterPro:IPR003851); BEST Arabidopsis thaliana protein match is: DNA binding with one finger …
A_DN40240_c3_g7_i2	-4.60366	3.32745e-11	203.459	194.302	2.79421	13.2177	'16.5.1.2.3'	'secondary metabolism.sulfur-containing.glucosinolates.regulation.indole'	MYB	at2g31180	(loc_os10g33810.1 : 184.0) no description available # (at2g31180 : 182.0) Member of the R2R3 factor gene family.; myb domain protein 14 (MYB14); CONTAINS InterPro DOMAIN/s: SANT, DNA-binding (InterPro:IPR001005), Homeodomain-like (InterPro:IPR009057), Myb, DNA-binding (InterPro:IPR014778), HTH transcriptional regulator, Myb-type, DNA-binding (InterPro:IPR017930), Homeodomain-related (InterPro:IPR…
A_DN33014_c0_g1_i1	-5.98902	0.0382734	3.53501	3.03597	0	0	'16.5.1.1.1.13'	'secondary metabolism.sulfur-containing.glucosinolates.synthesis.aliphatic.2-oxoglutarate-dependent dioxygenase'		at1g06620	'(at1g06620 : 304.0) encodes a protein whose sequence is similar to a 2-oxoglutarate-dependent dioxygenase; 2-oxoglutarate (2OG) and Fe(II)-dependent oxygenase superfamily protein; CONTAINS InterPro DOMAIN/s: Oxoglutarate/iron-dependent oxygenase (InterPro:IPR005123); BEST Arabidopsis thaliana protein match is: 2-oxoglutarate (2OG) and Fe(II)-dependent oxygenase superfamily protein (TAIR:AT3G6140…
A_DN39931_c0_g2_i2	-6.73248	0.000489264	6.28445	4.7708	0	0	'16.5.1.1.1.6'	'secondary metabolism.sulfur-containing.glucosinolates.synthesis.aliphatic.CYP79F1/F2 monooxygenase'		at5g05260	(q43135|c79a1_sorbi : 268.0) Cytochrome P450 79A1 (EC 1.14.13.41) (Tyrosine N-monooxygenase) (Cytochrome P450Tyr) - Sorghum bicolor (Sorghum) (Sorghum vulgare) & (loc_os03g37290.1 : 256.0) no description available # (at5g05260 : 248.0) Encodes cytochrome P450 CYP79A2.; cytochrome p450 79a2 (CYP79A2); CONTAINS InterPro DOMAIN/s: Cytochrome P450 (InterPro:IPR001128), Cytochrome P450, E-class, group…
A_DN39931_c0_g2_i1	-6.61028	0.00376869	7.07001	3.03597	0	0	'16.5.1.1.1.6'	'secondary metabolism.sulfur-containing.glucosinolates.synthesis.aliphatic.CYP79F1/F2 monooxygenase'		at5g05260	(q43135|c79a1_sorbi : 277.0) Cytochrome P450 79A1 (EC 1.14.13.41) (Tyrosine N-monooxygenase) (Cytochrome P450Tyr) - Sorghum bicolor (Sorghum) (Sorghum vulgare) # (at5g05260 : 263.0) Encodes cytochrome P450 CYP79A2.; cytochrome p450 79a2 (CYP79A2); CONTAINS InterPro DOMAIN/s: Cytochrome P450 (InterPro:IPR001128), Cytochrome P450, E-class, group I (InterPro:IPR002401), Cytochrome P450, conserved si…
A_DN39736_c2_g1_i1	3.20196	0.00015664	2.74945	0.433709	18.6281	12.4166	'16.5.1.1.1.7'	'secondary metabolism.sulfur-containing.glucosinolates.synthesis.aliphatic.CYP83A1 phenylacetaldoxime monooxygenase'		at4g31500	(gnl|cdd|35378 : 462.0) no description available # (at4g31500 : 407.0) Encodes an oxime-metabolizing enzyme in the biosynthetic pathway of glucosinolates. Is required for phytochrome signal transduction in red light. Mutation confers auxin overproduction.; "cytochrome P450, family 83, subfamily B, polypeptide 1" (CYP83B1); FUNCTIONS IN: oxidoreductase activity, acting on paired donors, with incor…
A_DN39636_c1_g6_i2	6.7796	0.0492957	0	0	0.931405	10.4139	'16.5.1.1.1.10'	'secondary metabolism.sulfur-containing.glucosinolates.synthesis.aliphatic.flavin-containing monooxygenase'		at1g62620	'(at1g62620 : 207.0) Flavin-binding monooxygenase family protein; FUNCTIONS IN: NADP or NADPH binding, monooxygenase activity, FAD binding, flavin-containing monooxygenase activity; INVOLVED IN: oxidation reduction; LOCATED IN: cellular_component unknown; EXPRESSED IN: male gametophyte; EXPRESSED DURING: L mature pollen stage, M germinated pollen stage; CONTAINS InterPro DOMAIN/s: Flavin-containi…
A_DN39931_c0_g1_i2	-6.43246	0.00723855	5.89168	3.03597	0	0	'16.5.1.1.2.1'	'secondary metabolism.sulfur-containing.glucosinolates.synthesis.aromatic.CYP79A2 monooxygenase'		at4g39950	'(at4g39950 : 331.0) Belongs to cytochrome P450 and is involved in tryptophan metabolism. Converts Trp to indo-3-acetaldoxime (IAOx), a precursor to IAA and indole glucosinolates.; "cytochrome P450, family 79, subfamily B, polypeptide 2" (CYP79B2); FUNCTIONS IN: electron carrier activity, monooxygenase activity, iron ion binding, oxygen binding, heme binding; INVOLVED IN: in 8 processes; LOCATED …
A_DN40717_c5_g2_i3	-1.30171	0.000762862	497.65	504.404	217.483	189.053	'16.5.1.1.3.4'	'secondary metabolism.sulfur-containing.glucosinolates.synthesis.indole.cytochrome P450 monooxygenase'		at4g37370	'(at4g37370 : 508.0) member of CYP81D; "cytochrome P450, family 81, subfamily D, polypeptide 8" (CYP81D8); FUNCTIONS IN: electron carrier activity, monooxygenase activity, iron ion binding, oxygen binding, heme binding; INVOLVED IN: response to karrikin; LOCATED IN: endoplasmic reticulum, plasma membrane; EXPRESSED IN: 20 plant structures; EXPRESSED DURING: 13 growth stages; CONTAINS InterPro DOM…
A_DN39736_c5_g2_i3	-2.21472	1.15895e-06	124.904	107.994	30.2707	20.0268	'16.5.1.1.4.1'	'secondary metabolism.sulfur-containing.glucosinolates.synthesis.shared.CYP83B1 phenylacetaldoxime monooxygenase'		at4g31500	(gnl|cdd|35378 : 497.0) no description available # (at4g31500 : 385.0) Encodes an oxime-metabolizing enzyme in the biosynthetic pathway of glucosinolates. Is required for phytochrome signal transduction in red light. Mutation confers auxin overproduction.; "cytochrome P450, family 83, subfamily B, polypeptide 1" (CYP83B1); FUNCTIONS IN: oxidoreductase activity, acting on paired donors, with incor…
A_DN41263_c0_g3_i1	-1.98476	0.000472954	199.139	204.711	33.9963	67.6905	'16.5.1.1.4.1'	'secondary metabolism.sulfur-containing.glucosinolates.synthesis.shared.CYP83B1 phenylacetaldoxime monooxygenase'		at4g31500	(gnl|cdd|35378 : 484.0) no description available # (at4g31500 : 431.0) Encodes an oxime-metabolizing enzyme in the biosynthetic pathway of glucosinolates. Is required for phytochrome signal transduction in red light. Mutation confers auxin overproduction.; "cytochrome P450, family 83, subfamily B, polypeptide 1" (CYP83B1); FUNCTIONS IN: oxidoreductase activity, acting on paired donors, with incor…
A_DN40217_c0_g5_i1	1.08994	0.0348082	104.086	83.2722	208.169	191.055	'16.5.1.1.4.1'	'secondary metabolism.sulfur-containing.glucosinolates.synthesis.shared.CYP83B1 phenylacetaldoxime monooxygenase'		at4g31500	(gnl|cdd|35378 : 475.0) no description available # (at4g31500 : 431.0) Encodes an oxime-metabolizing enzyme in the biosynthetic pathway of glucosinolates. Is required for phytochrome signal transduction in red light. Mutation confers auxin overproduction.; "cytochrome P450, family 83, subfamily B, polypeptide 1" (CYP83B1); FUNCTIONS IN: oxidoreductase activity, acting on paired donors, with incor…
A_DN16181_c0_g1_i1	-2.7231	0.000765864	12.5689	10.8427	2.32851	1.20161	'16.5.1'	'secondary metabolism.sulfur-containing.glucosinolates'		at1g52820	'(at1g52820 : 200.0) 2-oxoglutarate (2OG) and Fe(II)-dependent oxygenase superfamily protein; FUNCTIONS IN: oxidoreductase activity; EXPRESSED IN: root; CONTAINS InterPro DOMAIN/s: Oxoglutarate/iron-dependent oxygenase (InterPro:IPR005123); BEST Arabidopsis thaliana protein match is: 2-oxoglutarate (2OG) and Fe(II)-dependent oxygenase superfamily protein (TAIR:AT4G03070.1); Has 7837 Blast hits to…
A_DN40075_c0_g4_i1	-3.28348	2.36138e-06	25.1378	29.4922	0.931405	4.40589	'30.3'	'signalling.calcium'		at2g27030	'(at2g27030 : 162.0) encodes a calmodulin that has higher affinity to kinesin-like calmodulin binding motor protein than CAM4 or CAM6.; calmodulin 5 (CAM5); FUNCTIONS IN: calcium ion binding; LOCATED IN: plasma membrane; EXPRESSED IN: 23 plant structures; EXPRESSED DURING: 16 growth stages; CONTAINS InterPro DOMAIN/s: EF-Hand 1, calcium-binding site (InterPro:IPR018247), EF-HAND 2 (InterPro:IPR01…
A_DN40164_c1_g2_i1	-2.83656	8.43561e-05	39.2778	42.5035	2.32851	8.81178	'30.3'	'signalling.calcium'		at2g27030	'(at2g27030 : 205.0) encodes a calmodulin that has higher affinity to kinesin-like calmodulin binding motor protein than CAM4 or CAM6.; calmodulin 5 (CAM5); FUNCTIONS IN: calcium ion binding; LOCATED IN: plasma membrane; EXPRESSED IN: 23 plant structures; EXPRESSED DURING: 16 growth stages; CONTAINS InterPro DOMAIN/s: EF-Hand 1, calcium-binding site (InterPro:IPR018247), EF-HAND 2 (InterPro:IPR01…
A_DN258_c0_g1_i1	-2.68027	6.52507e-09	46.3478	48.1418	7.45124	7.20964	'30.3'	'signalling.calcium'		at2g46600	'(at2g46600 : 134.0) Calcium-binding EF-hand family protein; FUNCTIONS IN: calcium ion binding; LOCATED IN: cellular_component unknown; EXPRESSED IN: 24 plant structures; EXPRESSED DURING: 14 growth stages; CONTAINS InterPro DOMAIN/s: EF-Hand 1, calcium-binding site (InterPro:IPR018247), EF-HAND 2 (InterPro:IPR018249), EF-hand-like domain (InterPro:IPR011992); BEST Arabidopsis thaliana protein ma…
A_DN38906_c0_g8_i1	-2.13535	0.0076228	13.7472	14.7461	1.86281	4.40589	'30.3'	'signalling.calcium'		at3g13600	'(at3g13600 : 647.0) calmodulin-binding family protein; CONTAINS InterPro DOMAIN/s: IQ calmodulin-binding region (InterPro:IPR000048); BEST Arabidopsis thaliana protein match is: calmodulin-binding family protein (TAIR:AT3G58480.1); Has 2440 Blast hits to 1727 proteins in 273 species: Archae - 4; Bacteria - 163; Metazoa - 734; Fungi - 252; Plants - 308; Viruses - 55; Other Eukaryotes - 924 (sourc…
A_DN39272_c5_g1_i3	-2.02598	0.00223932	198.746	206.012	29.3393	69.6932	'30.3'	'signalling.calcium'		at4g37640	'(at4g37640 : 1285.0) Encodes a calmodulin-regulated Ca(2+)-pump located in the endoplasmic reticulum. Belongs to plant 2B ATPase's with an N-terminal autoinhibitor.; calcium ATPase 2 (ACA2); FUNCTIONS IN: calcium-transporting ATPase activity, calmodulin binding, calcium ion transmembrane transporter activity; INVOLVED IN: transport; LOCATED IN: endoplasmic reticulum, plasma membrane, endoplasmic…
A_DN39760_c3_g7_i1	5.42065	1.19419e-10	0	0.867419	21.888	18.0241	'30.3'	'signalling.calcium'		at1g24620	(gnl|cdd|35250 : 119.0) no description available # (at1g24620 : 115.0) EF hand calcium-binding protein family; FUNCTIONS IN: calcium ion binding; INVOLVED IN: response to cold; LOCATED IN: nucleus, cytoplasm; EXPRESSED IN: 7 plant structures; EXPRESSED DURING: L mature pollen stage, M germinated pollen stage, 4 anthesis, petal differentiation and expansion stage; CONTAINS InterPro DOMAIN/s: EF-Ha…
[truncated: 153 more rows]

## Sheet: DEGs_Bali
Bali	Log2FC	FDR	CPM	CPM	CPM	CPM	Annotation	Annotation			Annotation
TranscriptID	Bali_WS/NS	Bali_WS/NS	NS_rep1	NS_rep2	WS_rep1	WS_rep2	BINCODE	NAME	TF	ATH bestblast	DESCRIPTION
[truncated: 1,133 more rows]

## Sheet: Homolog expression
			CPM				log2FC	FDR
Homolog cluster	Organism	ID	NS_rep1	NS_rep2	WS_rep1	WS_rep2	WS/NS	WS/NS	Annotation	core hypoxia
Cluster 1	A408	A_DN8932_c0_g2_i1	1.17834	0	0.931405	0	-0.373017	1	Cysteine/Histidine-rich C1 domain family protein
[truncated: 132,218 more rows]

## Sheet: CPM_A408
		CPM				Log2FC	FDR
[truncated: 94,802 more rows]

[truncated: 1 more sheets: CPM_Bali]
