# Supplementary material for: Comparative Transcriptome Analysis of Waterlogging-Sensitive and Tolerant Zombi Pea (Vigna vexillata) Reveals Energy Conservation and Root Plasticity Controlling Waterlogging Tolerance
Source: Plants (Basel). 2019 Aug 2;8(8):264. doi: 10.3390/plants8080264 (PMC6724125; doi:10.3390/plants8080264)
Supplement: Supplementary file 1 [file plants-08-00264-s001.zip › Supplementary material/Supplementary Table_S4.xlsx]

## Sheet: ORA_Fisher
		Up-regulation		Down-regulation
Bin ID	Bin name	Bali	A408	Bali	A408
1	PS	0	3.65123	0	-3.64959
1.1	PS.lightreaction	0	2.6838	0	-2.67814
1.1.1	PS.lightreaction.photosystem II	0	2.2668	0	-2.26281
1.3	PS.calvin cycle	0	2.38539	0	-2.38371
4	glycolysis	4.18621	0	-4.18621	0
4.1	glycolysis.cytosolic branch	4.18621	0	-4.18621	0
5	fermentation	3.68043	0	-3.68043	0
5.2	fermentation.PDC	2.15748	0	-2.15748	0
10	cell wall	0	2.97374	0	-2.96671
10.7	cell wall.modification	2.30592	2.2668	-2.30592	-2.26281
10.8	cell wall.pectin*esterases	0	2.08608	0	-2.08126
10.8.1	cell wall.pectin*esterases.PME	0	2.08608	0	-2.08126
11	lipid metabolism	0	-3.57935	0	3.71347
11.9	lipid metabolism.lipid degradation	0	-2.85927	0	2.8596
11.9.3	lipid metabolism.lipid degradation.lysophospholipases	0	-2.31987	0	2.32197
11.9.3.3	lipid metabolism.lipid degradation.lysophospholipases.glycerophosphodiester phosphodiesterase	0	-1.98783	0	1.98888
16	secondary metabolism	-3.88701	0	3.88701	0
16.2	secondary metabolism.phenylpropanoids	-2.53579	0	2.53579	0
16.8	secondary metabolism.flavonoids	-2.44425	0	2.44425	0
16.8.1	secondary metabolism.flavonoids.anthocyanins	-2.93595	0	2.93595	0
16.8.3	secondary metabolism.flavonoids.dihydroflavonols	-2.32824	0	2.32824	0
17	hormone metabolism	-2.92668	0	2.92668	0
17.6	hormone metabolism.gibberelin	-3.91296	0	3.91296	0
17.6.1	hormone metabolism.gibberelin.synthesis-degradation	-3.73525	0	3.73525	0
20	stress	3.09968	0	-3.09968	0
20.1.7	stress.biotic.PR-proteins	2.14989	0	-2.14989	0
20.1.7.6	stress.biotic.PR-proteins.proteinase inhibitors	2.52831	2.60764	-2.52831	-2.60317
20.1.7.6.1	stress.biotic.PR-proteins.proteinase inhibitors.trypsin inhibitor	2.52831	2.60764	-2.52831	-2.60317
20.2.1	stress.abiotic.heat	4.18621	3.50896	-4.18621	-3.50134
20.2.99	stress.abiotic.unspecified	-2.32824	0	2.32824	0
23	nucleotide metabolism	-2.45921	-2.23228	2.45921	2.23412
26	misc	-6.32365	0	6.32365	0
26.3	misc.gluco-, galacto- and mannosidases	-2.45921	0	2.45921	0
26.8	misc.nitrilases, *nitrile lyases, berberine bridge enzymes, reticuline oxidases, troponine reductases	-2.45921	0	2.45921	0
26.1	misc.cytochrome P450	-2.33367	0	2.33367	0
26.12	misc.peroxidases	0	2.61631	0	-2.61527
26.14	misc.oxygenases	-2.19097	0	2.19097	0
26.19	misc.plastocyanin-like	-2.93595	0	2.93595	0
26.21	misc.protease inhibitor/seed storage/lipid transfer protein (LTP) family protein	0	2.2668	0	-2.26281
26.22	misc.short chain dehydrogenase/reductase (SDR)	-2.45921	0	2.45921	0
26.28	misc.GDSL-motif lipase	-3.15179	0	3.15179	0
27.3.26	RNA.regulation of transcription.MYB-related transcription factor family	2.42217	2.2668	-2.42217	-2.26281
27.3.32	RNA.regulation of transcription.WRKY domain transcription factor family	0	-2.82926	0	2.82901
27.3.40	RNA.regulation of transcription.Aux/IAA family	0	2.60764	0	-2.60317
29	protein	4.67129	0	-4.67129	0
29.2	protein.synthesis	6.91541	3.20563	-6.91541	-3.19924
29.2.1	protein.synthesis.ribosomal protein	6.05312	0	-6.05312	0
29.2.1.2	protein.synthesis.ribosomal protein.eukaryotic	6.05312	0	-6.05312	0
29.2.1.2.1	protein.synthesis.ribosomal protein.eukaryotic.40S subunit	4.18621	0	-4.18621	0
29.2.1.2.2	protein.synthesis.ribosomal protein.eukaryotic.60S subunit	3.85549	0	-3.85549	0
29.4.1.57	protein.postranslational modification.kinase.receptor like cytoplasmatic kinase VII	0	-2.23228	0	2.23412
29.5.11.4.3	protein.degradation.ubiquitin.E3.SCF	2.07597	0	-2.07597	0
29.5.11.4.3.2	protein.degradation.ubiquitin.E3.SCF.FBOX	2.30592	0	-2.30592	0
30	signalling	0	-3.73242	0	3.7337
30.2	signalling.receptor kinases	0	-2.53711	0	2.68039
30.2.15	signalling.receptor kinases.thaumatin like	0	-1.98783	0	1.98888
30.2.20	signalling.receptor kinases.wheat LRK10 like	0	-2.23228	0	2.23412
30.3	signalling.calcium	0	-2.09641	0	2.097
31.1.1	cell.organisation.cytoskeleton	0	2.91596	0	-2.91106
31.1.1.1	cell.organisation.cytoskeleton.actin	0	2.2668	0	-2.26281
34	transport	-3.16559	0	3.16559	0
35.2	not assigned.unknown	2.26267	0	-2.26267	0
