# Supplementary material for: Comparative Transcriptome Analysis of Waterlogging-Sensitive and Tolerant Zombi Pea (Vigna vexillata) Reveals Energy Conservation and Root Plasticity Controlling Waterlogging Tolerance
Source: Plants (Basel). 2019 Aug 2;8(8):264. doi: 10.3390/plants8080264 (PMC6724125; doi:10.3390/plants8080264)
Supplement: Supplementary file 1 [file plants-08-00264-s001.zip › Supplementary material/Supplementary Table_S5.xlsx]

## Sheet: qPCR primers
Variety	Transcript ID	Function	Forward	Reverse	Annealing temperature	product size
A408	A_DN38641_c0_g1_i3	Pectin lyase-like superfamily protein	CAGTATCGGAAGCCTTGGCA	TGTTTTCGACCGACCCAGAG	60	137
A408	A_DN40966_c1_g1_i8	SUSY	TCCTAGATCAAGTGCGTGCC	TGGTTGCAAGTTGTCCCCTT	60	130
A408	A_DN39747_c0_g4_i3	ADH	GGGAAGCCACTGGTGATTGA	CTCTCCACAATCCCTCCAGC	60	176
A408	A_DN40497_c1_g9_i2	TIP	GCCACATCACCCTCCTAACC	AGCGTTCACACCATAAGCCA	60	134
A408	A_DN39227_c1_g4_i1	AUX/IAA	TTCAGCTCCTTCACCATGGG	CACGAGCATCCAGTCACCAT	60	138
A408	A_DN40719_c0_g11_i2	WRKY TF	GCCACATCACCCTCCTAACC	AGCGTTCACACCATAAGCCA	60	134
A408	A_DN39747_c0_g13_i1	ATP synthase subunit beta	CTCCCTCACTCCACAAACCC	TGAGATCTGCGGAGGGAAGA	60	123
Bali	B_DN50984_c1_g3_i5	ADH	ATGATGGTTGGGGTGTTGCT	TGAAGGAAGATCACTGCGAGG	60	143
Bali	B_DN51637_c1_g4_i2	GAP-DH	ATGACCACTGTTCACGCCAT	TTTCCTACAGCCTTGGCAGC	60	134
Bali	B_DN50580_c2_g4_i2	Glucose-6-phosphate isomerase	GGAACAAATGGGCAGCACAG	GTTGCTCACCACCTCTCCAC	60	123
Bali	B_DN50672_c0_g4_i1	Aldolase	CTGCTCCTGGTGCTCTTCAA	ATACCAGGAAGCACACCAGC	60	124
Bali	B_DN50494_c3_g2_i1	TIP	GCCACATCACCCTCCTAACC	TTCACACCGTAAGCCAGTCC	60	130
Bali	B_DN50148_c6_g3_i4	auxin-induced protein PCNT115	CATGGGGTTGGTGCTGGTAT	GGCCCTCCATTTACTCCGAG	60	170
Bali	B_DN50009_c1_g1_i3	ATP synthase subunit beta	GGTGACCTAACAACCGAGCA	ATACGGTGCAAGCAGGTCAA	60	123
